# Supplementary material for: Transcriptomic Analysis Provides Novel Insights into Heat Stress Responses in Sheep
Source: Animals (Basel). 2019 Jun 24;9(6):387. doi: 10.3390/ani9060387 (PMC6617286; doi:10.3390/ani9060387)
Supplement: Supplementary file 1 [file animals-09-00387-s001.zip]

Archive with 13 entries (12 files):
- Supplementary/
- Supplementary/Supplementary Figure S1.pdf
- Supplementary/Supplementary Table S1.docx
- Supplementary/Supplementary Table S10.xlsx
- Supplementary/Supplementary Table S11.xlsx
- Supplementary/Supplementary Table S2.docx
- Supplementary/Supplementary Table S3.xlsx
- Supplementary/Supplementary Table S4.xlsx
- Supplementary/Supplementary Table S5.xlsx
- Supplementary/Supplementary Table S6.xlsx
- Supplementary/Supplementary Table S7.xlsx
- Supplementary/Supplementary Table S8.xlsx
- Supplementary/Supplementary Table S9.xlsx
