# Supplementary material for: Transcriptomic Analysis Provides Novel Insights into Heat Stress Responses in Sheep
Source: Animals (Basel). 2019 Jun 24;9(6):387. doi: 10.3390/ani9060387 (PMC6617286; doi:10.3390/ani9060387)
Supplement: Supplementary file 1 [file animals-09-00387-s001.zip › Supplementary/Supplementary Table S10.xlsx]

## Sheet: GO_enrichment_topGO
Table S10: GO analysis of differentially expressed genes in heat-stressed ewes and control group ewes
GO_ID	GO_term	GO_category	Annotated	Significant	SymbolList	Expected	classic_fisher	FDR
GO:0001525	angiogenesis	biological_process	277	57	ACKR3,ADGRB1,ANGPT1,ANGPT2,ANGPTL3,ANGPTL4,AQP1,B4GALT1,BMPER,CALCRL,CAV1,CCBE1,CCR3,CDH13,CHI3L1,COL18A1,COL4A1,CTGF,E2F8,ECM1,EMCN,ENG,ENPP2,FGFR1,FLT1,FLT4,GDF2,GJA5,HEY1,HRG,IHH,IL1A,JAM3,KDR,KLF5,LEPR,MMRN2,NGFR,NOS3,NRP1,NRP2,PDGFRA,PECAM1,PTPRM,RAMP1,RAMP2,RASIP1,ROBO4,RSPO3,S1PR1,SFRP2,STAB1,TBX20,TCF21,TEK,TIE1,WNT5A	20.05	2.8e-13	1.70632e-09
GO:0048514	blood vessel morphogenesis	biological_process	342	61	ACKR3,ADGRB1,ANGPT1,ANGPT2,ANGPTL3,ANGPTL4,AQP1,B4GALT1,BMPER,CALCRL,CAV1,CCBE1,CCR3,CDH13,CHI3L1,COL18A1,COL4A1,CTGF,E2F8,ECM1,EMCN,ENG,ENPP2,FGFR1,FLT1,FLT4,GDF2,GJA5,GJC1,HEY1,HRG,IHH,IL1A,JAM3,JUNB,KDR,KLF5,LEPR,MMRN2,NGFR,NOS3,NRP1,NRP2,NTRK2,PDGFRA,PECAM1,PTPRM,RAMP1,RAMP2,RASIP1,ROBO4,RSPO3,S1PR1,SFRP2,STAB1,TBX20,TCF21,TEK,TIE1,WNT5A,ZFP36L1	24.75	2.6e-11	7.9222e-08
GO:0001568	blood vessel development	biological_process	408	68	ACKR3,ADGRB1,ANGPT1,ANGPT2,ANGPTL3,ANGPTL4,AQP1,B4GALT1,BMPER,CALCRL,CAV1,CCBE1,CCR3,CDH13,CDH5,CHI3L1,COL18A1,COL4A1,CTGF,E2F8,ECM1,EMCN,ENG,ENPP2,FGFR1,FLT1,FLT4,GDF2,GJA4,GJA5,GJC1,HEY1,HRG,IHH,IL1A,JAM3,JUNB,KDR,KLF5,LEPR,LTBP1,MMP2,MMRN2,NGFR,NOS3,NRP1,NRP2,NTRK2,PDGFRA,PECAM1,PTPRM,RAMP1,RAMP2,RASIP1,RECK,ROBO4,RSPO3,S1PR1,SFRP2,SOCS3,STAB1,TBX20,TCF21,TEK,TIE1,WNT2,WNT5A,ZFP36L1	29.53	4.3e-11	8.73473e-08
GO:0001944	vasculature development	biological_process	423	69	ACKR3,ADGRB1,ANGPT1,ANGPT2,ANGPTL3,ANGPTL4,AQP1,B4GALT1,BMPER,CALCRL,CAV1,CCBE1,CCR3,CDH13,CDH5,CHI3L1,COL18A1,COL4A1,CTGF,E2F8,ECM1,EMCN,ENG,ENPP2,FGFR1,FLT1,FLT4,GDF2,GJA4,GJA5,GJC1,HEY1,HRG,IHH,IL1A,JAM3,JUNB,KDR,KLF5,LEPR,LTBP1,MMP2,MMRN2,NGFR,NOS3,NRP1,NRP2,NTRK2,PDGFRA,PECAM1,PTPRM,RAMP1,RAMP2,RASIP1,RECK,RHOJ,ROBO4,RSPO3,S1PR1,SFRP2,SOCS3,STAB1,TBX20,TCF21,TEK,TIE1,WNT2,WNT5A,ZFP36L1	30.62	8.3e-11	1.26451e-07
GO:0072358	cardiovascular system development	biological_process	640	91	ACACB,ACKR3,ADAMTS1,ADGRB1,ANGPT1,ANGPT2,ANGPTL3,ANGPTL4,AQP1,ATM,B4GALT1,BMP10,BMP2,BMP5,BMPER,CALCRL,CAV1,CCBE1,CCR3,CDH13,CDH5,CHI3L1,COL18A1,COL4A1,CTGF,DCHS1,DSP,DUSP6,E2F8,ECM1,EMCN,ENG,ENPP2,ERG,FGFR1,FLT1,FLT4,FRS2,FZD7,GDF2,GJA4,GJA5,GJC1,HEY1,HRG,IHH,IL1A,INSR,JAM3,JUNB,KCNJ8,KDR,KLF5,LEPR,LTBP1,MMP2,MMRN2,MYH11,NGFR,NOS3,NPY1R,NRP1,NRP2,NTRK2,NXN,PDGFRA,PDLIM3,PECAM1,PTPRM,RAMP1,RAMP2,…	46.32	1.6e-10	1.62507e-07
GO:0072359	circulatory system development	biological_process	640	91	ACACB,ACKR3,ADAMTS1,ADGRB1,ANGPT1,ANGPT2,ANGPTL3,ANGPTL4,AQP1,ATM,B4GALT1,BMP10,BMP2,BMP5,BMPER,CALCRL,CAV1,CCBE1,CCR3,CDH13,CDH5,CHI3L1,COL18A1,COL4A1,CTGF,DCHS1,DSP,DUSP6,E2F8,ECM1,EMCN,ENG,ENPP2,ERG,FGFR1,FLT1,FLT4,FRS2,FZD7,GDF2,GJA4,GJA5,GJC1,HEY1,HRG,IHH,IL1A,INSR,JAM3,JUNB,KCNJ8,KDR,KLF5,LEPR,LTBP1,MMP2,MMRN2,MYH11,NGFR,NOS3,NPY1R,NRP1,NRP2,NTRK2,NXN,PDGFRA,PDLIM3,PECAM1,PTPRM,RAMP1,RAMP2,…	46.32	1.6e-10	1.62507e-07
GO:0044707	single-multicellular organism process	biological_process	3752	350	ABCA4,ABCG1,ABCG8,ACACB,ACKR3,ACTG2,ADAMTS1,ADAMTS12,ADAMTS2,ADAMTS3,ADAMTS7,ADGRB1,ADGRF5,ADRA2A,ADRA2B,AFAP1L2,AFP,ALS2,AMIGO1,AMPD3,ANGPT1,ANGPT2,ANGPTL3,ANGPTL4,APOA5,AQP1,AQP3,ARG2,ARHGAP35,ARHGAP44,ASPN,ATM,B4GALT1,BATF3,BCL3,BMP10,BMP2,BMP5,BMPER,BSN,BTG2,C1QTNF1,C1QTNF5,C5AR2,CALCA,CALCRL,CARD9,CAV1,CAV2,CBFA2T3,CCBE1,CCDC78,CCNF,CCR3,CD14,CD7,CD9,CDC20,CDH11,CDH13,CDH3,CDH5,CEMIP,CENPF,C…	271.57	5.7e-10	4.96226e-07
GO:0007169	transmembrane receptor protein tyrosine kinase signaling pathway	biological_process	314	54	ADAMTS12,ADAMTS3,ADRA2A,AFAP1L2,ANGPT1,ANGPT2,ATXN7,BMP2,BMP5,CAV2,CCBE1,CDH13,CDH3,COL4A1,COL4A5,CSF1,CTGF,EFNB3,ENPP1,FGF21,FGFR1,FLT1,FLT4,FRS2,FSTL4,HGF,HHIP,HRG,KDR,KL,LGMN,MMRN2,MVP,NEURL1,NRP1,NTF3,NUP62,PDGFRA,PDGFRB,PIK3R1,PLAT,PLAUR,PLCB1,RET,ROR1,ROS1,SLC30A10,SMARCC1,SOCS3,SOX9,STMN1,TEK,VIL1,WNT5A	22.73	1.5e-09	1.14262e-06
GO:0032501	multicellular organismal process	biological_process	3916	360	ABCA4,ABCG1,ABCG8,ACACB,ACKR3,ACTG2,ADAMTS1,ADAMTS12,ADAMTS2,ADAMTS3,ADAMTS7,ADGRB1,ADGRF5,ADRA2A,ADRA2B,AFAP1L2,AFP,ALS2,AMIGO1,AMPD3,ANGPT1,ANGPT2,ANGPTL3,ANGPTL4,APOA5,AQP1,AQP3,ARG2,ARHGAP35,ARHGAP44,ASPN,ATM,AURKC,B4GALNT1,B4GALT1,BATF3,BCL3,BMP10,BMP2,BMP5,BMPER,BSN,BTG2,C1QTNF1,C1QTNF5,C5AR2,CALCA,CALCRL,CARD9,CAV1,CAV2,CBFA2T3,CCBE1,CCDC78,CCNF,CCR3,CD14,CD7,CD9,CDC20,CDH11,CDH13,CDH3,CDH…	283.44	1.8e-09	1.2188e-06
GO:0048646	anatomical structure formation involved in morphogenesis	biological_process	764	100	ACKR3,ADAMTS1,ADGRB1,ANGPT1,ANGPT2,ANGPTL3,ANGPTL4,AQP1,ARHGAP35,ATM,B4GALT1,BCL3,BMP10,BMP2,BMP5,BMPER,CALCRL,CAV1,CCBE1,CCDC114,CCR3,CD9,CDH13,CHI3L1,CLEC1B,COL18A1,COL4A1,COL5A2,COL6A1,COL8A1,CTGF,DCDC2,DCHS1,DCSTAMP,E2F8,ECM1,EDA,EMCN,ENG,ENPP2,ERG,FGFR1,FLT1,FLT4,FRS2,FZD7,GDF2,GJA5,GPI,HEY1,HRG,IHH,IL1A,IQCG,ITGA6,JAM3,JUNB,KDR,KLF5,LEPR,LHX2,MMP2,MMRN2,MTHFD1L,NEURL1,NFASC,NGFR,NOS3,NRP1,N…	55.3	2e-09	1.2188e-06
GO:0051270	regulation of cellular component movement	biological_process	554	79	ADGRB1,ADRA2A,ANGPT1,ANGPT2,ANGPTL3,ARAP3,B4GALT1,BMP10,BMP2,BMPER,C5AR2,CAV1,CCBE1,CCL19,CDH13,CEMIP,COL18A1,CSF1,DSC2,DSP,ECM1,EGFR,ENG,ENPP2,F2R,FGFR1,FLT1,FLT4,FRMD5,GDF2,GJA5,GNA12,HGF,HRG,IL1A,IL33,INSR,ITGA6,JAM3,JUP,KCNJ2,KDR,LAMA5,LBP,LDB2,MMP28,MMRN2,NEFH,NRP1,NTF3,NTN1,NUMB,ONECUT1,PDGFRA,PDGFRB,PECAM1,PIK3R1,PLCB1,PTPRM,PTPRU,RECK,RELN,RET,RREB1,SEMA3F,SEMA6A,SEMA6D,SFRP2,SOX9,STAP1,S…	40.1	2.6e-09	1.4404e-06
GO:0048731	system development	biological_process	2657	259	ACACB,ACKR3,ACTG2,ADAMTS1,ADAMTS12,ADAMTS2,ADAMTS7,ADGRB1,AFP,ALS2,AMIGO1,ANGPT1,ANGPT2,ANGPTL3,ANGPTL4,AQP1,AQP3,ARG2,ARHGAP35,ARHGAP44,ASPN,ATM,B4GALT1,BATF3,BCL3,BMP10,BMP2,BMP5,BMPER,BSN,BTG2,C1QTNF5,CALCRL,CAV1,CAV2,CBFA2T3,CCBE1,CCNF,CCR3,CD9,CDC20,CDH11,CDH13,CDH3,CDH5,CENPF,CHI3L1,CHN1,CHODL,CLDN1,CLEC1B,CLEC3B,CNTFR,CNTN4,COL13A1,COL18A1,COL4A1,COL5A2,COL8A1,COL8A2,CRYGS,CSF1,CTGF,CUX2,D…	192.31	1.1e-08	5.58617e-06
GO:0030334	regulation of cell migration	biological_process	464	68	ADGRB1,ADRA2A,ANGPT1,ANGPT2,ANGPTL3,ARAP3,BMP10,BMP2,BMPER,C5AR2,CCBE1,CCL19,CDH13,CEMIP,COL18A1,CSF1,ECM1,EGFR,ENG,ENPP2,F2R,FGFR1,FLT1,FLT4,FRMD5,GDF2,GNA12,HGF,HRG,IL1A,IL33,INSR,ITGA6,JAM3,KDR,LAMA5,LBP,LDB2,MMP28,MMRN2,NRP1,NTF3,NTN1,NUMB,ONECUT1,PDGFRA,PDGFRB,PECAM1,PIK3R1,PLCB1,PTPRM,PTPRU,RECK,RELN,RET,RREB1,SEMA6A,SEMA6D,SFRP2,SOX9,STAP1,SYDE1,TEK,TIE1,TIMP1,UNC5C,VIL1,WNT5A	33.58	1.2e-08	5.62523e-06
GO:0009653	anatomical structure morphogenesis	biological_process	1745	184	ACKR3,ACTG2,ADAMTS1,ADAMTS12,ADGRB1,ALS2,ANGPT1,ANGPT2,ANGPTL3,ANGPTL4,AQP1,AQP3,ARAP3,ARHGAP35,ARHGAP44,ASPN,ATM,B4GALT1,BCL3,BMP10,BMP2,BMP5,BMPER,CALCRL,CAV1,CCBE1,CCDC114,CCR3,CD9,CDH11,CDH13,CHI3L1,CHN1,CLDN3,CLEC1B,CNTN4,COL13A1,COL18A1,COL4A1,COL5A2,COL6A1,COL8A1,COL8A2,CRYGS,CSF1,CTGF,CUX2,DCDC2,DCHS1,DCSTAMP,DSP,DZIP1L,E2F8,ECM1,EDA,EFNB3,EGFR,EHD3,EMCN,ENG,ENPP2,ERG,FAM83D,FGFR1,FLI1,FL…	126.3	1.5e-08	6.52929e-06
GO:0007275	multicellular organismal development	biological_process	2871	273	ACACB,ACKR3,ACTG2,ADAMTS1,ADAMTS12,ADAMTS2,ADAMTS7,ADGRB1,AFP,ALS2,AMIGO1,ANGPT1,ANGPT2,ANGPTL3,ANGPTL4,AQP1,AQP3,ARG2,ARHGAP35,ARHGAP44,ASPN,ATM,B4GALT1,BATF3,BCL3,BMP10,BMP2,BMP5,BMPER,BSN,BTG2,C1QTNF5,CALCA,CALCRL,CAV1,CAV2,CBFA2T3,CCBE1,CCNF,CCR3,CD9,CDC20,CDH11,CDH13,CDH3,CDH5,CENPF,CHI3L1,CHMP4C,CHN1,CHODL,CLDN1,CLEC1B,CLEC3B,CNTFR,CNTN4,COL13A1,COL18A1,COL4A1,COL5A2,COL6A1,COL8A1,COL8A2,CR…	207.8	4e-08	1.62507e-05
GO:0016477	cell migration	biological_process	791	97	ADAMTS12,ADGRB1,ADRA2A,ANGPT1,ANGPT2,ANGPTL3,ARAP3,ARHGAP35,B4GALT1,BMP10,BMP2,BMPER,C5AR2,CALCA,CCBE1,CCL19,CDH13,CEMIP,COL18A1,CSF1,CTGF,DCHS1,ECM1,EDNRB,EGFR,ENG,ENPP2,ERG,F2R,FAM83D,FGFR1,FLT1,FLT4,FRMD5,FYN,GDF2,GNA12,HGF,HRG,HRH1,IL1A,IL33,INSR,ITGA11,ITGA6,JAM3,JUP,KDR,LAMA5,LBP,LDB2,LOC101104164,MATN2,MMP28,MMRN2,NOS3,NRP1,NRP2,NTF3,NTN1,NTRK2,NUMB,ONECUT1,PDGFRA,PDGFRB,PECAM1,PHACTR4,PIK…	57.25	1e-07	3.58471e-05
GO:0040012	regulation of locomotion	biological_process	540	73	ADGRB1,ADRA2A,ANGPT1,ANGPT2,ANGPTL3,ARAP3,BMP10,BMP2,BMPER,C5AR2,CAV1,CCBE1,CCL19,CDH13,CEMIP,COL18A1,CSF1,ECM1,EGFR,ENG,ENPP2,F2R,FGFR1,FLT1,FLT4,FRMD5,GDF2,GNA12,HGF,HRG,IL1A,IL33,INSR,ITGA6,JAM3,KDR,LAMA5,LBP,LDB2,LGALS1,MMP28,MMRN2,NRP1,NTF3,NTN1,NUMB,ONECUT1,PDGFRA,PDGFRB,PECAM1,PIK3R1,PLCB1,PTPRM,PTPRU,PTX3,RECK,RELN,RET,RREB1,SEMA3F,SEMA6A,SEMA6D,SFRP2,SOX9,STAP1,SYDE1,TEK,TIE1,TIMP1,TMPRS…	39.09	1e-07	3.58471e-05
GO:2000145	regulation of cell motility	biological_process	494	68	ADGRB1,ADRA2A,ANGPT1,ANGPT2,ANGPTL3,ARAP3,BMP10,BMP2,BMPER,C5AR2,CCBE1,CCL19,CDH13,CEMIP,COL18A1,CSF1,ECM1,EGFR,ENG,ENPP2,F2R,FGFR1,FLT1,FLT4,FRMD5,GDF2,GNA12,HGF,HRG,IL1A,IL33,INSR,ITGA6,JAM3,KDR,LAMA5,LBP,LDB2,MMP28,MMRN2,NRP1,NTF3,NTN1,NUMB,ONECUT1,PDGFRA,PDGFRB,PECAM1,PIK3R1,PLCB1,PTPRM,PTPRU,RECK,RELN,RET,RREB1,SEMA6A,SEMA6D,SFRP2,SOX9,STAP1,SYDE1,TEK,TIE1,TIMP1,UNC5C,VIL1,WNT5A	35.76	1.5e-07	5.07833e-05
GO:0006928	movement of cell or subcellular component	biological_process	1092	123	ADAMTS12,ADGRB1,ADRA2A,ANGPT1,ANGPT2,ANGPTL3,ARAP3,ARHGAP35,B4GALT1,BMP10,BMP2,BMPER,C5AR2,CALCA,CATSPER2,CAV1,CCBE1,CCDC114,CCL19,CDH13,CEMIP,CENPE,CHN1,CNTN4,COL18A1,CSF1,CTGF,DCHS1,DNAH17,DSC2,DSP,DYNC1I1,ECM1,EDNRB,EFNB3,EGFR,ENG,ENPP2,ERG,F2R,FAM83D,FGFR1,FLT1,FLT4,FRMD5,FYN,GDF2,GJA5,GNA12,HGF,HRG,HRH1,IL1A,IL33,INSR,ITGA11,ITGA6,JAM3,JUP,KCNJ2,KDR,KIF13B,KIF18A,KIF1A,KIF4A,LAMA5,LBP,LDB2,L…	79.04	2.1e-07	6.73547e-05
GO:0007167	enzyme linked receptor protein signaling pathway	biological_process	526	70	ADAMTS12,ADAMTS3,ADRA2A,AFAP1L2,AFP,ANGPT1,ANGPT2,ASPN,ATXN7,BMP10,BMP2,BMP5,BMPER,CAV1,CAV2,CCBE1,CDH13,CDH3,CDH5,COL4A1,COL4A5,CSF1,CTGF,EFNB3,ENG,ENPP1,FGF21,FGFR1,FLT1,FLT4,FRS2,FSTL4,GDF2,HGF,HHIP,HRG,HTRA1,INHBA,KDR,KL,LGMN,MMRN2,MVP,NEURL1,NPR1,NRP1,NTF3,NUP62,ONECUT1,PDGFRA,PDGFRB,PIK3R1,PLAT,PLAUR,PLCB1,RET,ROR1,ROS1,SFRP2,SLC30A10,SMARCC1,SOCS3,SOX9,STMN1,TBX20,TEK,TGFBR3,VIL1,WNT5A,ZNF…	38.07	3.5e-07	0.000106645
GO:0050896	response to stimulus	biological_process	4529	392	ABCC9,ABCG1,ACACB,ACKR3,ADAMTS12,ADAMTS3,ADAMTS5,ADAMTS7,ADCY9,ADGRB1,ADGRE3,ADGRF5,ADGRG2,ADGRL4,ADRA2A,ADRA2B,AFAP1L2,AFP,ALS2,ANGPT1,ANGPT2,ANGPTL3,APOA5,AQP1,AQP3,ARAP3,ARG2,ARHGAP29,ARHGAP31,ARHGAP33,ARHGAP35,ARHGAP44,ARHGEF18,ARL4D,ASPN,ATM,ATP6V1C2,ATXN7,AURKB,B4GALT1,BATF3,BCL3,BIRC5,BMP10,BMP2,BMP5,BMPER,BTG2,C1QTNF1,C1QTNF2,C5AR2,CA8,CALCA,CALCRL,CARD9,CAV1,CAV2,CBFA2T3,CCBE1,CCL19,CCL2…	327.81	5.3e-07	0.000153801
GO:0007155	cell adhesion	biological_process	834	98	ADAMTS12,AMIGO1,ANGPT1,ANGPT2,ANGPTL3,ARG2,B4GALT1,BCL3,BMP2,BMP5,C1QTNF1,CAV1,CCL19,CD9,CD93,CDH11,CDH13,CDH3,CDH5,CELSR2,CLDN1,CLDN3,CLEC4G,CNTN4,COL13A1,COL18A1,COL5A3,COL8A1,CSF1,CSRP1,CTGF,CTNNA3,DCHS1,DSC2,DSP,EDA,EDIL3,EFNB3,EGFR,EMCN,EMILIN1,ESAM,FAT1,FAT4,FRMD5,FYN,FZD7,HRG,ICAM2,IHH,ITGA11,ITGA6,JAM2,JAM3,JUP,KDR,LAMA5,LEPR,LGALS1,LMLN,LOC101113636,LRRC32,LYVE1,NID2,NRP1,NTN1,ONECUT1,PA…	60.36	6.6e-07	0.00018282
GO:0040011	locomotion	biological_process	992	112	ACKR3,ADAMTS12,ADGRB1,ADRA2A,ANGPT1,ANGPT2,ANGPTL3,ARAP3,ARHGAP35,B4GALT1,BMP10,BMP2,BMPER,C5AR2,CALCA,CATSPER2,CAV1,CAV2,CCBE1,CCL19,CCR3,CDH13,CEMIP,CHN1,CNTN4,COL18A1,CSF1,CTGF,DCHS1,ECM1,EDNRB,EFNB3,EGFR,ENG,ENPP2,ERG,F2R,FAM83D,FGFR1,FLT1,FLT4,FRMD5,FYN,GDF2,GNA12,GPR37,HGF,HRG,HRH1,IL1A,IL33,INSR,ITGA11,ITGA6,JAM3,JUP,KDR,LAMA5,LBP,LDB2,LGALS1,LHX2,LOC101104164,MATN2,MMP28,MMRN2,NFASC,NOS3,…	71.8	7.3e-07	0.000193418
GO:0022610	biological adhesion	biological_process	840	98	ADAMTS12,AMIGO1,ANGPT1,ANGPT2,ANGPTL3,ARG2,B4GALT1,BCL3,BMP2,BMP5,C1QTNF1,CAV1,CCL19,CD9,CD93,CDH11,CDH13,CDH3,CDH5,CELSR2,CLDN1,CLDN3,CLEC4G,CNTN4,COL13A1,COL18A1,COL5A3,COL8A1,CSF1,CSRP1,CTGF,CTNNA3,DCHS1,DSC2,DSP,EDA,EDIL3,EFNB3,EGFR,EMCN,EMILIN1,ESAM,FAT1,FAT4,FRMD5,FYN,FZD7,HRG,ICAM2,IHH,ITGA11,ITGA6,JAM2,JAM3,JUP,KDR,LAMA5,LEPR,LGALS1,LMLN,LOC101113636,LRRC32,LYVE1,NID2,NRP1,NTN1,ONECUT1,PA…	60.8	9.1e-07	0.000231064
GO:0023052	signaling	biological_process	3062	280	ACKR3,ADAMTS12,ADAMTS3,ADCY9,ADGRB1,ADGRE3,ADGRF5,ADGRG2,ADGRL4,ADRA2A,AFAP1L2,AFP,ALS2,ANGPT1,ANGPT2,ANGPTL3,ARAP3,ARHGAP29,ARHGAP31,ARHGAP33,ARHGAP35,ARHGAP44,ARHGEF18,ARL4D,ASPN,ATM,ATP6V1C2,ATXN7,BCL3,BIRC5,BMP10,BMP2,BMP5,BMPER,C1QTNF1,C1QTNF2,C5AR2,CA8,CALCA,CALCRL,CARD9,CAV1,CAV2,CCBE1,CCL19,CCNA2,CD14,CDC20,CDH13,CDH3,CDH5,CDKN1A,CELSR2,CHI3L1,CHN1,CLEC1B,CNKSR3,CNOT1,COL4A1,COL4A5,CREB3L…	221.63	1.1e-06	0.000268136
GO:0044700	single organism signaling	biological_process	3055	278	ACKR3,ADAMTS12,ADAMTS3,ADCY9,ADGRB1,ADGRE3,ADGRF5,ADGRG2,ADGRL4,ADRA2A,AFAP1L2,AFP,ALS2,ANGPT1,ANGPT2,ANGPTL3,ARAP3,ARHGAP29,ARHGAP31,ARHGAP33,ARHGAP35,ARHGAP44,ARHGEF18,ARL4D,ASPN,ATM,ATP6V1C2,ATXN7,BCL3,BIRC5,BMP10,BMP2,BMP5,BMPER,C1QTNF1,C1QTNF2,C5AR2,CA8,CALCA,CALCRL,CARD9,CAV1,CAV2,CCBE1,CCL19,CCNA2,CD14,CDC20,CDH13,CDH3,CDH5,CDKN1A,CELSR2,CHI3L1,CHN1,CLEC1B,CNKSR3,CNOT1,COL4A1,COL4A5,CREB3L…	221.12	2e-06	0.000468769
GO:0044767	single-organism developmental process	biological_process	3446	307	ACACB,ACKR3,ACTG2,ADAMTS1,ADAMTS12,ADAMTS2,ADAMTS7,ADGRB1,ADGRF5,AFP,ALS2,AMIGO1,ANGPT1,ANGPT2,ANGPTL3,ANGPTL4,APOA5,AQP1,AQP3,ARAP3,ARG2,ARHGAP35,ARHGAP44,ASPN,ATM,AURKC,B4GALT1,BATF3,BCL3,BMP10,BMP2,BMP5,BMPER,BSN,BTG2,C1QTNF5,CALCA,CALCRL,CAV1,CAV2,CBFA2T3,CCBE1,CCDC114,CCHCR1,CCNF,CCR3,CD9,CDC20,CDH11,CDH13,CDH3,CDH5,CDKN1A,CENPF,CHI3L1,CHMP4C,CHN1,CHODL,CLDN1,CLDN3,CLEC1B,CLEC3B,CNOT1,CNTFR,…	249.42	2.7e-06	0.000588386
GO:0032502	developmental process	biological_process	3473	309	ACACB,ACKR3,ACTG2,ADAMTS1,ADAMTS12,ADAMTS2,ADAMTS7,ADGRB1,ADGRF5,AFP,ALS2,AMIGO1,ANGPT1,ANGPT2,ANGPTL3,ANGPTL4,APOA5,AQP1,AQP3,ARAP3,ARG2,ARHGAP35,ARHGAP44,ASPN,ATM,AURKC,B4GALT1,BATF3,BCL3,BMP10,BMP2,BMP5,BMPER,BSN,BTG2,C1QTNF5,CALCA,CALCRL,CAV1,CAV2,CBFA2T3,CCBE1,CCDC114,CCHCR1,CCNF,CCR3,CD9,CDC20,CDH11,CDH13,CDH3,CDH5,CDKN1A,CENPF,CHI3L1,CHMP4C,CHN1,CHODL,CLDN1,CLDN3,CLEC1B,CLEC3B,CNOT1,CNTFR,…	251.38	2.8e-06	0.000588386
GO:0048856	anatomical structure development	biological_process	3198	288	ACACB,ACKR3,ACTG2,ADAMTS1,ADAMTS12,ADAMTS2,ADAMTS7,ADGRB1,AFP,ALS2,AMIGO1,ANGPT1,ANGPT2,ANGPTL3,ANGPTL4,APOA5,AQP1,AQP3,ARAP3,ARG2,ARHGAP35,ARHGAP44,ASPN,ATM,AURKC,B4GALT1,BATF3,BCL3,BMP10,BMP2,BMP5,BMPER,BSN,BTG2,C1QTNF5,CALCRL,CAV1,CAV2,CBFA2T3,CCBE1,CCDC114,CCNF,CCR3,CD9,CDC20,CDH11,CDH13,CDH3,CDH5,CENPF,CHI3L1,CHN1,CHODL,CLDN1,CLDN3,CLEC1B,CLEC3B,CNOT1,CNTFR,CNTN4,COL13A1,COL18A1,COL4A1,COL5A…	231.47	2.8e-06	0.000588386
GO:0048870	cell motility	biological_process	864	98	ADAMTS12,ADGRB1,ADRA2A,ANGPT1,ANGPT2,ANGPTL3,ARAP3,ARHGAP35,B4GALT1,BMP10,BMP2,BMPER,C5AR2,CALCA,CATSPER2,CCBE1,CCL19,CDH13,CEMIP,COL18A1,CSF1,CTGF,DCHS1,ECM1,EDNRB,EGFR,ENG,ENPP2,ERG,F2R,FAM83D,FGFR1,FLT1,FLT4,FRMD5,FYN,GDF2,GNA12,HGF,HRG,HRH1,IL1A,IL33,INSR,ITGA11,ITGA6,JAM3,JUP,KDR,LAMA5,LBP,LDB2,LOC101104164,MATN2,MMP28,MMRN2,NOS3,NRP1,NRP2,NTF3,NTN1,NTRK2,NUMB,ONECUT1,PDGFRA,PDGFRB,PECAM1,PH…	62.54	3.3e-06	0.000648716
GO:0051674	localization of cell	biological_process	864	98	ADAMTS12,ADGRB1,ADRA2A,ANGPT1,ANGPT2,ANGPTL3,ARAP3,ARHGAP35,B4GALT1,BMP10,BMP2,BMPER,C5AR2,CALCA,CATSPER2,CCBE1,CCL19,CDH13,CEMIP,COL18A1,CSF1,CTGF,DCHS1,ECM1,EDNRB,EGFR,ENG,ENPP2,ERG,F2R,FAM83D,FGFR1,FLT1,FLT4,FRMD5,FYN,GDF2,GNA12,HGF,HRG,HRH1,IL1A,IL33,INSR,ITGA11,ITGA6,JAM3,JUP,KDR,LAMA5,LBP,LDB2,LOC101104164,MATN2,MMP28,MMRN2,NOS3,NRP1,NRP2,NTF3,NTN1,NTRK2,NUMB,ONECUT1,PDGFRA,PDGFRB,PECAM1,PH…	62.54	3.3e-06	0.000648716
GO:0030335	positive regulation of cell migration	biological_process	254	39	ADRA2A,ANGPT1,ANGPTL3,BMP2,CCBE1,CCL19,CDH13,CEMIP,COL18A1,CSF1,EGFR,ENPP2,F2R,FGFR1,FLT1,FLT4,HGF,IL1A,INSR,ITGA6,KDR,LBP,NRP1,NTF3,NUMB,ONECUT1,PDGFRA,PDGFRB,PIK3R1,RELN,RET,RREB1,SEMA6A,SEMA6D,SOX9,SYDE1,TEK,VIL1,WNT5A	18.38	5.6e-06	0.00106645
GO:0006935	chemotaxis	biological_process	304	44	ACKR3,ANGPT1,ANGPT2,ARHGAP35,C5AR2,CALCA,CCL19,CCR3,CDH13,CHN1,CNTN4,CSF1,EDNRB,EFNB3,ENPP2,FGFR1,FLT1,HGF,HRG,HRH1,JAM3,KDR,LBP,LHX2,LOC101104164,MATN2,MMP28,NFASC,NRP1,NRP2,NTF3,NTN1,PDGFRA,PDGFRB,PTPRM,RELN,S100A9,S1PR1,SEMA3F,SEMA6A,SLIT3,STAP1,UNC5C,WNT5A	22	6.9e-06	0.00123672
GO:0042330	taxis	biological_process	304	44	ACKR3,ANGPT1,ANGPT2,ARHGAP35,C5AR2,CALCA,CCL19,CCR3,CDH13,CHN1,CNTN4,CSF1,EDNRB,EFNB3,ENPP2,FGFR1,FLT1,HGF,HRG,HRH1,JAM3,KDR,LBP,LHX2,LOC101104164,MATN2,MMP28,NFASC,NRP1,NRP2,NTF3,NTN1,PDGFRA,PDGFRB,PTPRM,RELN,S100A9,S1PR1,SEMA3F,SEMA6A,SLIT3,STAP1,UNC5C,WNT5A	22	6.9e-06	0.00123672
GO:0040017	positive regulation of locomotion	biological_process	279	41	ADRA2A,ANGPT1,ANGPTL3,BMP2,CCBE1,CCL19,CDH13,CEMIP,COL18A1,CSF1,EGFR,ENPP2,F2R,FGFR1,FLT1,FLT4,HGF,IL1A,INSR,ITGA6,KDR,LBP,LGALS1,NRP1,NTF3,NUMB,ONECUT1,PDGFRA,PDGFRB,PIK3R1,RELN,RET,RREB1,SEMA6A,SEMA6D,SOX9,SYDE1,TEK,TMPRSS2,VIL1,WNT5A	20.19	9.7e-06	0.00168891
GO:0051272	positive regulation of cellular component movement	biological_process	270	40	ADRA2A,ANGPT1,ANGPTL3,BMP2,CCBE1,CCL19,CDH13,CEMIP,COL18A1,CSF1,EGFR,ENPP2,F2R,FGFR1,FLT1,FLT4,HGF,IL1A,INSR,ITGA6,KDR,LBP,NRP1,NTF3,NUMB,ONECUT1,PDGFRA,PDGFRB,PIK3R1,RELN,RET,RREB1,SEMA6A,SEMA6D,SOX9,STMN1,SYDE1,TEK,VIL1,WNT5A	19.54	1e-05	0.00169278
GO:0022603	regulation of anatomical structure morphogenesis	biological_process	623	74	ADAMTS12,ADGRB1,ANGPT2,ANGPTL3,AQP1,ARAP3,ARHGAP35,ARHGAP44,ASPN,B4GALT1,BMP10,BMP2,CCBE1,CCR3,CHI3L1,CHN1,COL5A2,CSF1,CUX2,DCDC2,DCSTAMP,ECM1,EFNB3,ENG,ENPP2,ERG,FGFR1,FLT1,FLT4,FRS2,FSTL4,FYN,FZD7,GDF2,GNA12,HGF,HRG,IL1A,KDR,KIF13B,LARP4,MMRN2,NGFR,NOS3,NRP1,NTN1,NUMB,PLEKHO1,PQBP1,PTPRM,RAMP2,RELN,RET,RHOJ,RREB1,RTN4R,SEMA3F,SFRP2,SOX9,STAB1,STRIP2,TCHP,TEK,TIE1,TNFSF13B,TRPV2,UNC13A,UST,VIL1,…	45.09	1.2e-05	0.00197643
GO:0032879	regulation of localization	biological_process	1504	150	ABCG1,ABCG8,ACACB,ADGRB1,ADRA2A,AMIGO1,ANGPT1,ANGPT2,ANGPTL3,AQP1,ARAP3,ARG2,ARL6IP1,B4GALT1,BCL3,BIRC5,BMP10,BMP2,BMPER,C1QTNF1,C1QTNF2,C5AR2,CAV1,CCBE1,CCL19,CD14,CDH13,CDH3,CDKN1A,CEMIP,CLIC2,COL18A1,CRY1,CSF1,CTSK,DHRS7C,DNAJC27,DOC2B,DSC2,DSP,DZIP1L,ECM1,EDA,EGFR,EHD3,ENG,ENPP1,ENPP2,F2R,FCGR1A,FGF21,FGFR1,FLT1,FLT4,FRMD5,FYN,FZD7,GDF2,GJA5,GLUD1,GNA12,GPI,HGF,HRG,HTR1B,IL13RA2,IL1A,IL1R2,IL…	108.86	1.3e-05	0.00198055
GO:0070371	ERK1 and ERK2 cascade	biological_process	162	28	ACKR3,ANGPT1,BMP2,BMPER,C5AR2,CCL19,CHI3L1,CTGF,DNAJC27,DUSP6,EGFR,F2R,FAM83D,FGF21,FLT4,FRS2,KDR,NRP1,PDGFRA,PDGFRB,PKHD1,RAMP3,ROS1,SLC30A10,SOX9,TEK,WNK2,ZFP36L1	11.73	1.3e-05	0.00198055
GO:0042221	response to chemical	biological_process	1847	178	ABCG1,ACKR3,ADAMTS12,ADAMTS3,ADAMTS7,ADRA2A,ANGPT1,ANGPT2,AQP1,AQP3,ARHGAP35,ASPN,BIRC5,BMP10,BMP2,BMPER,C5AR2,CALCA,CALCRL,CARD9,CAV1,CAV2,CCBE1,CCL19,CCR3,CD14,CD9,CDH13,CDH5,CHI3L1,CHN1,CLEC3B,CNTN4,COL4A1,COL5A2,COL6A1,CREB3L4,CRY1,CSF1,CTGF,CUX2,DCSTAMP,ECM1,EDNRB,EFNB3,EGFR,ENG,ENPP1,ENPP2,F2R,FASN,FBLN5,FGF21,FGFR1,FLT1,FRS2,FYN,GBP5,GDF2,GFPT2,GLDC,GPR37,GSTM3,GUCY2C,HGF,HHIP,HOMER2,HRG,H…	133.69	1.3e-05	0.00198055
GO:0007154	cell communication	biological_process	3176	282	ACKR3,ADAMTS12,ADAMTS3,ADCY9,ADGRB1,ADGRE3,ADGRF5,ADGRG2,ADGRL4,ADRA2A,AFAP1L2,AFP,ALS2,ANGPT1,ANGPT2,ANGPTL3,AQP3,ARAP3,ARHGAP29,ARHGAP31,ARHGAP33,ARHGAP35,ARHGAP44,ARHGEF18,ARL4D,ASPN,ATM,ATP6V1C2,ATXN7,BCL3,BIRC5,BMP10,BMP2,BMP5,BMPER,C1QTNF1,C1QTNF2,C5AR2,CA8,CALCA,CALCRL,CARD9,CAV1,CAV2,CCBE1,CCL19,CCNA2,CD14,CDC20,CDH13,CDH3,CDH5,CDKN1A,CELSR2,CHI3L1,CHN1,CLEC1B,CNKSR3,CNOT1,COL4A1,COL4A5,C…	229.88	1.4e-05	0.00203133
GO:2000147	positive regulation of cell motility	biological_process	264	39	ADRA2A,ANGPT1,ANGPTL3,BMP2,CCBE1,CCL19,CDH13,CEMIP,COL18A1,CSF1,EGFR,ENPP2,F2R,FGFR1,FLT1,FLT4,HGF,IL1A,INSR,ITGA6,KDR,LBP,NRP1,NTF3,NUMB,ONECUT1,PDGFRA,PDGFRB,PIK3R1,RELN,RET,RREB1,SEMA6A,SEMA6D,SOX9,SYDE1,TEK,VIL1,WNT5A	19.11	1.4e-05	0.00203133
GO:0044699	single-organism process	biological_process	8191	635	AACS,ABCA4,ABCB11,ABCG1,ABCG8,ACACB,ACKR3,ACOT7,ACTG2,ADAMTS1,ADAMTS12,ADAMTS2,ADAMTS3,ADAMTS7,ADCY9,ADGRB1,ADGRE3,ADGRF5,ADGRG2,ADGRL4,ADRA2A,ADRA2B,AFAP1L2,AFMID,AFP,AGMO,ALS2,AMIGO1,AMPD3,ANGPT1,ANGPT2,ANGPTL3,ANGPTL4,ANO3,APOA5,AQP1,AQP3,ARAP3,AREL1,ARG2,ARHGAP29,ARHGAP31,ARHGAP33,ARHGAP35,ARHGAP44,ARHGEF18,ARL4D,ARL6IP1,ART3,ART4,ASPN,ATL2,ATM,ATP4A,ATP6V1C2,ATXN7,AURKB,AURKC,B3GALT2,B4GALNT…	592.86	1.8e-05	0.00255098
GO:0023014	signal transduction by protein phosphorylation	biological_process	420	54	ACKR3,ADRA2A,ANGPT1,BMP2,BMPER,C1QTNF1,C1QTNF2,C5AR2,CARD9,CAV1,CAV2,CCL19,CHI3L1,CLEC1B,CTGF,DNAJC27,DUSP6,EGFR,ERN2,F2R,FAM83D,FGF21,FGFR1,FLT1,FLT4,FRS2,GADD45G,GPR37,HACD3,HGF,INSR,IRAK3,KDR,KL,MYC,NRP1,NTF3,NUP62,PDGFRA,PDGFRB,PKHD1,PLCB1,RAMP3,RET,ROS1,SFRP2,SLC30A10,SOX9,STK39,STK40,TEK,WNK2,WNT5A,ZFP36L1	30.4	2.2e-05	0.003047
GO:0048513	organ development	biological_process	2004	189	ACACB,ACTG2,ADAMTS1,ADAMTS12,ADAMTS2,ADAMTS7,AFP,ANGPT1,AQP1,AQP3,ARG2,ARHGAP35,ASPN,ATM,B4GALT1,BATF3,BCL3,BMP10,BMP2,BMP5,BMPER,BTG2,C1QTNF5,CALCRL,CAV1,CAV2,CBFA2T3,CCBE1,CCNF,CDH3,CENPF,CHI3L1,CLDN1,CLEC1B,CLEC3B,CNTFR,COL13A1,COL4A1,COL5A2,COL8A1,COL8A2,CRYGS,CSF1,CTGF,DCHS1,DCSTAMP,DHCR24,DSP,DUSP6,E2F8,ECM1,EDA,EDNRB,EGFR,ENG,ERG,ESCO2,FAM83D,FASN,FGFR1,FLI1,FLT4,FRAS1,FRS2,FYN,FZD7,GDF2,G…	145.05	2.5e-05	0.00338556
GO:0045765	regulation of angiogenesis	biological_process	152	26	ADGRB1,ANGPT2,ANGPTL3,AQP1,CCBE1,CCR3,CHI3L1,ECM1,ENG,ENPP2,FLT1,GDF2,HRG,IL1A,KDR,MMRN2,NGFR,NOS3,NRP1,PTPRM,RAMP2,SFRP2,STAB1,TEK,TIE1,WNT5A	11	3.1e-05	0.00410683
GO:0007165	signal transduction	biological_process	2790	250	ACKR3,ADAMTS12,ADAMTS3,ADCY9,ADGRB1,ADGRE3,ADGRF5,ADGRG2,ADGRL4,ADRA2A,AFAP1L2,AFP,ALS2,ANGPT1,ANGPT2,ANGPTL3,ARAP3,ARHGAP29,ARHGAP31,ARHGAP33,ARHGAP35,ARHGAP44,ARHGEF18,ARL4D,ASPN,ATM,ATP6V1C2,ATXN7,BCL3,BMP10,BMP2,BMP5,BMPER,C1QTNF1,C1QTNF2,C5AR2,CA8,CALCA,CALCRL,CARD9,CAV1,CAV2,CCBE1,CCL19,CCNA2,CD14,CDH13,CDH3,CDH5,CDKN1A,CELSR2,CHI3L1,CHN1,CLEC1B,CNKSR3,CNOT1,COL4A1,COL4A5,CREB3L4,CRY1,CSF1,…	201.94	3.2e-05	0.00414911
GO:0070372	regulation of ERK1 and ERK2 cascade	biological_process	153	26	ACKR3,ANGPT1,BMP2,BMPER,C5AR2,CCL19,CHI3L1,CTGF,DNAJC27,DUSP6,EGFR,F2R,FAM83D,FGF21,FLT4,FRS2,KDR,NRP1,PDGFRA,PDGFRB,PKHD1,RAMP3,ROS1,SLC30A10,TEK,WNK2	11.07	3.5e-05	0.00444354
GO:0060638	mesenchymal-epithelial cell signaling	biological_process	7	5	FGFR1,HGF,TNC,WNT2B,WNT5A	0.51	3.6e-05	0.00447722
GO:0070374	positive regulation of ERK1 and ERK2 cascade	biological_process	103	20	ACKR3,ANGPT1,BMP2,BMPER,C5AR2,CCL19,CHI3L1,CTGF,DNAJC27,EGFR,F2R,FGF21,FLT4,KDR,NRP1,PDGFRA,PDGFRB,RAMP3,SLC30A10,TEK	7.46	4e-05	0.0048752
GO:0043410	positive regulation of MAPK cascade	biological_process	258	37	ACKR3,ADRA2A,ANGPT1,BMP2,BMPER,C1QTNF1,C1QTNF2,C5AR2,CARD9,CAV2,CCL19,CHI3L1,CTGF,DNAJC27,EGFR,ERN2,F2R,FGF21,FGFR1,FLT1,FLT4,FRS2,GADD45G,GPR37,HGF,INSR,KDR,KL,NRP1,NTF3,PDGFRA,PDGFRB,PLCB1,RAMP3,SLC30A10,TEK,WNT5A	18.67	4.5e-05	0.00537706
GO:0050679	positive regulation of epithelial cell proliferation	biological_process	96	19	B4GALT1,BMP2,BMP5,C5AR2,CAV2,CCR3,CDH13,CDH3,ECM1,EGFR,FLT4,FZD7,GDF2,KDR,MYC,RREB1,SOX9,WNT2,WNT5A	6.95	4.7e-05	0.00550804
GO:1903409	reactive oxygen species biosynthetic process	biological_process	45	12	ADGRB1,ARG2,CAV1,EGFR,INSR,MPO,NOS3,PTX3,RAB27A,SLC30A10,SOD2,SPR	3.26	5.9e-05	0.00677111
GO:0070887	cellular response to chemical stimulus	biological_process	1366	135	ADAMTS12,ADAMTS3,ADAMTS7,ADRA2A,ANGPT1,AQP1,AQP3,ASPN,BIRC5,BMP10,BMP2,BMPER,C5AR2,CALCA,CALCRL,CAV1,CAV2,CCBE1,CCL19,CD14,CD9,CDH13,CDH5,CHI3L1,CLEC3B,COL4A1,COL5A2,COL6A1,CREB3L4,CSF1,CTGF,CUX2,DCSTAMP,ECM1,EDNRB,EGFR,ENG,ENPP1,FASN,FBLN5,FGF21,FGFR1,FLT1,FRS2,FYN,GBP5,GDF2,GFPT2,GLDC,GPR37,GSTM3,HGF,HHIP,HRG,HRH1,HTR1B,HTRA1,HVCN1,IL18RAP,IL1A,IL1R2,INSR,IRAK3,JAM3,JUNB,JUP,KDR,KL,KLF5,LBP,LMO…	98.87	6e-05	0.00677111
GO:0061138	morphogenesis of a branching epithelium	biological_process	149	25	B4GALT1,BMP2,COL4A1,CSF1,DCHS1,ENG,FGFR1,FRS2,GDF2,HGF,HHIP,IHH,LAMA5,NRP1,RASIP1,RSPO3,SFRP2,SOCS3,SOX9,TBX20,TCF21,WNT2,WNT2B,WNT5A,WNT9B	10.78	6.2e-05	0.00685575
GO:0000165	MAPK cascade	biological_process	415	52	ACKR3,ADRA2A,ANGPT1,BMP2,BMPER,C1QTNF1,C1QTNF2,C5AR2,CARD9,CAV1,CAV2,CCL19,CHI3L1,CTGF,DNAJC27,DUSP6,EGFR,ERN2,F2R,FAM83D,FGF21,FGFR1,FLT1,FLT4,FRS2,GADD45G,GPR37,HACD3,HGF,INSR,IRAK3,KDR,KL,MYC,NRP1,NTF3,NUP62,PDGFRA,PDGFRB,PKHD1,PLCB1,RAMP3,RET,ROS1,SFRP2,SLC30A10,SOX9,STK40,TEK,WNK2,WNT5A,ZFP36L1	30.04	6.3e-05	0.00685575
GO:0001763	morphogenesis of a branching structure	biological_process	159	26	B4GALT1,BMP2,COL13A1,COL4A1,CSF1,DCHS1,ENG,FGFR1,FRS2,GDF2,HGF,HHIP,IHH,LAMA5,NRP1,RASIP1,RSPO3,SFRP2,SOCS3,SOX9,TBX20,TCF21,WNT2,WNT2B,WNT5A,WNT9B	11.51	6.9e-05	0.00737695
GO:0035924	cellular response to vascular endothelial growth factor stimulus	biological_process	27	9	ADAMTS12,ADAMTS3,CCBE1,HRG,KDR,NRP1,PDGFRA,PDGFRB,RAMP2	1.95	7.4e-05	0.0077751
GO:0043408	regulation of MAPK cascade	biological_process	376	48	ACKR3,ADRA2A,ANGPT1,BMP2,BMPER,C1QTNF1,C1QTNF2,C5AR2,CARD9,CAV1,CAV2,CCL19,CHI3L1,CTGF,DNAJC27,DUSP6,EGFR,ERN2,F2R,FAM83D,FGF21,FGFR1,FLT1,FLT4,FRS2,GADD45G,GPR37,HGF,INSR,IRAK3,KDR,KL,MYC,NRP1,NTF3,NUP62,PDGFRA,PDGFRB,PKHD1,PLCB1,RAMP3,ROS1,SFRP2,SLC30A10,STK40,TEK,WNK2,WNT5A	27.21	7.6e-05	0.0078499
GO:0051716	cellular response to stimulus	biological_process	3697	316	ACKR3,ADAMTS12,ADAMTS3,ADAMTS7,ADCY9,ADGRB1,ADGRE3,ADGRF5,ADGRG2,ADGRL4,ADRA2A,AFAP1L2,AFP,ALS2,ANGPT1,ANGPT2,ANGPTL3,AQP1,AQP3,ARAP3,ARG2,ARHGAP29,ARHGAP31,ARHGAP33,ARHGAP35,ARHGAP44,ARHGEF18,ARL4D,ASPN,ATM,ATP6V1C2,ATXN7,AURKB,BCL3,BIRC5,BMP10,BMP2,BMP5,BMPER,BTG2,C1QTNF1,C1QTNF2,C5AR2,CA8,CALCA,CALCRL,CARD9,CAV1,CAV2,CCBE1,CCL19,CCNA2,CD14,CD9,CDC25A,CDH13,CDH3,CDH5,CDKN1A,CELSR2,CHI3L1,CHN1,C…	267.59	8.1e-05	0.00819193
GO:0001934	positive regulation of protein phosphorylation	biological_process	494	59	ACKR3,ADRA2A,ANGPT1,BMP10,BMP2,BMP5,BMPER,C1QTNF1,C1QTNF2,C5AR2,CALCA,CARD9,CAV1,CAV2,CCL19,CEMIP,CENPE,CHI3L1,CSF1,CTGF,DNAJC27,EGFR,ENG,ENPP2,ERN2,F2R,FGF21,FGFR1,FLT1,FLT4,FRS2,FYN,GADD45G,GDF2,GPR37,HGF,INSR,KDR,KL,NEURL1,NRP1,NTF3,NTRK2,PDGFRA,PDGFRB,PECAM1,PIK3CA,PLAUR,PLCB1,RALB,RAMP3,RELN,RET,SFRP2,SLC30A10,SOX9,STAP1,TEK,WNT5A	35.76	8.2e-05	0.00819193
GO:0048771	tissue remodeling	biological_process	100	19	B4GALT1,CALCA,CAV1,DCSTAMP,ERG,F2R,FLT4,GJA5,HRG,HTR1B,IHH,IL1A,LEPR,NOS3,PTH1R,RSPO3,S1PR1,SYT7,TPH1	7.24	8.5e-05	0.00825034
GO:0007156	homophilic cell adhesion via plasma membrane adhesion molecules	biological_process	76	16	CDH11,CDH13,CDH3,CDH5,CELSR2,DCHS1,DSC2,ESAM,FAT1,FAT4,PCDH17,PCDH18,PTPRM,RET,SDK2,UBA7	5.5	8.6e-05	0.00825034
GO:0009888	tissue development	biological_process	1208	121	ACTG2,ADAMTS12,ADAMTS7,APOA5,ARG2,ARHGAP35,ASPN,ATM,B4GALT1,BMP10,BMP2,BMP5,BMPER,BTG2,CAV1,CAV2,CDH3,CDH5,CENPF,CLDN3,CLEC3B,COL18A1,COL4A1,COL5A2,COL6A1,COL8A1,CRYGS,CSF1,CTGF,DCHS1,DHCR24,DSP,E2F8,ECM1,EDA,EDNRB,EGFR,ENG,ERG,FAM83D,FGFR1,FRAS1,FRS2,FZD7,GDF2,GJA5,GJC1,GPI,HGF,HHIP,HLF,IHH,INHBA,INSR,ITGA6,JUNB,KL,KLF5,LAMA5,LAMC3,LDB2,LHX2,MFRP,MMP2,MTHFD1L,MYH11,MYO7A,NRP1,NRP2,NTN1,NTRK2,NUM…	87.44	8.7e-05	0.00825034
GO:0042327	positive regulation of phosphorylation	biological_process	517	61	ACKR3,ADRA2A,ANGPT1,BMP10,BMP2,BMP5,BMPER,C1QTNF1,C1QTNF2,C5AR2,CALCA,CARD9,CAV1,CAV2,CCL19,CEMIP,CENPE,CHI3L1,CSF1,CTGF,DNAJC27,EGFR,ENG,ENPP2,ERN2,F2R,FGF21,FGFR1,FLT1,FLT4,FRS2,FYN,FZD7,GADD45G,GDF2,GPR37,HGF,INSR,ITGA6,KDR,KL,NEURL1,NRP1,NTF3,NTRK2,PDGFRA,PDGFRB,PECAM1,PIK3CA,PLAUR,PLCB1,RALB,RAMP3,RELN,RET,SFRP2,SLC30A10,SOX9,STAP1,TEK,WNT5A	37.42	8.8e-05	0.00825034
GO:0071310	cellular response to organic substance	biological_process	1090	111	ADAMTS12,ADAMTS3,ADAMTS7,ADRA2A,ANGPT1,AQP1,ASPN,BIRC5,BMP10,BMP2,BMPER,CALCA,CALCRL,CAV1,CAV2,CCBE1,CD14,CD9,CDH13,CDH5,CHI3L1,CLEC3B,COL4A1,COL5A2,COL6A1,CREB3L4,CSF1,CTGF,CUX2,DCSTAMP,ECM1,EGFR,ENG,ENPP1,FASN,FGF21,FGFR1,FLT1,FRS2,FYN,GBP5,GDF2,GFPT2,GLDC,HGF,HHIP,HRG,HTR1B,HTRA1,IL18RAP,IL1A,IL1R2,INSR,IRAK3,JUP,KDR,KL,KLF5,LBP,LMO2,LY96,MMP2,MMRN2,MRC1,NEFH,NEURL1,NGFR,NOS3,NR0B2,NRIP1,NRP1,…	78.89	9.2e-05	0.00849467
GO:1901342	regulation of vasculature development	biological_process	162	26	ADGRB1,ANGPT2,ANGPTL3,AQP1,CCBE1,CCR3,CHI3L1,ECM1,ENG,ENPP2,FLT1,GDF2,HRG,IL1A,KDR,MMRN2,NGFR,NOS3,NRP1,PTPRM,RAMP2,SFRP2,STAB1,TEK,TIE1,WNT5A	11.73	9.5e-05	0.00864075
GO:0003018	vascular process in circulatory system	biological_process	69	15	ADRA2A,ADRA2B,ANGPT1,ARHGAP35,CALCA,CAV1,EDNRB,F2R,HRH1,HTR1B,NOS3,PDE2A,RAMP2,SOD2,TBXA2R	4.99	9.7e-05	0.00869291
GO:0010562	positive regulation of phosphorus metabolic process	biological_process	588	67	ACKR3,ADGRF5,ADRA2A,ANGPT1,BMP10,BMP2,BMP5,BMPER,C1QTNF1,C1QTNF2,C5AR2,CALCA,CALCRL,CARD9,CAV1,CAV2,CCL19,CDCA2,CEMIP,CENPE,CHI3L1,CSF1,CTGF,DNAJC27,EGFR,ENG,ENPP2,ERN2,F2R,FGF21,FGFR1,FLT1,FLT4,FRS2,FYN,FZD7,GADD45G,GDF2,GPR37,HGF,INSR,ITGA6,KDR,KL,NEURL1,NOS3,NRP1,NTF3,NTRK2,PDGFRA,PDGFRB,PECAM1,PIK3CA,PLAUR,PLCB1,RALB,RAMP1,RAMP2,RAMP3,RELN,RET,SFRP2,SLC30A10,SOX9,STAP1,TEK,WNT5A	42.56	0.00011	0.00957629
GO:0045937	positive regulation of phosphate metabolic process	biological_process	588	67	ACKR3,ADGRF5,ADRA2A,ANGPT1,BMP10,BMP2,BMP5,BMPER,C1QTNF1,C1QTNF2,C5AR2,CALCA,CALCRL,CARD9,CAV1,CAV2,CCL19,CDCA2,CEMIP,CENPE,CHI3L1,CSF1,CTGF,DNAJC27,EGFR,ENG,ENPP2,ERN2,F2R,FGF21,FGFR1,FLT1,FLT4,FRS2,FYN,FZD7,GADD45G,GDF2,GPR37,HGF,INSR,ITGA6,KDR,KL,NEURL1,NOS3,NRP1,NTF3,NTRK2,PDGFRA,PDGFRB,PECAM1,PIK3CA,PLAUR,PLCB1,RALB,RAMP1,RAMP2,RAMP3,RELN,RET,SFRP2,SLC30A10,SOX9,STAP1,TEK,WNT5A	42.56	0.00011	0.00957629
GO:0045766	positive regulation of angiogenesis	biological_process	86	17	ANGPTL3,AQP1,CCBE1,CCR3,CHI3L1,ECM1,ENG,FLT1,GDF2,IL1A,KDR,NOS3,NRP1,RAMP2,SFRP2,TEK,WNT5A	6.22	0.00012	0.0102997
GO:0038084	vascular endothelial growth factor signaling pathway	biological_process	18	7	ADAMTS3,CCBE1,HRG,KDR,NRP1,PDGFRA,PDGFRB	1.3	0.00016	0.0135422
GO:0007166	cell surface receptor signaling pathway	biological_process	1324	129	ADAMTS12,ADAMTS3,ADGRB1,ADGRE3,ADGRF5,ADGRG2,ADGRL4,ADRA2A,AFAP1L2,AFP,ANGPT1,ANGPT2,ASPN,ATP6V1C2,ATXN7,BMP10,BMP2,BMP5,BMPER,CALCRL,CAV1,CAV2,CCBE1,CD14,CDH13,CDH3,CDH5,CELSR2,COL4A1,COL4A5,CSF1,CTGF,DCDC2,DKK3,ECM1,EDA,EFNB3,ENG,ENPP1,FGF21,FGFR1,FLT1,FLT4,FRAT2,FRS2,FSTL4,FYN,FZD7,G0S2,GDF2,GDPD5,GLP2R,HEY1,HGF,HHIP,HRG,HTRA1,IHH,IL18RAP,IL1A,IL1R2,IL33,INHBA,IRAK3,ITGA11,ITGA6,KDR,KL,LAMA5,L…	95.83	0.00017	0.0141915
GO:0001667	ameboidal-type cell migration	biological_process	237	33	ADGRB1,ANGPT1,ANGPT2,BMP10,BMPER,CCBE1,CDH13,EDNRB,ENPP2,FGFR1,FLT4,GDF2,GNA12,HRG,KDR,LAMA5,MMRN2,NOS3,NRP1,NRP2,PECAM1,PHACTR4,PTPRM,RET,RREB1,S100A2,SEMA3F,SOX9,SYDE1,TEK,TIMP1,VIL1,WNT5A	17.15	0.0002	0.0162507
GO:0061564	axon development	biological_process	257	35	AMIGO1,ARHGAP35,CDH11,CHN1,CNTN4,EFNB3,FSTL4,KIF13B,LHX2,MATN2,NEFH,NFASC,NRP1,NRP2,NTN1,NUMB,PTPRM,RELN,RET,RTN4R,SCARF1,SEMA3F,SEMA6A,SLIT3,SLITRK5,SPRY3,STMN1,STXBP1,TNC,TRPV2,TSPAN2,UNC5C,UST,WNT5A,XK	18.6	0.0002	0.0162507
GO:0071363	cellular response to growth factor stimulus	biological_process	360	45	ADAMTS12,ADAMTS3,ADAMTS7,ASPN,BMP10,BMP2,BMPER,CALCA,CAV1,CAV2,CCBE1,CDH5,CLEC3B,CTGF,EGFR,ENG,FGF21,FGFR1,FLT1,FRS2,FYN,GDF2,HGF,HHIP,HRG,HTRA1,INSR,KDR,KL,MMRN2,NRP1,ONECUT1,PDE2A,PDGFRA,PDGFRB,RAMP2,SFRP2,SOX5,SOX9,TGFBR3,VIL1,WNT2,WNT5A,ZFP36L1,ZNF423	26.06	0.00021	0.01662
GO:0044763	single-organism cellular process	biological_process	7200	563	ABCA4,ABCG1,ACACB,ACKR3,ACOT7,ADAMTS12,ADAMTS2,ADAMTS3,ADAMTS7,ADCY9,ADGRB1,ADGRE3,ADGRF5,ADGRG2,ADGRL4,ADRA2A,ADRA2B,AFAP1L2,AFMID,AFP,AGMO,ALS2,AMIGO1,AMPD3,ANGPT1,ANGPT2,ANGPTL3,ANGPTL4,ANO3,APOA5,AQP1,AQP3,ARAP3,AREL1,ARG2,ARHGAP29,ARHGAP31,ARHGAP33,ARHGAP35,ARHGAP44,ARHGEF18,ARL4D,ARL6IP1,ART3,ART4,ASPN,ATL2,ATM,ATP4A,ATP6V1C2,ATXN7,AURKB,AURKC,B3GALT2,B4GALNT1,B4GALT1,BATF3,BCL3,BCO1,BIRC5,…	521.14	0.00021	0.01662
GO:0043542	endothelial cell migration	biological_process	117	20	ADGRB1,ANGPT1,ANGPT2,BMP10,BMPER,CCBE1,CDH13,FGFR1,FLT4,GDF2,HRG,KDR,MMRN2,NOS3,NRP1,PECAM1,PTPRM,S100A2,TEK,WNT5A	8.47	0.00025	0.0195321
GO:0050922	negative regulation of chemotaxis	biological_process	25	8	ANGPT2,C5AR2,HRG,MMP28,NRP1,SEMA3F,STAP1,WNT5A	1.81	0.00026	0.0200562
GO:1904018	positive regulation of vasculature development	biological_process	92	17	ANGPTL3,AQP1,CCBE1,CCR3,CHI3L1,ECM1,ENG,FLT1,GDF2,IL1A,KDR,NOS3,NRP1,RAMP2,SFRP2,TEK,WNT5A	6.66	0.00028	0.021329
GO:0023051	regulation of signaling	biological_process	1799	166	ACKR3,ADAMTS12,ADAMTS3,ADGRB1,ADRA2A,AFAP1L2,ALS2,ANGPT1,ARAP3,ARHGAP35,ARHGAP44,ARHGEF18,ASPN,ATM,ATP6V1C2,ATXN7,BCL3,BIRC5,BMP10,BMP2,BMP5,BMPER,C1QTNF1,C1QTNF2,C5AR2,CARD9,CAV1,CAV2,CCBE1,CCL19,CD14,CDC20,CDH13,CDH3,CHI3L1,CNKSR3,CNOT1,CRY1,CSF1,CTGF,CUX2,DCDC2,DKK3,DNAJC27,DOC2B,DUSP6,ECM1,EDA,EGFR,EHD3,ENG,ENPP1,ERN2,F2R,FAM83D,FGF21,FGFR1,FLT1,FLT4,FRS2,FSTL4,FYN,G0S2,GADD45G,GDF2,GDPD5,GJA…	130.21	0.00029	0.021552
GO:0010033	response to organic substance	biological_process	1377	132	ABCG1,ADAMTS12,ADAMTS3,ADAMTS7,ADRA2A,ANGPT1,AQP1,AQP3,ASPN,BIRC5,BMP10,BMP2,BMPER,CALCA,CALCRL,CARD9,CAV1,CAV2,CCBE1,CCL19,CD14,CD9,CDH13,CDH5,CHI3L1,CLEC3B,COL4A1,COL5A2,COL6A1,CREB3L4,CRY1,CSF1,CTGF,CUX2,DCSTAMP,ECM1,EGFR,ENG,ENPP1,F2R,FASN,FGF21,FGFR1,FLT1,FRS2,FYN,GBP5,GDF2,GFPT2,GLDC,GSTM3,HGF,HHIP,HOMER2,HRG,HSD17B2,HTR1B,HTRA1,IGFBP2,IGFBP3,IL18RAP,IL1A,IL1R2,INSR,IRAK3,JUP,KCNJ8,KCNMA1,K…	99.67	0.00029	0.021552
GO:1903426	regulation of reactive oxygen species biosynthetic process	biological_process	32	9	ADGRB1,ARG2,CAV1,EGFR,INSR,PTX3,RAB27A,SLC30A10,SOD2	2.32	0.00032	0.0234949
GO:0070848	response to growth factor	biological_process	368	45	ADAMTS12,ADAMTS3,ADAMTS7,ASPN,BMP10,BMP2,BMPER,CALCA,CAV1,CAV2,CCBE1,CDH5,CLEC3B,CTGF,EGFR,ENG,FGF21,FGFR1,FLT1,FRS2,FYN,GDF2,HGF,HHIP,HRG,HTRA1,INSR,KDR,KL,MMRN2,NRP1,ONECUT1,PDE2A,PDGFRA,PDGFRB,RAMP2,SFRP2,SOX5,SOX9,TGFBR3,VIL1,WNT2,WNT5A,ZFP36L1,ZNF423	26.64	0.00034	0.0235897
GO:0032963	collagen metabolic process	biological_process	39	10	ADAMTS3,CTSK,F2R,IHH,MMP11,MMP16,MMP2,P3H2,P3H3,SERPINH1	2.82	0.00034	0.0235897
GO:0048521	negative regulation of behavior	biological_process	26	8	ANGPT2,C5AR2,HRG,MMP28,NRP1,SEMA3F,STAP1,WNT5A	1.88	0.00035	0.0235897
GO:0098742	cell-cell adhesion via plasma-membrane adhesion molecules	biological_process	111	19	BMP2,CDH11,CDH13,CDH3,CDH5,CELSR2,CLDN1,CLDN3,DCHS1,DSC2,ESAM,FAT1,FAT4,PCDH17,PCDH18,PTPRM,RET,SDK2,UBA7	8.03	0.00035	0.0235897
GO:0048754	branching morphogenesis of an epithelial tube	biological_process	120	20	B4GALT1,BMP2,COL4A1,CSF1,DCHS1,ENG,GDF2,HHIP,IHH,LAMA5,NRP1,RASIP1,SFRP2,SOX9,TBX20,TCF21,WNT2,WNT2B,WNT5A,WNT9B	8.69	0.00036	0.0235897
GO:0001542	ovulation from ovarian follicle	biological_process	6	4	ADAMTS1,AFP,NOS3,NRIP1	0.43	0.00036	0.0235897
GO:0036005	response to macrophage colony-stimulating factor	biological_process	6	4	CSF1,DCSTAMP,PDE2A,STAP1	0.43	0.00036	0.0235897
GO:0036006	cellular response to macrophage colony-stimulating factor stimulus	biological_process	6	4	CSF1,DCSTAMP,PDE2A,STAP1	0.43	0.00036	0.0235897
GO:0003188	heart valve formation	biological_process	10	5	DCHS1,ERG,GJA5,SOX9,TBX20	0.72	0.00036	0.0235897
GO:0007350	blastoderm segmentation	biological_process	10	5	FRS2,NRP1,NRP2,SEMA3F,WNT5A	0.72	0.00036	0.0235897
GO:0030308	negative regulation of cell growth	biological_process	94	17	BMP10,CDKN1A,DCSTAMP,ENPP1,FSTL4,GDF2,HRG,INHBA,NRP1,NTN1,RERG,RTN4R,SEMA3F,SFRP2,SLIT3,TCHP,WNT5A	6.8	0.00037	0.0238734
GO:0048014	Tie signaling pathway	biological_process	3	3	ANGPT1,ANGPT2,TEK	0.22	0.00038	0.0238734
GO:1900019	regulation of protein kinase C activity	biological_process	3	3	CEMIP,EGFR,WNT5A	0.22	0.00038	0.0238734
GO:1900020	positive regulation of protein kinase C activity	biological_process	3	3	CEMIP,EGFR,WNT5A	0.22	0.00038	0.0238734
GO:0015698	inorganic anion transport	biological_process	33	9	ENPP1,FGFR1,GABRA3,GABRG1,ROS1,SLC12A2,SLC20A2,SLC26A2,SLC26A6	2.39	0.00041	0.0252378
GO:0098609	cell-cell adhesion	biological_process	547	61	ARG2,BCL3,BMP2,BMP5,C1QTNF1,CAV1,CCL19,CD9,CD93,CDH11,CDH13,CDH3,CDH5,CELSR2,CLDN1,CLDN3,CLEC4G,COL13A1,CSRP1,DCHS1,DSC2,DSP,EFNB3,EGFR,EMCN,ESAM,FAT1,FAT4,FYN,FZD7,ICAM2,IHH,ITGA6,JAM3,JUP,LEPR,LGALS1,LOC101113636,LRRC32,NTN1,PAG1,PCDH17,PCDH18,PDGFRA,PLEKHA7,PTPRM,PTPRU,RAB27A,RASAL3,RELB,RET,S100A9,SDK2,SOX9,STXBP1,TNFSF13B,TNFSF4,UBA7,VNN1,WNT5A,ZFP36L1	39.59	0.00041	0.0252378
GO:0048015	phosphatidylinositol-mediated signaling	biological_process	95	17	ANGPT1,CA8,EGFR,F2R,FLT1,HCST,HGF,KDR,NYAP1,PDGFRA,PDGFRB,PIK3CA,PIK3R1,RELN,SOX9,TEK,ZFP36L1	6.88	0.00042	0.025441
GO:0009887	organ morphogenesis	biological_process	661	71	ACTG2,ADAMTS1,AQP3,ASPN,B4GALT1,BMP10,BMP2,BMP5,CAV1,COL13A1,COL5A2,COL8A1,COL8A2,CSF1,CTGF,DCHS1,DSP,EDA,EGFR,ENG,ERG,FGFR1,FLI1,FRAS1,FRS2,GJA5,GNGT1,HGF,HHIP,IHH,INHBA,INSIG1,INSR,ITGA6,KCNQ4,LAMA5,MFRP,MMP16,MMP2,MTHFD1L,MYO7A,NLRP5,NPY1R,NRP1,NRP2,NTN1,NTRK2,NUMB,PALB2,PDE6C,PDGFRA,PHACTR4,POC1A,PTPRM,S1PR1,SATB2,SDK2,SERPINH1,SFRP2,SLIT3,SMARCC1,SOX9,STK40,TBX20,TCF21,TGFBR3,TNC,WNT2,WNT2B,…	47.84	0.00043	0.025441
GO:0044259	multicellular organismal macromolecule metabolic process	biological_process	40	10	ADAMTS3,CTSK,F2R,IHH,MMP11,MMP16,MMP2,P3H2,P3H3,SERPINH1	2.9	0.00043	0.025441
GO:0000904	cell morphogenesis involved in differentiation	biological_process	492	56	ARHGAP35,ARHGAP44,BMP2,CDH11,CHN1,CLDN3,CLEC1B,CNTN4,COL18A1,CUX2,EFNB3,ENG,ERG,FAM83D,FSTL4,FYN,FZD7,IHH,KIDINS220,KIF13B,LAMA5,LAMC3,LHX2,MATN2,MYO7A,NEFH,NFASC,NRP1,NRP2,NTN1,NUMB,PECAM1,PQBP1,PTPRM,RELN,RET,RREB1,RTN4R,SEMA3F,SEMA6A,SFRP2,SIPA1L3,SLIT3,SLITRK5,SOX9,STMN1,STXBP1,TEK,TGFBR3,TRPV2,UNC5C,UST,WNT2,WNT5A,WNT9B,XK	35.61	0.00043	0.025441
GO:0001101	response to acid chemical	biological_process	122	20	AQP1,AQP3,CCL19,COL4A1,COL5A2,COL6A1,EGFR,HSD17B2,MMP2,NEURL1,NTRK2,PDGFRA,PDK3,PTK6,RET,SLC1A2,SOX9,TGFBR3,TIE1,TNFSF4	8.83	0.00045	0.0263683
GO:0009966	regulation of signal transduction	biological_process	1605	149	ACKR3,ADAMTS12,ADAMTS3,ADRA2A,AFAP1L2,ALS2,ANGPT1,ARAP3,ARHGAP35,ARHGAP44,ARHGEF18,ASPN,ATM,ATP6V1C2,ATXN7,BCL3,BMP10,BMP2,BMP5,BMPER,C1QTNF1,C1QTNF2,C5AR2,CARD9,CAV1,CAV2,CCBE1,CCL19,CD14,CDH13,CDH3,CHI3L1,CNKSR3,CNOT1,CRY1,CSF1,CTGF,DCDC2,DKK3,DNAJC27,DUSP6,ECM1,EDA,EGFR,ENG,ENPP1,ERN2,F2R,FAM83D,FGF21,FGFR1,FLT1,FLT4,FRS2,FSTL4,FYN,G0S2,GADD45G,GDF2,GDPD5,GNA12,GPR37,HCST,HEY1,HGF,HHIP,HOMER2,…	116.17	0.00049	0.0284387
GO:0042325	regulation of phosphorylation	biological_process	804	83	ACKR3,ADRA2A,ANGPT1,ATXN7,BMP10,BMP2,BMP5,BMPER,C1QTNF1,C1QTNF2,C5AR2,CALCA,CARD9,CAV1,CAV2,CBFA2T3,CCL19,CDKN1A,CEMIP,CENPE,CHI3L1,CSF1,CTGF,DNAJC27,DUSP6,EGFR,ENG,ENPP1,ENPP2,ERN2,F2R,FAM83D,FGF21,FGFR1,FLT1,FLT4,FRS2,FYN,FZD7,GADD45G,GDF2,GPR37,HGF,HRG,INSR,IRAK3,ITGA6,KDR,KL,LDB2,MVP,MYC,NEURL1,NRP1,NTF3,NTRK2,NUP62,PDGFRA,PDGFRB,PECAM1,PIK3CA,PKHD1,PLAUR,PLCB1,PPP1R14D,PTK6,RALB,RAMP3,RELN,R…	58.19	0.0005	0.0287453
GO:0051271	negative regulation of cellular component movement	biological_process	170	25	ADGRB1,ANGPT2,ARAP3,BMP10,C5AR2,ENG,FRMD5,GDF2,HRG,IL33,MMP28,MMRN2,NRP1,PLCB1,PTPRM,PTPRU,RECK,SEMA3F,SEMA6D,SFRP2,STAP1,TGFBR3,TIE1,TIMP1,WNT5A	12.3	0.00051	0.0290462
GO:0045926	negative regulation of growth	biological_process	143	22	BMP10,CDKN1A,DCSTAMP,ENPP1,FSTL4,GDF2,HRG,INHBA,LBP,LGMN,MPO,NRP1,NTN1,PLAC8,PTK6,RERG,RTN4R,SEMA3F,SFRP2,SLIT3,TCHP,WNT5A	10.35	0.00059	0.03324
GO:0003013	circulatory system process	biological_process	231	31	ADRA2A,ADRA2B,ANGPT1,ARHGAP35,BMP10,CALCA,CAV1,DSC2,DSP,EDNRB,EHD3,F2R,FLI1,GJA5,HRH1,HTR1B,JUP,KCND3,KCNJ2,NAV2,NCALD,NOS3,NPY1R,PDE2A,RAMP2,RAMP3,SMTN,SOD2,STK39,TBX20,TBXA2R	16.72	0.0006	0.03324
GO:0048017	inositol lipid-mediated signaling	biological_process	98	17	ANGPT1,CA8,EGFR,F2R,FLT1,HCST,HGF,KDR,NYAP1,PDGFRA,PDGFRB,PIK3CA,PIK3R1,RELN,SOX9,TEK,ZFP36L1	7.09	0.0006	0.03324
GO:0030728	ovulation	biological_process	11	5	ADAMTS1,AFP,INHBA,NOS3,NRIP1	0.8	0.00063	0.0345876
GO:0001932	regulation of protein phosphorylation	biological_process	740	77	ACKR3,ADRA2A,ANGPT1,BMP10,BMP2,BMP5,BMPER,C1QTNF1,C1QTNF2,C5AR2,CALCA,CARD9,CAV1,CAV2,CCL19,CDKN1A,CEMIP,CENPE,CHI3L1,CSF1,CTGF,DNAJC27,DUSP6,EGFR,ENG,ENPP1,ENPP2,ERN2,F2R,FAM83D,FGF21,FGFR1,FLT1,FLT4,FRS2,FYN,GADD45G,GDF2,GPR37,HGF,HRG,INSR,IRAK3,KDR,KL,MVP,MYC,NEURL1,NRP1,NTF3,NTRK2,NUP62,PDGFRA,PDGFRB,PECAM1,PIK3CA,PKHD1,PLAUR,PLCB1,PTK6,RALB,RAMP3,RELN,RET,ROS1,SFRP2,SLC30A10,SOCS3,SOX9,STAP1…	53.56	0.00064	0.0347465
GO:0035150	regulation of tube size	biological_process	57	12	ADRA2A,ADRA2B,CALCA,CAV1,EDNRB,F2R,HRH1,HTR1B,NOS3,SOD2,TBXA2R,WNT9B	4.13	0.00065	0.0347465
GO:0040008	regulation of growth	biological_process	347	42	ACACB,BMP10,CDKN1A,CSF1,DCSTAMP,DUSP6,EGFR,ENPP1,FGFR1,FSTL4,GDF2,HRG,IGFBP2,IGFBP3,IGFBP6,IHH,INHBA,INSR,LBP,LGMN,MPO,NPY1R,NRP1,NTN1,PIK3CA,PLAC8,PLCB1,PTK6,RERG,ROS1,RTN4R,SEMA3F,SFRP2,SLC44A4,SLIT3,TBX20,TCHP,TRPV2,UNC13A,VIL1,WNT2,WNT5A	25.12	0.00065	0.0347465
GO:0010594	regulation of endothelial cell migration	biological_process	90	16	ADGRB1,ANGPT1,ANGPT2,BMP10,BMPER,CCBE1,FGFR1,FLT4,GDF2,HRG,KDR,MMRN2,NRP1,PTPRM,TEK,WNT5A	6.51	0.00066	0.0348973
GO:0050795	regulation of behavior	biological_process	135	21	ANGPT2,C5AR2,CCL19,CDH13,CSF1,FGFR1,HRG,HTR1B,JAM3,KDR,LBP,LEPR,MDK,MMP28,NRP1,NTF3,PDGFRA,RELN,SEMA3F,STAP1,WNT5A	9.77	0.00067	0.0348973
GO:0051239	regulation of multicellular organismal process	biological_process	1717	157	ABCG8,ACACB,ADAMTS12,ADAMTS7,ADGRB1,ADRA2A,ADRA2B,AFAP1L2,AMIGO1,ANGPT1,ANGPT2,ANGPTL3,APOA5,AQP1,ARG2,ARHGAP35,ARHGAP44,ASPN,B4GALT1,BCL3,BMP10,BMP2,BMP5,BMPER,C1QTNF1,C5AR2,CALCA,CARD9,CAV1,CCBE1,CCR3,CD14,CD9,CDC20,CDH3,CDH5,CENPF,CHI3L1,CHN1,CHODL,CNOT1,CNTN4,COL5A2,CRY1,CSF1,CTGF,CUX2,DCSTAMP,DSC2,DSP,DUSP6,ECM1,EDNRB,EFNB3,EHD3,ENG,ENPP2,ERG,F2R,FGFR1,FLT1,FLT4,FRS2,FSTL4,FYN,FZD7,GBP5,GDF2…	124.28	0.00067	0.0348973
GO:0006468	protein phosphorylation	biological_process	895	90	ACKR3,ADRA2A,ANGPT1,ATM,AURKB,BMP10,BMP2,BMP5,BMPER,C1QTNF1,C1QTNF2,C5AR2,CALCA,CARD9,CAV1,CAV2,CCL19,CCNA2,CDKN1A,CEMIP,CENPE,CHI3L1,CLEC1B,CRY1,CSF1,CTGF,DNAJC27,DUSP6,EGFR,ENG,ENPP1,ENPP2,ERN2,F2R,FAM83D,FGF21,FGFR1,FLT1,FLT4,FRS2,FYN,GADD45G,GDF2,GPR37,HACD3,HCST,HGF,HRG,INSR,IRAK3,KDR,KL,LMTK2,MVP,MYC,NEURL1,NRP1,NTF3,NTRK2,NUP62,PDGFRA,PDGFRB,PDK3,PECAM1,PIK3CA,PIK3R1,PKHD1,PLAUR,PLCB1,PTK6…	64.78	0.00069	0.0356344
GO:0046777	protein autophosphorylation	biological_process	136	21	ATM,CAV1,EGFR,ENG,ENPP1,FGFR1,FLT1,FLT4,FYN,INSR,IRAK3,KDR,LMTK2,MVP,PDGFRA,PDGFRB,PTK6,ROS1,TEK,VRK1,WNK2	9.84	0.00074	0.0378955
GO:0090130	tissue migration	biological_process	175	25	ACTG2,ADGRB1,ANGPT1,ANGPT2,BMP10,BMPER,CCBE1,CDH13,ENPP2,FGFR1,FLT4,GDF2,HRG,KDR,MMRN2,NOS3,NRP1,PECAM1,PTPRM,RREB1,S100A2,SOX9,TEK,VIL1,WNT5A	12.67	0.00079	0.0401188
GO:0001955	blood vessel maturation	biological_process	7	4	CDH5,MMP2,RECK,S1PR1	0.51	0.0008	0.0402909
GO:0010646	regulation of cell communication	biological_process	1838	166	ACKR3,ADAMTS12,ADAMTS3,ADGRB1,ADRA2A,AFAP1L2,ALS2,ANGPT1,ARAP3,ARHGAP35,ARHGAP44,ARHGEF18,ASPN,ATM,ATP6V1C2,ATXN7,BCL3,BIRC5,BMP10,BMP2,BMP5,BMPER,C1QTNF1,C1QTNF2,C5AR2,CARD9,CAV1,CAV2,CCBE1,CCL19,CD14,CDC20,CDH13,CDH3,CHI3L1,CNKSR3,CNOT1,CRY1,CSF1,CTGF,CTSK,CUX2,DCDC2,DKK3,DNAJC27,DOC2B,DUSP6,ECM1,EDA,EGFR,ENG,ENPP1,ERN2,F2R,FAM83D,FGF21,FGFR1,FLT1,FLT4,FRS2,FSTL4,FYN,G0S2,GADD45G,GDF2,GDPD5,GJA…	133.03	0.00081	0.0404602
GO:0072132	mesenchyme morphogenesis	biological_process	36	9	ACTG2,BMP2,BMP5,DCHS1,ENG,FGFR1,SOX9,TBX20,WNT5A	2.61	0.00083	0.0411221
GO:0031175	neuron projection development	biological_process	485	54	ALS2,AMIGO1,ARHGAP35,ARHGAP44,BMP5,BTG2,CDH11,CHN1,CHODL,CNTN4,CUX2,EFNB3,FGFR1,FSTL4,FYN,GDPD5,KIDINS220,KIF13B,LHX2,LST1,MATN2,NEFH,NEURL1,NFASC,NRP1,NRP2,NTN1,NTRK2,NUMB,NYAP1,PQBP1,PTK6,PTPRM,RELN,RET,RTN4R,SCARF1,SEMA3F,SEMA6A,SFRP2,SLIT3,SLITRK5,SPRY3,STMN1,STXBP1,TBC1D24,TNC,TRPV2,TSPAN2,UNC13A,UNC5C,UST,WNT5A,XK	35.1	0.00092	0.0452135
GO:0051179	localization	biological_process	3237	273	ABCA4,ABCB11,ABCG1,ABCG8,ACACB,ACKR3,ADAMTS12,ADGRB1,ADRA2A,AFP,ALS2,AMIGO1,ANGPT1,ANGPT2,ANGPTL3,APOA5,AQP1,AQP3,ARAP3,ARG2,ARHGAP33,ARHGAP35,ARL6IP1,ATM,ATP4A,ATP6V1C2,AURKB,B4GALNT1,B4GALT1,BACH2,BANP,BCL3,BIRC5,BMP10,BMP2,BMPER,BSN,C1QTNF1,C1QTNF2,C1QTNF5,C5AR2,CALCA,CALCRL,CATSPER2,CAV1,CAV2,CCBE1,CCHCR1,CCL19,CD14,CD300LG,CD9,CDH13,CDH3,CDKN1A,CEMIP,CENPE,CENPF,CHI3L1,CHMP4C,CLIC2,CLUH,COL1…	234.29	0.00096	0.0468019
GO:2000026	regulation of multicellular organismal development	biological_process	1111	107	ACACB,ADAMTS12,ADAMTS7,ADGRB1,AMIGO1,ANGPT2,ANGPTL3,AQP1,ARHGAP35,ARHGAP44,ASPN,B4GALT1,BMP10,BMP2,BMP5,CAV1,CCBE1,CCR3,CDC20,CDH3,CDH5,CENPF,CHI3L1,CHN1,CHODL,CNTN4,COL5A2,CSF1,CTGF,CUX2,DCSTAMP,DUSP6,ECM1,EDNRB,EFNB3,ENG,ENPP2,FGFR1,FLT1,FRS2,FSTL4,FYN,FZD7,GDF2,GDPD5,HGF,HRG,IHH,IL1A,INHBA,INSR,IRAK3,KDR,KIF13B,KL,LAMA5,MMRN2,MYC,MYRF,NEURL1,NGFR,NOS3,NRP1,NTN1,NTRK2,NUMB,NUPR1,PIK3R1,PLCB1,PQ…	80.41	0.001	0.0483651
GO:0008015	blood circulation	biological_process	228	30	ADRA2A,ADRA2B,ANGPT1,ARHGAP35,BMP10,CALCA,CAV1,DSC2,DSP,EDNRB,EHD3,F2R,FLI1,GJA5,HRH1,HTR1B,JUP,KCND3,KCNJ2,NAV2,NCALD,NOS3,NPY1R,PDE2A,RAMP2,SMTN,SOD2,STK39,TBX20,TBXA2R	16.5	0.00101	0.0484641
GO:0009967	positive regulation of signal transduction	biological_process	835	84	ACKR3,ADAMTS3,ADRA2A,AFAP1L2,ANGPT1,ATM,ATP6V1C2,BMP10,BMP2,BMP5,BMPER,C1QTNF1,C1QTNF2,C5AR2,CARD9,CAV1,CAV2,CCBE1,CCL19,CD14,CDH13,CDH3,CHI3L1,CSF1,CTGF,DCDC2,DNAJC27,ECM1,EDA,EGFR,ENG,ERN2,F2R,FGF21,FGFR1,FLT1,FLT4,FRS2,FYN,G0S2,GADD45G,GDF2,GPR37,HCST,HGF,IHH,INHBA,INSR,KDR,KL,LBP,LGALS1,LY96,MFNG,NEURL1,NRP1,NTF3,NUP62,PDGFRA,PDGFRB,PECAM1,PIK3R1,PLAUR,PLCB1,RAMP3,RELN,ROR1,RSPO3,RTN4R,RWDD3,…	60.44	0.00103	0.0490377
GO:0001936	regulation of endothelial cell proliferation	biological_process	60	12	BMP2,CAV1,CAV2,CCR3,CDH13,ECM1,FLT4,GDF2,KDR,NGFR,PTPRM,WNT5A	4.34	0.00105	0.0496023
GO:0031012	extracellular matrix	cellular_component	338	68	ADAMTS1,ADAMTS12,ADAMTS15,ADAMTS2,ADAMTS5,ASPN,CCBE1,CD93,CDH13,CLEC14A,COL14A1,COL18A1,COL28A1,COL4A1,COL4A5,COL4A6,COL5A2,COL5A3,COL6A1,COL6A6,COL8A1,COL8A2,CPXM2,CTGF,DSP,ECM1,EDIL3,EMILIN1,FBLN5,FMOD,FRAS1,HTRA1,IHH,ITGA6,JUP,LAMA5,LAMC3,LGALS1,LOXL1,LTBP1,MATN2,MFGE8,MMP11,MMP16,MMP2,MMP28,MMP7,MMRN2,NAV2,NID2,NTN1,P3H2,POSTN,PXDN,RELN,S100A9,SFTPA1,SMOC1,TFPI2,TIMP1,TINAGL1,TNC,VWF,WNT2,WNT…	23.29	4.5e-16	2.736e-13
GO:0044421	extracellular region part	cellular_component	2389	251	ABCB11,ACOT7,ADAM12,ADAMTS1,ADAMTS13,ADAMTS15,ADAMTS2,ADAMTS3,ADAMTS5,ADAMTS7,ADGRB1,ADGRG2,AFP,ANGPT1,ANGPT2,ANGPTL3,ANGPTL4,ANGPTL6,APOA5,ART3,ASPA,ASPN,ATP4A,ATP6V1C2,B4GALT1,B4GALT5,BMP10,BMP2,BMPER,BTG2,C1QTNF1,C1QTNF2,C1QTNF5,CALCA,CAPN5,CCBE1,CCL19,CCL22,CD14,CD300LG,CD7,CD9,CDH11,CDH13,CES3,CHI3L1,CHMP4C,CLDN3,CLEC14A,CLEC3B,CNOT1,CNTFR,COL14A1,COL18A1,COL28A1,COL4A1,COL4A5,COL4A6,COL5A2,…	164.65	1.1e-13	3.344e-11
GO:0005578	proteinaceous extracellular matrix	cellular_component	174	42	ADAMTS1,ADAMTS15,ADAMTS2,ADAMTS5,ASPN,CCBE1,COL18A1,COL28A1,COL4A1,COL4A5,COL4A6,COL5A2,COL5A3,COL6A1,COL6A6,CTGF,EMILIN1,FMOD,FRAS1,IHH,ITGA6,LAMA5,LAMC3,LTBP1,MATN2,MMP11,MMP28,MMRN2,NAV2,NID2,NTN1,P3H2,POSTN,RELN,SFTPA1,SMOC1,TIMP1,TNC,WNT2,WNT2B,WNT5A,WNT9B	11.99	3.9e-13	7.904e-11
GO:0005576	extracellular region	cellular_component	2641	263	ABCB11,ACOT7,ADAM12,ADAMTS1,ADAMTS13,ADAMTS15,ADAMTS2,ADAMTS3,ADAMTS5,ADAMTS7,ADGRB1,ADGRG2,AFP,ANGPT1,ANGPT2,ANGPTL3,ANGPTL4,ANGPTL6,APOA5,ART3,ASPA,ASPN,ATP4A,ATP6V1C2,B4GALT1,B4GALT5,BMP10,BMP2,BMP5,BMP6,BMPER,BTG2,C1QTNF1,C1QTNF2,C1QTNF5,CALCA,CAPN5,CCBE1,CCL19,CCL22,CD14,CD300LG,CD7,CD9,CDH11,CDH13,CES3,CHI3L1,CHMP4C,CLDN3,CLEC14A,CLEC3B,CNOT1,CNTFR,COL14A1,COL18A1,COL28A1,COL4A1,COL4A5,COL4…	182.01	1.2e-11	1.824e-09
GO:0016021	integral component of membrane	cellular_component	4076	366	ABCA10,ABCA4,ABCB11,ABCC9,ABCG1,ABCG8,ACKR3,ACRBP,ADAM12,ADCY9,ADGRB1,ADGRE3,ADGRF5,ADGRG2,ADGRL4,ADRA2A,ADRA2B,AGMO,AMIGO1,ANO3,AQP1,AQP3,ARL6IP1,ASAH2,ATL2,ATP4A,B3GALT2,B4GALNT1,B4GALT1,BMP2,BTNL9,C1QTNF1,C5AR2,CALCRL,CALHM2,CATSPER2,CAV1,CAV2,CCR3,CD14,CD300LG,CD7,CD9,CD93,CD99L2,CDH11,CDH3,CDH5,CELSR2,CERS4,CHODL,CHPF,CLDN1,CLDN10,CLDN15,CLDN3,CLDN9,CLEC14A,CLEC1A,CLEC1B,CLEC2L,CLEC4G,CNTFR,…	280.91	2e-10	2.432e-08
GO:0031224	intrinsic component of membrane	cellular_component	4110	368	ABCA10,ABCA4,ABCB11,ABCC9,ABCG1,ABCG8,ACKR3,ACRBP,ADAM12,ADCY9,ADGRB1,ADGRE3,ADGRF5,ADGRG2,ADGRL4,ADRA2A,ADRA2B,AGMO,AMIGO1,ANO3,AQP1,AQP3,ARL6IP1,ASAH2,ATL2,ATP4A,B3GALT2,B4GALNT1,B4GALT1,BMP2,BTNL9,C1QTNF1,C5AR2,CALCRL,CALHM2,CATSPER2,CAV1,CAV2,CCR3,CD14,CD300LG,CD7,CD9,CD93,CD99L2,CDH11,CDH3,CDH5,CELSR2,CERS4,CHODL,CHPF,CLDN1,CLDN10,CLDN15,CLDN3,CLDN9,CLEC14A,CLEC1A,CLEC1B,CLEC2L,CLEC4G,CNTFR,…	283.25	2.5e-10	2.53333e-08
GO:0044425	membrane part	cellular_component	4690	403	ABCA10,ABCA4,ABCB11,ABCC9,ABCG1,ABCG8,ACKR3,ACRBP,ADAM12,ADCY9,ADGRB1,ADGRE3,ADGRF5,ADGRG2,ADGRL4,ADRA2A,ADRA2B,AFTPH,AGMO,AMIGO1,ANGPT1,ANO3,AQP1,AQP3,ARHGAP44,ARL6IP1,ASAH2,ATL2,ATP4A,ATP6V1C2,B3GALT2,B4GALNT1,B4GALT1,BMP2,BTNL9,C1QTNF1,C1QTNF5,C5AR2,CALCRL,CALHM2,CATSPER2,CAV1,CAV2,CCR3,CD14,CD300LG,CD7,CD9,CD93,CD99L2,CDH11,CDH13,CDH3,CDH5,CELSR2,CERS4,CHODL,CHPF,CLDN1,CLDN10,CLDN15,CLDN3,CLD…	323.23	5.3e-09	4.60343e-07
GO:0005615	extracellular space	cellular_component	516	71	ADAM12,ADAMTS13,ADAMTS15,ADAMTS2,ADAMTS5,ADAMTS7,ADGRB1,AFP,ANGPT2,ANGPTL3,ANGPTL4,APOA5,ATP4A,BMP10,BMP2,BMPER,C1QTNF1,C1QTNF2,CALCA,CCBE1,CCL19,CCL22,CHI3L1,CNOT1,CNTFR,COL4A1,COL5A2,COLEC10,CPXM2,CTGF,CTSK,DKK3,EMILIN1,ENG,ENPP1,ENPP2,FMOD,GLDN,HRG,IGFBP2,IGFBP3,IGFBP6,IL1A,INHBA,JAM3,LOC101102413,LOC101104482,LOC101111035,LOC105601867,LTBP1,LYPD3,MATN2,MDGA1,MMP2,NRP1,OLFM3,POSTN,PTX3,RAB11FI…	35.56	1.3e-08	9.88e-07
GO:0044420	extracellular matrix component	cellular_component	78	21	ADAMTS1,COL18A1,COL28A1,COL4A1,COL4A5,COL4A6,COL5A2,COL5A3,FBLN5,FRAS1,ITGA6,LAMA5,LAMC3,LTBP1,MATN2,MMRN2,NID2,NTN1,P3H2,TIMP1,TNC	5.38	4e-08	2.70222e-06
GO:0031226	intrinsic component of plasma membrane	cellular_component	517	69	ABCA4,ABCC9,ABCG8,ADCY9,ADRA2A,AMIGO1,BMP2,C1QTNF1,CAV1,CAV2,CD14,CLDN1,CLEC1B,CNTFR,EDA,EPHA4,FLT1,FLT4,GJA5,GRIA3,HHIP,HTR1B,HVCN1,INSR,ITGA11,ITGA6,KCNAB1,KCND3,KCNG1,KCNJ2,KCNMA1,KCNMB4,KCNQ4,KDR,LRRC8C,LY96,MDGA1,MMP16,MS4A2,NCF4,NTRK2,OLFM3,OSMR,PDGFRA,PDGFRB,PLAUR,PTH1R,RAMP1,RAMP2,RAMP3,RET,RTN4R,S1PR1,SCN2A,SCNN1B,SEMA6A,SHANK2,SLC19A1,SLC1A2,SLC26A2,SLC26A6,SSPN,STAB1,STAB2,TEK,THBD,TM4…	35.63	6.9e-08	4.1952e-06
GO:0044459	plasma membrane part	cellular_component	1117	122	ABCA4,ABCC9,ABCG1,ABCG8,ADCY9,ADGRB1,ADRA2A,AMIGO1,AQP1,AQP3,ARHGAP44,B4GALT1,BMP2,C1QTNF1,C1QTNF5,C5AR2,CATSPER2,CAV1,CAV2,CD14,CD300LG,CD9,CDH13,CDH5,CLDN1,CLDN15,CLDN3,CLEC14A,CLEC1B,CNTFR,DQA,DSP,EDA,EGFR,EHD3,ENG,EPHA4,F2R,FCGR1A,FLT1,FLT4,GJA4,GJA5,GJC1,GNG11,GNGT1,GPI,GRIA3,HEPH,HHIP,HTR1B,HVCN1,INSR,ITGA11,ITGA6,JUP,KCNAB1,KCND3,KCNG1,KCNJ2,KCNMA1,KCNMB4,KCNQ4,KDR,KIF18A,LOC101119856,LRRC…	76.98	1.2e-07	6.63273e-06
GO:0005887	integral component of plasma membrane	cellular_component	482	64	ABCA4,ABCC9,ABCG8,ADCY9,ADRA2A,AMIGO1,BMP2,C1QTNF1,CAV1,CAV2,CLDN1,CLEC1B,CNTFR,EDA,EPHA4,FLT1,FLT4,GJA5,GRIA3,HHIP,HTR1B,HVCN1,INSR,ITGA11,ITGA6,KCNAB1,KCND3,KCNG1,KCNJ2,KCNMA1,KCNMB4,KCNQ4,KDR,LRRC8C,MMP16,MS4A2,NCF4,NTRK2,OLFM3,OSMR,PDGFRA,PLAUR,PTH1R,RAMP1,RAMP2,RAMP3,RET,RTN4R,SCN2A,SCNN1B,SEMA6A,SHANK2,SLC19A1,SLC1A2,SLC26A2,SLC26A6,SSPN,STAB1,STAB2,TEK,THBD,TM4SF1,TMEM150C,UGT1A1	33.22	2.5e-07	1.26667e-05
GO:0005604	basement membrane	cellular_component	61	17	ADAMTS1,COL18A1,COL28A1,COL4A1,COL4A5,COL4A6,FRAS1,ITGA6,LAMA5,LAMC3,MATN2,MMRN2,NID2,NTN1,P3H2,TIMP1,TNC	4.2	4.6e-07	2.08457e-05
GO:0045177	apical part of cell	cellular_component	187	33	ABCB11,ABCG8,ADGRF5,AQP1,C1QTNF5,C5AR2,CD300LG,CLDN1,CNTFR,DCHS1,EDA,HOMER2,KCNMA1,LGMN,MYO7A,NLRP5,NUMB,OSMR,PKHD1,PLAT,REEP6,SCNN1B,SHROOM4,SIPA1L3,SLC19A1,SLC26A6,SLC44A4,SLC7A9,STK39,TCHP,TEK,TF,TRPM6	12.89	4.8e-07	2.08457e-05
GO:0005581	collagen trimer	cellular_component	45	14	C1QTNF1,C1QTNF2,COL18A1,COL4A1,COL4A5,COL4A6,COL5A2,COL5A3,COL8A1,COL8A2,COLEC10,EMILIN1,LOC101108297,SFTPA1	3.1	1.1e-06	4.45867e-05
GO:0071944	cell periphery	cellular_component	2630	234	ABCA4,ABCC9,ABCG1,ABCG8,ACKR3,ADAM12,ADCY9,ADGRB1,ADGRG2,ADRA2A,AFAP1L2,AHNAK2,AMIGO1,ANGPT1,AQP1,AQP3,ARHGAP33,ARHGAP44,ARL4D,B4GALT1,BCL3,BCORL1,BMP2,BSN,C1QTNF1,C1QTNF5,C5AR2,CALCRL,CATSPER2,CAV1,CAV2,CCDC78,CD14,CD300LG,CD9,CD93,CDH11,CDH13,CDH3,CDH5,CELSR2,CEMIP,CLDN1,CLDN10,CLDN15,CLDN3,CLDN9,CLEC14A,CLEC1B,CLEC4G,CNRIP1,CNTFR,COL6A1,CSF1,DCHS1,DOC2B,DQA,DSC2,DSP,EDA,EDNRB,EFNB3,EFR3B,EGFR,…	181.26	5.3e-06	0.0002014
GO:0005886	plasma membrane	cellular_component	2547	226	ABCA4,ABCC9,ABCG1,ABCG8,ACKR3,ADAM12,ADCY9,ADGRB1,ADGRG2,ADRA2A,AFAP1L2,AHNAK2,AMIGO1,ANGPT1,AQP1,AQP3,ARHGAP33,ARHGAP44,ARL4D,B4GALT1,BCL3,BCORL1,BMP2,C1QTNF1,C1QTNF5,C5AR2,CALCRL,CATSPER2,CAV1,CAV2,CCDC78,CD14,CD300LG,CD9,CD93,CDH11,CDH13,CDH3,CDH5,CELSR2,CEMIP,CLDN1,CLDN10,CLDN15,CLDN3,CLDN9,CLEC14A,CLEC1B,CLEC4G,CNRIP1,CNTFR,COL6A1,CSF1,DCHS1,DOC2B,DQA,DSC2,DSP,EDA,EDNRB,EFNB3,EFR3B,EGFR,EHD3…	175.54	1e-05	0.000357647
GO:0009986	cell surface	cellular_component	453	56	ABCG1,ACKR3,ADAMTS15,ADAMTS7,ADGRF5,ADGRG2,ANGPTL3,B4GALT1,BMP10,BMP2,BSN,CAPN5,CD14,CD9,CD93,CDH13,CDH5,CLEC14A,DCSTAMP,EGFR,ENG,ENPP1,F2R,FCGR1A,HCST,HHIP,HRG,ITGA6,LBP,MFGE8,MRC1,MS4A2,MXRA8,MYH10,PDGFRA,PECAM1,PLAT,PLAUR,RAB11FIP4,RAMP1,RAMP2,RAMP3,ROS1,RTN4R,S1PR1,SCNN1B,SERPINA5,SLC1A2,TEK,TF,TGFBR3,THBD,TNFSF4,TRPV2,WNT5A,ZFYVE19	31.22	1.3e-05	0.000439111
GO:0043235	receptor complex	cellular_component	212	32	ABCG8,ADRA2A,BMP2,CD14,CNTFR,EGFR,ENG,FGFR1,FLT1,FLT4,GPR37,GRIA3,INSR,ITGA11,ITGA6,LEPR,LY96,NPR1,NTRK2,OLFM3,OSMR,RAMP1,RAMP2,RAMP3,RET,ROR1,SHANK2,SLITRK5,TF,TGFBR3,TM7SF2,TRIL	14.61	2.2e-05	0.000704
GO:0030057	desmosome	cellular_component	16	7	B4GALT1,DSC2,DSP,JAM3,JUP,PKP3,TCHP	1.1	4.7e-05	0.00141867
GO:0070161	anchoring junction	cellular_component	344	44	ADGRB1,B4GALT1,CAPN5,CAV1,CAV2,CD9,CD99L2,CDCA3,CDH13,CDH3,CDH5,CSRP1,CTNNA3,DSC2,DSP,EGFR,EHD3,ENG,ESAM,FAT1,FBLN7,FLT1,FRMD5,FRS2,GNA12,HACD3,ITGA11,ITGA6,JAM3,JUP,LMLN,MISP,NFASC,NRP1,NUMB,PDGFRB,PKP3,PLAUR,PLEKHA7,PTPRM,S100A11,TCHP,TNC,TSPAN4	23.71	4.9e-05	0.00141867
GO:0030054	cell junction	cellular_component	651	71	ABCB11,ADGRB1,AQP3,B4GALT1,C1QTNF5,CAPN5,CAV1,CAV2,CCNF,CD9,CD99L2,CDCA3,CDH13,CDH3,CDH5,CLDN1,CLDN10,CLDN15,CLDN3,CLDN9,COL13A1,CSRP1,CTNNA3,DSC2,DSP,EGFR,EHD3,ENG,ESAM,ESCO2,FAT1,FBLN7,FLT1,FRMD5,FRS2,GABRA3,GABRG1,GJA4,GJA5,GJC1,GNA12,GRIA3,HACD3,ITGA11,ITGA6,JAM3,JUP,LMLN,MISP,NFASC,NHS,NRP1,NUDT9,NUMB,PDGFRA,PDGFRB,PIK3R1,PKP3,PLAUR,PLEKHA7,PTPRM,PTPRU,S100A11,S100A9,SCN2A,SIPA1L3,TBC1D24,TC…	44.87	6.8e-05	0.001824
GO:0016020	membrane	cellular_component	6205	482	ABCA10,ABCA4,ABCB11,ABCC9,ABCG1,ABCG8,ABHD15,ACKR3,ACRBP,ADAM12,ADCY9,ADGRB1,ADGRE3,ADGRF5,ADGRG2,ADGRL4,ADRA2A,ADRA2B,AFAP1L2,AFTPH,AGMO,AHNAK2,AMIGO1,ANGPT1,ANO3,AQP1,AQP3,ARHGAP33,ARHGAP44,ARL4D,ARL6IP1,ASAH2,ATL2,ATP4A,ATP6V1C2,B3GALT2,B4GALNT1,B4GALT1,BCL3,BCORL1,BMP2,BTNL9,C1QTNF1,C1QTNF5,C5AR2,CALCRL,CALHM2,CATSPER2,CAV1,CAV2,CCDC78,CCR3,CD14,CD300LG,CD7,CD9,CD93,CD99L2,CDH11,CDH13,CDH3,CD…	427.64	6.9e-05	0.001824
GO:1903561	extracellular vesicle	cellular_component	1825	163	ABCB11,ACOT7,ADAMTS3,ADGRG2,ANGPT1,ANGPTL6,ART3,ASPA,ATP6V1C2,B4GALT1,B4GALT5,BTG2,C1QTNF5,CAPN5,CD14,CD300LG,CD7,CD9,CDH11,CDH13,CES3,CHMP4C,CLDN3,CLEC14A,CLEC3B,COL14A1,COL18A1,COL5A3,COL6A1,COL8A1,CPQ,CPVL,CRYL1,CSF1,CSRP1,CUX2,DSC2,DSP,ECM1,EDIL3,EHD4,EML5,ENPP6,ESAM,FAM26E,FASN,FAT1,FBLN5,FBLN7,FUT11,GALNT16,GCA,GDF2,GPA33,GPI,GPRC5B,GPX3,GSTM3,HAO2,HRG,HTRA1,IGFBP6,IL18BP,INHBC,INSR,IQCG,JU…	125.78	0.00018	0.00427852
GO:0070062	extracellular exosome	cellular_component	1812	162	ABCB11,ACOT7,ADAMTS3,ADGRG2,ANGPT1,ANGPTL6,ART3,ASPA,ATP6V1C2,B4GALT1,B4GALT5,BTG2,C1QTNF5,CAPN5,CD14,CD300LG,CD7,CD9,CDH11,CDH13,CES3,CHMP4C,CLDN3,CLEC14A,CLEC3B,COL14A1,COL18A1,COL5A3,COL6A1,COL8A1,CPQ,CPVL,CRYL1,CSF1,CSRP1,CUX2,DSC2,DSP,ECM1,EDIL3,EHD4,EML5,ENPP6,ESAM,FAM26E,FASN,FAT1,FBLN5,FBLN7,FUT11,GALNT16,GCA,GDF2,GPA33,GPI,GPRC5B,GPX3,GSTM3,HAO2,HRG,HTRA1,IGFBP6,IL18BP,INHBC,INSR,IQCG,JU…	124.88	0.00018	0.00427852
GO:0043230	extracellular organelle	cellular_component	1826	163	ABCB11,ACOT7,ADAMTS3,ADGRG2,ANGPT1,ANGPTL6,ART3,ASPA,ATP6V1C2,B4GALT1,B4GALT5,BTG2,C1QTNF5,CAPN5,CD14,CD300LG,CD7,CD9,CDH11,CDH13,CES3,CHMP4C,CLDN3,CLEC14A,CLEC3B,COL14A1,COL18A1,COL5A3,COL6A1,COL8A1,CPQ,CPVL,CRYL1,CSF1,CSRP1,CUX2,DSC2,DSP,ECM1,EDIL3,EHD4,EML5,ENPP6,ESAM,FAM26E,FASN,FAT1,FBLN5,FBLN7,FUT11,GALNT16,GCA,GDF2,GPA33,GPI,GPRC5B,GPX3,GSTM3,HAO2,HRG,HTRA1,IGFBP6,IL18BP,INHBC,INSR,IQCG,JU…	125.85	0.00019	0.00427852
GO:0065010	extracellular membrane-bounded organelle	cellular_component	1813	162	ABCB11,ACOT7,ADAMTS3,ADGRG2,ANGPT1,ANGPTL6,ART3,ASPA,ATP6V1C2,B4GALT1,B4GALT5,BTG2,C1QTNF5,CAPN5,CD14,CD300LG,CD7,CD9,CDH11,CDH13,CES3,CHMP4C,CLDN3,CLEC14A,CLEC3B,COL14A1,COL18A1,COL5A3,COL6A1,COL8A1,CPQ,CPVL,CRYL1,CSF1,CSRP1,CUX2,DSC2,DSP,ECM1,EDIL3,EHD4,EML5,ENPP6,ESAM,FAM26E,FASN,FAT1,FBLN5,FBLN7,FUT11,GALNT16,GCA,GDF2,GPA33,GPI,GPRC5B,GPX3,GSTM3,HAO2,HRG,HTRA1,IGFBP6,IL18BP,INHBC,INSR,IQCG,JU…	124.95	0.00019	0.00427852
GO:1903439	calcitonin family receptor complex	cellular_component	3	3	RAMP1,RAMP2,RAMP3	0.21	0.00033	0.00691862
GO:1903440	amylin receptor complex	cellular_component	3	3	RAMP1,RAMP2,RAMP3	0.21	0.00033	0.00691862
GO:0005912	adherens junction	cellular_component	334	40	ADGRB1,CAPN5,CAV1,CAV2,CD9,CD99L2,CDCA3,CDH13,CDH3,CDH5,CSRP1,CTNNA3,DSC2,EGFR,EHD3,ENG,ESAM,FAT1,FBLN7,FLT1,FRMD5,FRS2,GNA12,HACD3,ITGA11,ITGA6,JUP,LMLN,MISP,NFASC,NRP1,NUMB,PDGFRB,PKP3,PLAUR,PLEKHA7,PTPRM,S100A11,TNC,TSPAN4	23.02	0.00043	0.00871467
GO:0005911	cell-cell junction	cellular_component	270	34	ABCB11,AQP3,B4GALT1,C1QTNF5,CDCA3,CDH3,CDH5,CLDN1,CLDN10,CLDN15,CLDN3,CLDN9,COL13A1,DSC2,DSP,ESAM,FAT1,FRS2,GJA4,GJA5,GJC1,JAM3,JUP,NFASC,PIK3R1,PKP3,PLEKHA7,PTPRM,PTPRU,S100A11,SCN2A,SIPA1L3,TCHP,TEK	18.61	0.00046	0.00902194
GO:0016323	basolateral plasma membrane	cellular_component	102	17	AQP1,AQP3,B4GALT1,C5AR2,CD300LG,CLDN1,DSP,EGFR,HEPH,ITGA6,NUMB,SHROOM4,SLC19A1,SLC26A6,STK39,TEK,TF	7.03	0.00056	0.01064
GO:0098797	plasma membrane protein complex	cellular_component	317	38	ABCC9,ABCG8,AMIGO1,BMP2,CATSPER2,CNTFR,DQA,GJA4,GJA5,GJC1,GNG11,GNGT1,GRIA3,INSR,ITGA11,ITGA6,JUP,KCNAB1,KCND3,KCNG1,KCNJ2,KCNMA1,KCNMB4,KCNQ4,LOC101119856,MS4A2,NCF4,OLFM3,OSMR,RAMP1,RAMP2,RAMP3,RET,SCN2A,SHANK2,SSPN,TF,TGFBR3	21.85	0.00058	0.0106861
GO:0031988	membrane-bounded vesicle	cellular_component	2122	182	ABCB11,ACOT7,ACRBP,ADAMTS3,ADGRG2,AFTPH,ANGPT1,ANGPTL6,ART3,ASPA,ATP6V1C2,B4GALT1,B4GALT5,BTG2,C1QTNF5,CAPN5,CAV1,CAV2,CD14,CD300LG,CD7,CD9,CDH11,CDH13,CEMIP,CES3,CHMP4C,CLDN3,CLEC14A,CLEC3B,COL14A1,COL18A1,COL5A3,COL6A1,COL8A1,CPQ,CPVL,CRYL1,CSF1,CSRP1,CUX2,DSC2,DSP,ECM1,EDIL3,EGFR,EHD3,EHD4,EML5,ENPP6,ESAM,EXOC3L1,FAM26E,FASN,FAT1,FBLN5,FBLN7,FSTL4,FUT11,GALNT16,GCA,GDF2,GPA33,GPI,GPRC5B,GPX3,G…	146.25	0.0006	0.0107294
GO:0098589	membrane region	cellular_component	512	55	ABCG8,ACKR3,ANGPT1,AQP1,AQP3,B4GALT1,C1QTNF5,C5AR2,CAV1,CAV2,CD14,CD300LG,CDH13,CLDN1,CLDN3,CNTFR,DSP,EGFR,EHD3,F2R,FYN,GPI,GRIA3,HEPH,INSR,ITGA6,KCNMA1,KDR,KIF18A,MALL,MYO7A,NOS3,NTRK2,NUMB,OSMR,PAG1,PECAM1,PKHD1,PLEKHO1,RET,SCNN1B,SERPINH1,SHANK2,SHROOM4,SLC19A1,SLC1A2,SLC26A6,SLC44A4,SLC7A9,STK39,STXBP1,SYT7,TEK,TF,TRPM6	35.29	0.00064	0.0111177
GO:0031982	vesicle	cellular_component	2210	188	ABCB11,ACOT7,ACRBP,ADAMTS1,ADAMTS3,ADGRF5,ADGRG2,AFTPH,ANGPT1,ANGPTL6,ART3,ASPA,ATP6V1C2,B4GALT1,B4GALT5,BTG2,C1QTNF5,CAPN5,CAV1,CAV2,CD14,CD300LG,CD7,CD9,CD93,CDH11,CDH13,CEMIP,CES3,CHMP4C,CLDN3,CLEC14A,CLEC3B,COL14A1,COL18A1,COL5A3,COL6A1,COL8A1,CPQ,CPVL,CRYL1,CSF1,CSRP1,CUX2,DSC2,DSP,ECM1,EDIL3,EGFR,EHD3,EHD4,EML5,ENPP6,ESAM,EXOC3L1,FAM26E,FASN,FAT1,FBLN5,FBLN7,FSTL4,FUT11,GALNT16,GBP5,GCA,GDF…	152.31	0.00073	0.0123289
GO:0009925	basal plasma membrane	cellular_component	18	6	AQP1,C5AR2,ITGA6,SHROOM4,TEK,TF	1.24	0.00095	0.01536
GO:0005913	cell-cell adherens junction	cellular_component	46	10	CDCA3,CDH3,CDH5,DSC2,FRS2,JUP,PKP3,PLEKHA7,PTPRM,S100A11	3.17	0.00096	0.01536
GO:0045121	membrane raft	cellular_component	129	19	ANGPT1,CAV1,CAV2,CD14,CDH13,EGFR,F2R,FYN,INSR,KCNMA1,KDR,KIF18A,MALL,NOS3,PAG1,PECAM1,RET,SERPINH1,TEK	8.89	0.00131	0.020216
GO:0016324	apical plasma membrane	cellular_component	139	20	ABCG8,AQP1,C1QTNF5,CD300LG,CLDN1,CNTFR,KCNMA1,MYO7A,OSMR,PKHD1,SCNN1B,SHROOM4,SLC19A1,SLC26A6,SLC44A4,SLC7A9,STK39,TEK,TF,TRPM6	9.58	0.00133	0.020216
GO:0098590	plasma membrane region	cellular_component	419	45	ABCG8,AQP1,AQP3,B4GALT1,C1QTNF5,C5AR2,CAV1,CAV2,CD300LG,CDH13,CLDN1,CLDN3,CNTFR,DSP,EGFR,EHD3,F2R,GPI,GRIA3,HEPH,INSR,ITGA6,KCNMA1,KIF18A,MYO7A,NOS3,NTRK2,NUMB,OSMR,PKHD1,PLEKHO1,SCNN1B,SHANK2,SHROOM4,SLC19A1,SLC1A2,SLC26A6,SLC44A4,SLC7A9,STK39,STXBP1,SYT7,TEK,TF,TRPM6	28.88	0.00195	0.0289171
GO:0046696	lipopolysaccharide receptor complex	cellular_component	5	3	CD14,LY96,TRIL	0.34	0.00294	0.04256
GO:0019838	growth factor binding	molecular_function	84	23	COL4A1,COL6A1,EGFR,ENG,FGFR1,FLT1,FLT4,FSTL4,IGFBP2,IGFBP3,IGFBP6,IL1R2,INSR,ITGA6,KDR,KL,LTBP1,NRP1,NTRK2,OSMR,PDGFRA,PDGFRB,TGFBR3	5.68	4.3e-09	5.1084e-06
GO:0004714	transmembrane receptor protein tyrosine kinase activity	molecular_function	43	15	EGFR,EPHA4,FGFR1,FLT1,FLT4,INSR,KDR,NRP1,NRP2,NTRK2,PDGFRA,PDGFRB,RET,ROS1,TEK	2.91	6.2e-08	3.6828e-05
GO:0005021	vascular endothelial growth factor-activated receptor activity	molecular_function	6	6	FLT1,FLT4,KDR,NRP1,NRP2,PDGFRA	0.41	9.4e-08	3.7224e-05
GO:0019199	transmembrane receptor protein kinase activity	molecular_function	58	16	EGFR,EPHA4,FGFR1,FLT1,FLT4,INSR,KDR,NRP1,NRP2,NTRK2,PDGFRA,PDGFRB,RET,ROS1,TEK,TGFBR3	3.92	8.9e-07	0.00026433
GO:0005539	glycosaminoglycan binding	molecular_function	112	23	ADAMTS1,ADAMTS15,ADAMTS5,APOA5,CEMIP,CLEC3B,COL13A1,COL5A3,CTGF,ENG,EVA1C,FGFR1,HRG,LYVE1,MDK,MPO,NAV2,PCOLCE2,POSTN,RSPO3,RTN4R,STAB1,STAB2	7.57	1.3e-06	0.00030888
GO:0008201	heparin binding	molecular_function	75	18	ADAMTS1,ADAMTS15,ADAMTS5,APOA5,CLEC3B,COL13A1,COL5A3,CTGF,EVA1C,FGFR1,HRG,MDK,MPO,NAV2,PCOLCE2,POSTN,RSPO3,RTN4R	5.07	1.8e-06	0.0003564
GO:0005102	receptor binding	molecular_function	866	89	ADRA2A,ANGPT1,ANGPT2,ANGPTL3,APOA5,BMP10,BMP2,BMP5,BMP6,C1QTNF2,CALCA,CAV1,CAV2,CCL19,CCL22,CDH5,CHN1,CNOT1,CNRIP1,CNTFR,CRY1,CSF1,CTGF,ECM1,EDA,EDIL3,EFNB3,ENG,ENPP1,F2R,FBLN5,FGF21,FRMD5,FRS2,FYN,FZD7,GDF2,GNA12,HAO2,HCST,HRG,IHH,IL1A,IL33,INHBA,INHBC,INSR,ITGA6,JAM3,KDR,KL,LAMA5,LBP,LOC101110855,LOC101111035,MDK,MFGE8,NRIP1,NTF3,NTS,NUP62,PDGFRA,PDGFRB,PIK3R1,PLAT,PLAUR,RAMP1,RELN,RSPO3,S100A9…	58.55	3.4e-05	0.00577029
GO:0004222	metalloendopeptidase activity	molecular_function	101	19	ADAM12,ADAMTS1,ADAMTS12,ADAMTS13,ADAMTS15,ADAMTS2,ADAMTS3,ADAMTS5,ADAMTS7,ADAMTSL1,ADAMTSL3,LMLN,MMP11,MMP16,MMP2,MMP28,MMP7,PAPLN,PHEX	6.83	3.9e-05	0.0057915
GO:0004713	protein tyrosine kinase activity	molecular_function	95	18	EGFR,EPHA4,FGFR1,FLT1,FLT4,FYN,INSR,KDR,NRP1,NRP2,NTRK2,PDGFRA,PDGFRB,PTK6,RET,ROS1,TEK,TIE1	6.42	5.7e-05	0.007524
GO:1901681	sulfur compound binding	molecular_function	116	20	ACOT7,ADAMTS1,ADAMTS15,ADAMTS5,APOA5,CLEC3B,COL13A1,COL5A3,CTGF,EVA1C,FGFR1,GSTM3,HRG,MDK,MPO,NAV2,PCOLCE2,POSTN,RSPO3,RTN4R	7.84	9e-05	0.010584
GO:0097642	calcitonin family receptor activity	molecular_function	5	4	CALCRL,RAMP1,RAMP2,RAMP3	0.34	9.8e-05	0.010584
GO:0016491	oxidoreductase activity	molecular_function	521	58	AGMO,BCO1,BLVRA,BMP2,CLIC2,CRYL1,CYP17,CYP17A1,DHCR24,DHDH,DHRS7C,DIO1,DMGDH,F8,FASN,FMO4,FMO5,GLDC,GLUD1,GPX3,GPX8,H6PD,HAO2,HEPH,HSD17B14,HSD17B2,HSD17B7,LOC101104808,LOC101105863,LOC101112384,LOC101119050,LOC101120535,LOC101122521,LOC105605730,LOC105605918,LOC105613870,LOXL1,MOXD1,MPO,MTHFD1L,NNT,NOS3,NXN,P3H2,P3H3,PAM,PDHA1,PGD,PLOD2,PXDN,RRM2,SOD2,SPR,STEAP4,TBXAS1,TM7SF2,TPH1,VAT1L	35.23	0.00011	0.01089
GO:0004497	monooxygenase activity	molecular_function	59	13	AGMO,CYP17,CYP17A1,FMO4,FMO5,LOC101105863,LOC101112384,LOC101122521,LOC105613870,MOXD1,NOS3,PAM,TPH1	3.99	0.00012	0.0109662
GO:0015026	coreceptor activity	molecular_function	14	6	ACKR3,NGFR,RAMP1,RAMP2,RAMP3,TGFBR3	0.95	0.00018	0.0152743
GO:0005506	iron ion binding	molecular_function	123	20	AGMO,CYGB,CYP17,CYP17A1,HEPH,LCN2,LOC101104808,LOC101105863,LOC101112384,LOC101120535,LOC101122521,LOC105613870,NOS3,P3H2,P3H3,PLOD2,RRM2,TBXAS1,TF,TPH1	8.32	0.00021	0.0155925
GO:0005509	calcium ion binding	molecular_function	476	53	ADGRE3,ADGRL4,ANXA10,ASPN,CCBE1,CD93,CDH11,CDH13,CDH3,CDH5,CELSR2,CLEC3B,DCHS1,DOC2B,DSC2,EDIL3,EFHB,EHD3,EHD4,ENPP2,FAT1,FAT4,FBLN5,FBLN7,FSTL4,GCA,HPCAL1,IHH,LTBP1,MATN2,MEGF6,NCALD,NECAB2,NID2,OIT3,PAMR1,PCDH17,PCDH18,PLCB1,RASEF,RASGRP3,RET,S100A11,S100A2,S100A9,SCIN,SLIT3,SMOC1,STAB2,TGM3,THBD,UBA7,VIL1	32.18	0.00021	0.0155925
GO:0008237	metallopeptidase activity	molecular_function	153	23	ADAM12,ADAMTS1,ADAMTS12,ADAMTS13,ADAMTS15,ADAMTS2,ADAMTS3,ADAMTS5,ADAMTS7,ADAMTSL1,ADAMTSL3,AGBL2,AGBL3,CPQ,CPXM2,LMLN,MMP11,MMP16,MMP2,MMP28,MMP7,PAPLN,PHEX	10.34	0.00024	0.0167718
GO:0038085	vascular endothelial growth factor binding	molecular_function	3	3	NRP1,PDGFRA,PDGFRB	0.2	0.00031	0.0193832
GO:0097643	amylin receptor activity	molecular_function	3	3	RAMP1,RAMP2,RAMP3	0.2	0.00031	0.0193832
GO:0016705	oxidoreductase activity, acting on paired donors, with incorporation or reduction of molecular oxygen	molecular_function	110	18	AGMO,CYP17,CYP17A1,FMO4,FMO5,LOC101105863,LOC101112384,LOC101120535,LOC101122521,LOC105613870,MOXD1,NOS3,P3H2,P3H3,PAM,PLOD2,TBXAS1,TPH1	7.44	0.00039	0.023166
GO:0015665	alcohol transmembrane transporter activity	molecular_function	7	4	ABCG1,AQP1,AQP3,SLC44A4	0.47	0.00062	0.0350743
GO:0030246	carbohydrate binding	molecular_function	147	21	CHI3L1,CLEC1A,CLEC1B,CLEC2L,CLEC4G,COLEC10,EMCN,ENG,ENPP1,ENPP2,EVA1C,GALNT16,LGALS1,MRC1,P3H2,P3H3,PLOD2,PTX3,SFTPA1,TINAGL1,ZG16	9.94	0.00087	0.04698
