# Supplementary material for: Transcriptomic Analysis Provides Novel Insights into Heat Stress Responses in Sheep
Source: Animals (Basel). 2019 Jun 24;9(6):387. doi: 10.3390/ani9060387 (PMC6617286; doi:10.3390/ani9060387)
Supplement: Supplementary file 1 [file animals-09-00387-s001.zip › Supplementary/Supplementary Table S11.xlsx]

## Sheet: 母羊KEGG
Table S11: KEGG analysis of differentially expressed genes in heat-stressed ewes and control group ewes
Pathway_id	Pathway_name	Pathway_class	Annotated	Significant	SymbolList	Expected	classic_fisher	FDR
oas04512	ECM-receptor interaction	Signaling molecules and interaction	93	21	GP1BA,ITGA11,LOC101115115,COL6A6,LOC101115805,VWF,THBS2,LAMC3,SDC1,COL4A5,RELN,COL6A5,LAMA5,TNC,COL6A1,COL4A1,SV2C,ITGA6,LOC106991405,SV2B,COL4A6	6.01865	3.31957e-07	9.59355e-05
oas04151	PI3K-Akt signaling pathway	Signal transduction	367	48	ITGA11,COL6A6,FLT1,SGK1,NOS3,EGFR,LOC101115805,VWF,FGFR1,NGFR,TEK,THBS2,PIK3CA,PHLPP1,LAMC3,COL4A5,INSR,F2R,RELN,CREB3L4,LPAR6,FLT4,CDKN1A,CSF1,COL6A5,NTF3,MYC,PIK3R3,LAMA5,PDGFRA,NTRK2,FGF21,PIK3R1,TNC,OSMR,PDGFRB,COL6A1,IL3RA,HGF,GNG11,COL4A1,GNGT1,ANGPT1,ITGA6,LOC106991405,KDR,COL4A6,ANGPT2	23.751	1.80503e-06	0.000260827
oas04514	Cell adhesion molecules (CAMs)	Signaling molecules and interaction	159	26	DQA,CLDN15,CLDN3,CLDN10,CLDN1,LOC105614324,PVRL1,PECAM1,SDC1,ICAM2,NRXN1,LOC101119545,LOC101119856,CDH3,CDH5,NRXN2,ESAM,CLDN9,LOC101113636,JAM3,PTPRM,JAM2,NFASC,ITGA6,LOC101102254,LOC101109080	10.2899	9.59501e-06	0.000777983
oas04510	Focal adhesion	Cellular community - eukaryotes	209	31	ITGA11,COL6A6,FLT1,CAV2,EGFR,LOC101115805,VWF,CAV1,THBS2,PIK3CA,PARVG,LAMC3,COL4A5,RELN,FLT4,COL6A5,PIK3R3,LAMA5,PDGFRA,PIK3R1,FYN,ARHGAP35,TNC,PDGFRB,COL6A1,HGF,COL4A1,ITGA6,LOC106991405,KDR,COL4A6	13.5258	1.07679e-05	0.000777983
oas00532	Glycosaminoglycan biosynthesis - chondroitin sulfate / dermatan sulfate	Glycan iosynthesis and metaolism	20	8	XYLT1,CHPF,CHSY3,DSE,UST,CHST7,LOC101120469,LOC105605252	1.29433	1.83543e-05	0.00106088
oas05202	Transcriptional misregulation in cancers	Cancers	181	26	LOC101115753,IGFBP3,FLT1,TMPRSS2,ATM,CD14,CEBPA,FLI1,GADD45G,NGFR,MPO,ERG,NUPR1,IL1R2,TSPAN7,PER2,LOC443259,JUP,CDKN1A,LMO2,MYC,DUSP6,GRIA3,PLAT,LOC101105730,FCGR1A	11.7137	9.56433e-05	0.00460682
oas05418	Fluid shear stress and atherosclerosis	Cardiovascular diseases	143	22	LOC101107401,CAV2,NOS3,THBD,LOC101120093,CAV1,PIK3CA,IL1R2,PECAM1,SDC1,LOC101107232,GSTP1,LOC101107831,PIK3R3,GSTM3,CDH5,PIK3R1,IL1A,MMP2,LOC101113636,KDR,PLAT	9.25448	0.000118456	0.00489053
oas05221	Acute myeloid leukemia	Cancers	66	13	CD14,CEBPA,MPO,PIK3CA,PER2,LOC443259,JUP,PIM1,MYC,PIK3R3,PIK3R1,DUSP6,FCGR1A	4.2713	0.000257272	0.00826129
oas04923	Regulation of lipolysis in adipocyte	Endocrine system	57	12	LIPE,LOC101121655,NPY1R,PIK3CA,LOC106990802,INSR,NPR1,PIK3R3,ADCY9,PIK3R1,PTGER3,IRS2	3.68885	0.00022988	0.00826129
oas00140	Steroid hormone biosynthesis	Lipid metaolism	78	14	SULT1E1,HSD17B7,CYP17A1,UGT1A6,HSD17B2,LOC101117764,LOC101112384,LOC101118447,LOC105614373,LOC101120535,CYP17,STS,LOC105612707,UGT1A1	5.0479	0.000415267	0.00923171
oas05200	Pathways in cancer	Cancers	536	55	RET,LOC101107401,EGFR,LOC101115805,WNT7B,CEBPA,FGFR1,GADD45G,RASGRP3,SKP2,PLCB1,GNA12,PIK3CA,LAMC3,FZD7,CTNNA3,COL4A5,JUP,PIM1,LOC101107232,F2R,GSTP1,LOC101107831,LPAR6,FLT4,CDKN1A,MYC,WNT2,PIK3R3,LAMA5,PDGFRA,HEY1,FRAT2,HHIP,ADCY9,GSTM3,FGF21,PIK3R1,WNT5A,BIRC5,PDGFRB,IL3RA,PTGER3,HGF,MMP2,BMP2,GNG11,COL4A1,GNGT1,ITGA6,WNT9B,COL4A6,RALB,EDNRB,WNT2B	34.6881	0.000364942	0.00923171
oas02010	ABC transporters	Memrane transport	69	13	LOC101107030,LOC101112460,ABCB11,ABCA10,LOC101107772,LOC101109370,ABCG8,ABCG1,ABCA4,LOC105606000,ABCC9,LOC101108321,LOC105605772	4.46545	0.000406716	0.00923171
oas04670	Leukocyte transendothelial migration	Immune system	114	18	CLDN15,CLDN3,CLDN10,CLDN1,PIK3CA,PECAM1,CTNNA3,NCF4,PIK3R3,CDH5,PIK3R1,ARHGAP35,ESAM,CLDN9,MMP2,LOC101113636,JAM3,JAM2	7.3777	0.000349783	0.00923171
oas05146	Amoebiasis	Infectious diseases	102	16	ARG2,LOC101115805,CD14,PLCB1,PIK3CA,IL1R2,LOC101104114,LAMC3,COL4A5,PIK3R3,LAMA5,RAB7B,PIK3R1,COL4A1,LOC106991405,COL4A6	6.6011	0.000790681	0.0134416
oas00982	Drug metabolism - cytochrome P450	Xenoiotics iodegradation and metaolism	64	12	LOC101107401,FMO4,LOC101107232,GSTP1,UGT1A6,LOC101117764,LOC101107831,LOC101104808,LOC101118447,GSTM3,UGT1A1,FMO5	4.14186	0.000705087	0.0134416
oas04976	Bile secretion	Digestive system	92	15	LOC101107030,LOC101112460,ABCB11,SLC10A1,LOC101107772,SLC5A1,LOC101109370,ABCG8,SLC22A7,ADCY9,AQP1,LOC105606000,LOC101108321,NR0B2,LOC105605772	5.95393	0.000757123	0.0134416
oas05230	Central carbon metabolism in cancer	Cancers	64	12	RET,SLC2A2,EGFR,FGFR1,SLC1A5,PIK3CA,MYC,PIK3R3,PDGFRA,PIK3R1,PDGFRB,PDHA1	4.14186	0.000705087	0.0134416
oas05165	Human papillomavirus infection	Infectious diseases	344	37	ITGA11,COL6A6,ATM,EGFR,LOC101115805,WNT7B,VWF,MFNG,LOC105614324,HES2,THBS2,PIK3CA,LAMC3,FZD7,COL4A5,CCNA2,RELN,CREB3L4,CDKN1A,COL6A5,LOC101119545,WNT2,PIK3R3,LAMA5,HEY1,PIK3R1,WNT5A,TNC,PDGFRB,COL6A1,COL4A1,ITGA6,LOC106991405,WNT9B,COL4A6,LOC101109080,WNT2B	22.2625	0.00147011	0.0225213
oas04933	AGE-RAGE signaling pathway in diabetic complications	Endocrine and metaolic diseases	108	16	NOS3,LOC101115805,THBD,PLCB1,LOC101120093,PIK3CA,COL4A5,PIM1,PIK3R3,PIK3R1,IL1A,MMP2,LOC101113636,COL4A1,LOC106991405,COL4A6	6.9894	0.00148064	0.0225213
oas04060	Cytokine-cytokine receptor interaction	Signaling molecules and interaction	274	31	FLT1,CCR3,EGFR,NGFR,IL18RAP,EDA,CCL22,LOC101120093,CCL19,LOC101114790,IL1R2,XCR1,INHBC,TNFSF13B,LOC101111035,LEPR,FLT4,CSF1,TNFSF4,PDGFRA,ACKR3,RELT,IL1A,OSMR,PDGFRB,IL3RA,HGF,BMP2,CNTFR,INHBA,KDR	17.7324	0.00157983	0.0228286
oas00830	Retinol metabolism	Metaolism of cofactors and vitamins	72	12	LOC101105863,RDH11,UGT1A6,LOC101117764,LOC101119050,RDH5,LOC101104808,BCO1,LOC101118447,LOC105614373,LOC101120535,UGT1A1	4.6596	0.00205689	0.0283067
oas04015	Rap1 signaling pathway	Signal transduction	210	25	FLT1,EGFR,FGFR1,RASGRP3,NGFR,TEK,PLCB1,PIK3CA,INSR,F2R,FLT4,CSF1,SIPA1L3,PIK3R3,PDGFRA,ADCY9,FGF21,PIK3R1,PDGFRB,HGF,ANGPT1,KDR,RALB,ANGPT2,ARAP3	13.5905	0.0021925	0.0288015
oas04145	Phagosome	Transport and cataolism	179	22	DQA,LOC101115115,CD14,LOC105614324,MPO,THBS2,LOC101108297,TUBAL3,MRC1,NCF4,SFTPA1,LOC101119545,ATP6V1C2,LOC101111946,LOC101119856,RAB7B,LOC105605927,FCGR2B,DYNC1I1,LOC101109080,LOC101108730,FCGR1A	11.5843	0.00265668	0.0333818
oas05226	Gastric cancer	Cancers	158	20	LOC101112460,EGFR,WNT7B,GADD45G,PIK3CA,FZD7,CTNNA3,JUP,CDKN1A,MYC,WNT2,PIK3R3,FRAT2,FGF21,PIK3R1,LOC105606000,WNT5A,HGF,WNT9B,WNT2B	10.2252	0.00289112	0.034814
oas05222	Small cell lung cancer	Cancers	96	14	LOC101115805,GADD45G,SKP2,PIK3CA,LAMC3,COL4A5,CDKN1A,MYC,PIK3R3,LAMA5,PIK3R1,COL4A1,ITGA6,COL4A6	6.2128	0.00332374	0.0384225
oas05225	Hepatocellular carcinoma	Cancers	173	21	LOC101107401,EGFR,WNT7B,GADD45G,PIK3CA,FZD7,SMARCC1,LOC101107232,GSTP1,LOC101107831,CDKN1A,MYC,WNT2,PIK3R3,FRAT2,GSTM3,PIK3R1,WNT5A,HGF,WNT9B,WNT2B	11.196	0.00381462	0.042401
oas04926	Relaxin signaling pathway	Endocrine system	132	17	NOS3,EGFR,LOC101115805,PLCB1,PIK3CA,COL4A5,CREB3L4,PIK3R3,ADCY9,PIK3R1,MMP2,GNG11,COL4A1,GNGT1,LOC106991405,COL4A6,EDNRB	8.5426	0.00485613	0.0467807
oas04931	Insulin resistance	Endocrine and metaolic diseases	110	15	ACACB,SLC2A2,LOC101115115,NOS3,PPP1R3B,PIK3CA,GFPT2,INSR,CREB3L4,PIK3R3,PIK3R1,SOCS3,PPP1R3C,TBC1D4,IRS2	7.11883	0.0046427	0.0467807
oas04066	HIF-1 signaling pathway	Signal transduction	100	14	FLT1,NOS3,EGFR,TEK,TIMP1,PIK3CA,TF,INSR,CDKN1A,PIK3R3,PIK3R1,PDHA1,ANGPT1,ANGPT2	6.47166	0.00484198	0.0467807
oas04014	Ras signaling pathway	Signal transduction	233	26	RASAL3,FLT1,EGFR,FGFR1,RASGRP3,NGFR,TEK,PIK3CA,INSR,PLA1A,FLT4,CSF1,NTF3,PIK3R3,PDGFRA,NTRK2,FGF21,PIK3R1,PDGFRB,HGF,GNG11,GNGT1,ANGPT1,KDR,RALB,ANGPT2	15.079	0.00441428	0.0467807
oas00040	Pentose and glucuronate interconversions	Carohydrate metaolism	34	7	KL,UGT1A6,LOC101117764,DHDH,LOC101118447,CRYL1,UGT1A1	2.20037	0.00531108	0.049513
