# Supplementary material for: Transcriptomic Analysis Provides Novel Insights into Heat Stress Responses in Sheep
Source: Animals (Basel). 2019 Jun 24;9(6):387. doi: 10.3390/ani9060387 (PMC6617286; doi:10.3390/ani9060387)
Supplement: Supplementary file 1 [file animals-09-00387-s001.zip › Supplementary/Supplementary Table S3.xlsx]

## Sheet: Supplementary Table S5
Table S3: Differentially expressed genes identified in heat-stressed and control sheep groups by RNA-Seq
Gene_ID	Symbol	CG1	CG2	CM1	CM2	HG1	HG2	HM1	HM2	G1	G2	G2_vs_G1_log2FoldChange	G2_vs_G1_Pvalue	G2_vs_G1_FDR
101107171	LOC101107171	0	0	0	0	6.01933	8.55424	2.37459	6.8604	0	5.95214	5.95214	1.18668e-06	0.000222361
101112833	RASL10B	2.7141	0	0	4.65215	9.51325	8.38364	5.36403	6.88404	1.84156	7.53624	5.69468	0.0196757	0.241422
105608394	LOC105608394	0	0	0	1.84273	7.68531	6.7171	2.5905	6.15131	0.460682	5.78605	5.32537	1.3354e-06	0.000241046
101108376	KRT78	2.7141	0	0	0	2.5041	5.15931	6.34641	8.04455	0.678525	5.51359	4.83506	0.0366655	0.315709
101102413	LOC101102413	14.2316	17.5332	14.2564	15.5349	20.4824	20.8449	18.9861	20.3416	15.389	20.1637	4.7747	1.68603e-09	7.53926e-07
101114097	GNGT1	0	0	0	0	4.05106	4.1513	5.03618	5.26447	0	4.62575	4.62575	1.6747e-10	1.06289e-07
105608648	LOC105608648	0	0	0	0	3.57332	4.77354	4.96062	4.98726	0	4.57368	4.57368	3.85421e-10	2.16662e-07
105607800	NTN1	3.39706	0	6.82386	6.46093	8.62317	8.57704	8.02063	9.45288	4.17046	8.66843	4.49797	0.0194934	0.240308
101109160	BMP10	0	0	4.61732	3.5043	6.65377	6.63254	5.631	6.4495	2.03041	6.3417	4.31129	0.00112436	0.0432067
101108321	LOC101108321	0	0	0	1.84273	4.69612	4.95163	3.84748	5.33479	0.460682	4.7075	4.24682	4.38456e-08	1.4142e-05
101105022	LOC101105022	2.06288	0	0	0	3.47569	5.15931	4.79648	5.33479	0.51572	4.69157	4.17585	1.47274e-06	0.000261047
101117928	HTR4	3.39706	0	4.03513	2.40911	8.33036	6.84286	3.46547	7.59955	2.46033	6.55956	4.09923	8.21928e-06	0.00101707
101104808	LOC101104808	2.06288	0	3.77376	2.98155	7.89337	4.77354	5.95685	6.35114	2.20455	6.24373	4.03918	1.10493e-06	0.000209033
101104895	EHD3	6.04774	4.05166	7.67771	7.65142	10.1295	10.4099	10.2486	10.6249	6.35713	10.3532	3.99611	3.00535e-09	1.25809e-06
101103905	SLC13A5	7.41142	8.27039	8.77902	8.42345	13.1206	12.6044	10.5663	12.5581	8.22107	12.2123	3.99126	3.87965e-18	9.54151e-15
105605918	LOC105605918	0	4.05166	5.74206	5.28321	7.47405	7.67684	7.8321	8.03929	3.76923	7.75557	3.98634	0.000276831	0.0157593
105606029	LOC105606029	0	0	0	3.26648	4.1173	5.38284	4.34021	5.33479	0.816619	4.79379	3.97717	0.00270538	0.0770782
101102501	DOC2B	3.28393	0	5.25277	6.4889	7.78037	7.40845	7.66957	8.04978	3.7564	7.72704	3.97064	0.00178945	0.0581941
101109206	MFRP	0	0	0	0	3.9087	3.82535	4.00623	4.1143	0	3.96364	3.96364	2.72131e-08	9.23133e-06
101104674	ARHGAP44	2.7141	0	4.25633	4.74786	6.60842	6.93047	6.66479	6.97492	2.92957	6.79465	3.86508	7.04658e-07	0.000141471
101112256	LRRC32	4.96314	0	6.66557	7.16268	8.49823	8.84472	7.93439	8.89245	4.69785	8.54245	3.8446	0.00295315	0.0817203
105610257	LOC105610257	0	0	0	0	4.69612	2.80508	2.77826	4.89718	0	3.79416	3.79416	1.06418e-05	0.00124629
101103947	ORM1	11.5418	13.1276	14.3099	10.7	17.9754	13.9302	14.8877	18.022	12.4198	16.2038	3.78402	0.000312854	0.0172905
101111649	SLCO4A1	4.84846	6.56224	4.25633	4.96256	10.2681	6.88733	6.7345	11.8577	5.1574	8.93689	3.7795	0.000628106	0.0288738
101121080	LOC101121080	0	0	4.66959	3.60997	6.30163	4.77354	5.99522	5.72349	2.06989	5.69847	3.62858	0.0147545	0.205361
101120204	LOC101120204	13.7097	16.024	11.2848	12.3773	19.1464	16.3139	12.7128	19.722	13.349	16.9738	3.6248	0.0065891	0.133926
105607634	LOC105607634	2.31404	0	0	0	4.73883	5.42367	3.22832	3.40593	0.578511	4.19919	3.62068	0.000533074	0.0258969
101104397	GPX3	9.82462	12.4057	9.23864	11.3862	14.6949	15.9032	12.0466	14.6407	10.7138	14.3214	3.60757	3.02366e-06	0.00046843
443132	IGFBP1	9.0845	6.88111	12.6854	9.1703	14.1365	11.2764	12.9359	13.8606	9.45533	13.0524	3.59702	0.0489884	0.355747
101122041	MRC2	2.52789	0	6.61315	6.01814	7.35556	7.53496	6.51436	8.06538	3.7898	7.36757	3.57777	0.0322471	0.296923
101104669	LOC101104669	4.43685	0	4.99045	0	6.18292	7.57176	5.17638	4.69815	2.35682	5.90731	3.55048	0.0307434	0.28983
101119933	LOC101119933	0	0	0	0	2.5041	3.82535	2.94437	4.84994	0	3.53094	3.53094	4.01279e-05	0.00367217
101104350	GXYLT2	0	0	0	0	4.2413	2.19956	2.5905	5.07204	0	3.52585	3.52585	9.58235e-05	0.00715162
101102486	NPFFR2	2.52789	0	0	2.98155	5.17181	4.64131	4.21573	5.55698	1.37736	4.89646	3.5191	8.52819e-05	0.00658655
101123237	FAT4	4.67982	0	5.74206	5.51851	7.49289	7.15319	7.35975	7.96918	3.9851	7.49375	3.50865	0.00013154	0.00906701
105615627	LOC105615627	2.06288	0	4.38696	5.85577	7.07636	5.95623	6.10458	7.12136	3.0764	6.56463	3.48823	0.0127406	0.190479
101116575	BST1	4.07818	0	4.86156	5.49111	7.36241	6.44694	6.44674	7.92427	3.60771	7.04509	3.43737	0.000214416	0.012901
106991619	LOC106991619	0	0	2.68556	3.5043	5.375	5.20687	4.75235	4.5873	1.54747	4.98038	3.43291	0.00101363	0.0406175
101104646	NRXN1	4.26863	0	4.32313	4.7008	7.30672	6.63254	6.05093	6.97492	3.32314	6.74128	3.41814	1.95262e-06	0.00033172
101101966	KCNS3	2.52789	0	4.56309	0	7.08466	3.94237	4.4548	5.03027	1.77275	5.12803	3.35528	0.0247347	0.26463
105615158	LOC105615158	3.77745	0	5.44496	5.25091	7.00817	6.90185	6.01403	7.91856	3.61833	6.96065	3.34232	0.000868365	0.0359686
100302099	CD93	6.74778	3.87139	7.12463	7.6576	9.73118	9.37108	9.74388	9.92409	6.35035	9.69256	3.34221	1.88208e-07	4.5716e-05
105607350	LOC105607350	1.75858	0	4.1127	0	5.29139	4.57034	3.35176	5.98635	1.46782	4.79996	3.33214	0.0183459	0.23378
101117451	LINGO1	2.879	0	4.56309	4.83761	5.94832	6.54272	6.30118	6.78705	3.06992	6.39482	3.3249	0.000183806	0.0115691
101108693	MUSTN1	7.00144	6.97346	6.19858	5.57179	11.3712	8.54502	6.79012	12.1082	6.43632	9.70363	3.26732	0.00020438	0.012411
106990467	LOC106990467	4.539	4.48717	3.04342	1.84273	6.93659	6.08908	6.31641	7.60667	3.47808	6.73719	3.25911	7.89217e-07	0.000155278
101103523	CCDC102B	3.69134	0	5.25277	6.43241	6.88048	7.05265	6.70006	7.77419	3.84413	7.10185	3.25772	0.0139214	0.198913
101123436	NPR1	3.93564	4.05166	5.88155	6.0746	8.09175	8.15419	8.27964	8.44105	4.98586	8.24166	3.25579	1.38217e-09	6.49314e-07
101114474	TMEM151B	2.06288	0	1.49114	0	4.1173	3.55828	4.27932	4.5873	0.888504	4.13555	3.24705	1.9657e-05	0.00200389
105616456	HIC1	3.28393	0	5.76627	5.04023	7.27079	6.54272	6.7458	6.49627	3.52261	6.76389	3.24129	0.0044031	0.106577
105604851	LOC105604851	4.99943	0	5.31972	5.04023	8.30216	5.89946	8.73284	5.3687	3.83984	7.07579	3.23595	0.00108304	0.0421959
101104196	SLC9A9	4.48883	0	5.44496	4.88047	6.81213	6.78135	6.79012	7.29896	3.70357	6.92064	3.21708	0.000155603	0.010171
101103483	MYCT1	0	0	4.56309	3.80058	6.01933	5.15931	5.3344	4.69815	2.09092	5.3028	3.21188	0.0409957	0.331989
101115925	IGF2BP2	0	0	3.32992	4.7008	5.375	5.38284	4.21573	5.89621	2.00768	5.21744	3.20977	0.0477875	0.353855
101104472	LIN7A	6.28672	2.77479	4.50673	3.39028	8.93922	9.01805	7.79994	4.03204	4.23963	7.44731	3.20768	0.00033461	0.0182367
101115469	EFNB2	0	0	4.38696	3.13104	5.50439	5.11012	4.88088	4.80109	1.8795	5.07412	3.19462	0.029398	0.283443
101117602	SPSB1	2.52789	0	5.94654	5.89811	7.48664	5.71438	5.3344	8.57419	3.59314	6.7774	3.18427	0.0266396	0.272136
105603050	LOC105603050	3.02697	0	2.68556	2.98155	5.50439	5.25291	4.8393	5.8247	2.17352	5.35533	3.18181	5.27387e-08	1.6736e-05
101110922	LOC101110922	0	0	1.89401	0	4.40935	3.23029	3.57086	3.40593	0.473501	3.65411	3.18061	0.00034487	0.0185899
101102420	C15H11orf91	1.75858	0	0	0	4.2413	4.33376	2.5905	3.26897	0.439645	3.60863	3.16899	0.000519372	0.0256826
105601846	CYP17	6.08198	0	3.19377	5.5454	6.99941	7.03957	6.90544	6.52663	3.70529	6.86776	3.16248	0.0192702	0.238754
101113071	SLC10A4	0	0	0	0	4.1173	2.53385	2.5905	3.40593	0	3.1619	3.1619	0.000136478	0.0093561
101116120	VSTM4	3.93564	0	5.90354	5.78984	7.4028	7.141	6.51436	7.19882	3.90726	7.06425	3.15699	0.00680931	0.136152
101115978	RAB7B	4.1445	0	5.47465	4.83761	7.51148	6.25665	6.66479	6.41745	3.61419	6.71259	3.0984	0.00102087	0.0407445
105603820	LOC105603820	0	0	0	0	5.04141	4.05061	0	3.26897	0	3.09025	3.09025	0.00541766	0.120308
105614881	LOC105614881	0	0	2.4667	0	4.1173	4.49571	2.94437	3.26897	0.616674	3.70659	3.08992	0.0050444	0.115138
101112335	LOC101112335	9.64012	8.25207	11.1377	10.885	12.8283	13.1051	12.9867	13.3212	9.97874	13.0603	3.08158	8.66738e-08	2.43615e-05
100302075	RASD1	3.77745	2.29155	5.58763	3.39028	8.24405	5.64701	5.44943	8.00196	3.76173	6.83561	3.07388	0.000172464	0.011017
105616779	FZD8	4.2079	0	6.83534	5.95937	7.38275	7.46822	7.22899	7.19882	4.25065	7.31969	3.06904	0.0393566	0.326038
105602258	ADCY5	4.2079	0	6.16255	6.37361	7.21138	7.30297	7.01221	7.29014	4.18602	7.20417	3.01816	0.0257362	0.269132
105606280	LOC105606280	8.2161	9.27714	4.1127	9.42678	11.1758	11.3831	9.7773	10.7395	7.75818	10.7689	3.01074	0.0185843	0.234019
101113647	KIRREL	0	0	4.1127	3.70842	5.23284	4.24541	4.39864	5.96433	1.95528	4.96031	3.00503	0.0373059	0.3173
101112220	LOX	0	0	0	1.84273	3.25807	3.40359	3.66908	3.53101	0.460682	3.46544	3.00476	0.000576344	0.0273902
101107772	LOC101107772	0	0	0	0	0	5.20687	3.22832	3.53101	0	2.99155	2.99155	0.0076757	0.144921
101123316	LOC101123316	0	0	1.89401	0	3.75073	3.55828	2.5905	3.9448	0.473501	3.46108	2.98758	0.00115748	0.0440828
106991896	LOC106991896	0	0	2.4667	2.40911	3.37098	3.94237	3.92904	5.52726	1.21895	4.19241	2.97346	0.00188376	0.0599725
105616528	LOC105616528	3.28393	0	0	0	5.20265	2.53385	2.37459	4.98726	0.820982	3.77459	2.95361	0.0479833	0.353931
101109754	DDR2	0	0	4.03513	3.39028	5.04141	4.1513	4.75235	5.22798	1.85635	4.79326	2.93691	0.035495	0.310522
101102507	CRISPLD2	3.93564	0	5.9883	6.01814	7.30672	6.7171	6.23857	7.42519	3.98552	6.9219	2.93638	0.0240572	0.261223
106991648	LOC106991648	3.16116	3.13614	4.38696	4.79343	6.37115	6.56114	6.70006	7.51878	3.86942	6.78778	2.91836	9.15586e-09	3.46426e-06
101104118	NPTX2	3.28393	4.48717	1.89401	2.15354	5.17181	4.89467	3.66908	9.66733	2.95466	5.85072	2.89606	0.00929743	0.160744
101115564	LOC101115564	4.539	0	4.90582	5.67279	6.67591	6.52407	6.77917	6.69648	3.7794	6.66891	2.88951	0.00274994	0.0780737
101117955	LOC101117955	9.49517	11.7976	9.10978	9.43039	14.9628	13.5235	9.72116	13.1155	9.95824	12.8307	2.8725	0.00374519	0.0953501
101102411	LOC101102411	1.37245	0	0	0	2.04099	2.53385	3.35176	4.84994	0.343112	3.19414	2.85102	0.00217315	0.0662894
101108628	FUT11	3.39706	0	4.61732	4.83761	6.37115	5.68109	5.8973	6.26372	3.213	6.05331	2.84032	0.00124732	0.0464174
101107855	MFSD2B	2.31404	0	4.03513	0	4.18063	5.15931	4.61123	3.75269	1.58729	4.42596	2.83867	0.0453004	0.345897
105605561	CDR1	3.16116	0	0	2.81477	3.66475	4.05061	4.75235	4.84994	1.49398	4.32941	2.83543	0.00820582	0.149907
101107286	PDE8B	3.02697	0	5.81349	5.57179	6.54967	6.21073	5.99522	6.97492	3.60306	6.43263	2.82957	0.046472	0.349785
100127220	SNAI2	4.1445	0	5.9883	5.25091	6.56161	6.93047	6.39026	6.81192	3.84593	6.67357	2.82764	0.0151476	0.208412
105610195	LOC105610195	0	0	0	0	2.29105	3.23029	3.22832	2.536	0	2.82141	2.82141	0.000589074	0.0277069
101111424	COL6A6	6.75841	5.38909	8.10054	7.61381	9.98287	10.1212	8.73284	10.209	6.96546	9.76149	2.79603	5.752e-07	0.000120394
101105809	LOC101105809	7.01036	7.21957	7.13396	9.12423	10.4835	10.4188	9.79915	10.946	7.62203	10.4119	2.78983	2.66128e-07	6.08845e-05
101115983	LOC101115983	0	0	0	0	3.57332	4.77354	0	2.75697	0	2.77596	2.77596	0.0100314	0.167604
101118755	HNRNPF	10.6006	6.67654	12.0664	11.8307	13.3055	13.058	12.9005	12.9987	10.2936	13.0657	2.77213	0.0101265	0.168561
101117184	LOC101117184	11.9913	13.5312	11.3775	11.8922	16.3061	16.0438	11.8338	15.6783	12.1981	14.9655	2.76742	1.30519e-05	0.00144267
101119649	CHMP4C	3.77745	0	5.21809	5.97923	4.18063	7.1163	7.41741	7.31644	3.74369	6.5077	2.76401	0.024051	0.261223
105613048	PFN2	4.2079	0	5.76627	6.21519	6.71921	6.66696	6.93535	6.89572	4.04734	6.80431	2.75697	0.0369048	0.315732
101106878	PRR5L	4.7666	0	6.26803	5.57179	7.36241	6.88733	6.67664	6.59985	4.15161	6.88156	2.72995	0.0258394	0.269132
101104776	LOC101104776	5.16833	0	5.10875	5.46319	6.98174	5.64701	7.20463	6.79954	3.93507	6.65823	2.72317	0.0063044	0.130286
101109161	KRT77	0	0	0	0	0	4.70894	3.22832	2.94854	0	2.72145	2.72145	0.0115478	0.182785
101122202	C1QTNF1	7.24759	6.78245	8.18377	8.24634	10.4144	10.4684	9.99058	10.4389	7.61504	10.3281	2.71304	1.38454e-14	1.70255e-11
101103994	EFNB3	1.75858	0	4.1127	3.26648	4.46128	4.64131	5.44943	5.43423	2.28444	4.99656	2.71212	0.00393095	0.0981491
105612470	LOC105612470	0	0	1.89401	0	2.04099	3.55828	3.57086	3.53101	0.473501	3.17529	2.70179	0.00552205	0.121518
101109571	RAB3IL1	5.67403	2.77479	6.62643	6.21519	7.73889	8.01416	7.98294	8.35907	5.32261	8.02377	2.70116	9.94506e-05	0.00738374
101115600	OIT3	10.6963	9.60764	10.4173	10.9285	12.9439	13.3357	12.795	13.3789	10.4124	13.1134	2.70095	3.59391e-18	9.54151e-15
101103249	SLC43A2	4.80811	4.21189	6.67838	6.75388	8.84219	7.87387	8.08432	8.42099	5.61306	8.30534	2.69228	1.67174e-05	0.0017589
101103766	LOC101103766	0	0	3.32992	3.26648	5.26241	4.41701	4.27932	3.40593	1.6491	4.34117	2.69207	0.029354	0.283398
101105874	TRIM46	3.39706	0	3.04342	0	5.375	3.69799	4.4548	3.6461	1.61012	4.29347	2.68335	0.0265436	0.271859
101108621	TVP23A	7.48365	6.90476	6.04875	5.25091	8.25879	8.95329	9.54966	9.61883	6.42202	9.09514	2.67313	1.87642e-07	4.5716e-05
105605242	LOC105605242	2.52789	0	2.87556	0	4.1173	4.77354	2.5905	4.5873	1.35086	4.01716	2.6663	0.0110818	0.178278
101115018	NTF3	4.72386	0	4.99045	3.26648	5.17181	6.06347	6.15629	6.22721	3.2452	5.9047	2.6595	0.00841157	0.152112
101107604	PLEKHO2	6.55401	2.77479	8.40417	8.42345	9.89944	8.70678	8.93144	9.20088	6.5391	9.18464	2.64553	0.0330005	0.300317
106991181	LOC106991181	4.58748	0	5.83654	6.29657	7.1174	6.61502	6.801	6.76175	4.18015	6.82379	2.64364	0.0464982	0.349847
101105162	ITGA11	0	0	2.68556	1.84273	2.68969	3.23029	4.00623	5.15212	1.13207	3.76958	2.63751	0.00871603	0.155007
100272002	PIM1	4.26863	7.14211	7.75837	7.49471	9.87572	8.64768	8.75258	9.92694	6.66595	9.30073	2.63478	0.00012638	0.00884524
101117663	TBX20	3.16116	0	2.68556	3.39028	5.00688	4.95163	4.27932	5.52726	2.30925	4.94127	2.63202	0.000116928	0.00836569
101117691	LOC101117691	10.2355	11.3845	10.7335	9.9041	14.5406	14.8286	9.67315	13.7277	10.5644	13.1925	2.62812	5.70136e-06	0.000778988
101117677	ATP6V0D2	4.7666	5.09232	4.44809	2.40911	6.99061	7.10379	5.07253	8.01273	4.17903	6.79491	2.61589	6.80311e-05	0.00555399
105602100	LOC105602100	5.6514	1.5597	6.9024	7.10058	8.3952	7.48761	8.11949	7.64869	5.30352	7.91275	2.60923	0.0217674	0.252371
101103909	LOC101103909	5.6963	0	6.30154	6.23184	7.89809	6.32291	8.11078	6.29933	4.55742	7.15778	2.60035	0.039585	0.326829
106990183	LOC106990183	0	0	0	0	2.04099	3.03329	2.37459	2.94854	0	2.59935	2.59935	0.00178738	0.0581941
101118852	EPHA4	3.16116	0	3.04342	3.39028	4.93524	4.05061	5.55596	5.43423	2.39872	4.99401	2.59529	0.000184119	0.0115691
101115792	EFNA5	0	0	1.89401	0	3.83188	2.19956	3.09332	3.11764	0.473501	3.0606	2.5871	0.00805164	0.148661
445468	CAV1	4.07818	2.77479	5.03097	6.35853	7.50531	7.0656	6.93535	7.07075	4.56062	7.14425	2.58364	0.000906665	0.0370866
497273	ANGPT2	2.52789	4.35608	3.45432	5.18404	6.39804	6.16329	6.15629	7.10133	3.88058	6.45474	2.57416	4.83251e-05	0.00426366
101112921	WTIP	5.03483	0	5.9883	5.72076	6.65377	7.05265	6.48769	6.78705	4.18597	6.74529	2.55932	0.0299509	0.285891
101109602	OLFM1	0	0	3.04342	2.98155	5.40182	2.19956	4.00623	4.64379	1.50624	4.06285	2.55661	0.0270854	0.273706
101119419	APLNR	4.32691	6.73047	4.50673	4.1895	7.46136	8.12354	6.76813	7.62081	4.9384	7.49346	2.55506	0.00024423	0.0142906
101114518	HOXA5	2.52789	0	0	2.62615	3.25807	4.24541	4.75235	3.11764	1.28851	3.84337	2.55486	0.0115366	0.182785
105602399	LOC105602399	0	0	1.89401	0	0	3.69799	4.14922	4.26597	0.473501	3.0283	2.55479	0.0343817	0.306924
443047	AQP3	4.48883	6.59168	4.94875	5.376	6.792	7.38796	8.7967	8.61361	5.35131	7.89757	2.54625	6.58464e-06	0.000869482
101115805	LOC101115805	8.5301	7.16187	10.2123	9.97997	11.0793	11.5411	11.3078	12.1349	8.97107	11.5158	2.54472	7.11957e-05	0.00576451
101103021	LOC101103021	3.02697	0	4.1863	1.84273	6.21353	4.49571	3.76104	4.75054	2.264	4.8052	2.54121	0.0117695	0.184691
105601884	LOC105601884	0	0	2.68556	2.98155	5.17181	4.1513	3.35176	3.11764	1.41678	3.94813	2.53135	0.0230477	0.257943
106991730	KIF26A	2.06288	0	3.32992	3.13104	4.51141	4.49571	4.61123	5.03027	2.13096	4.66215	2.5312	0.000379944	0.0202585
101123350	SHROOM4	3.69134	0	5.58763	5.14941	6.21353	5.46338	5.87689	6.99678	3.60709	6.13764	2.53055	0.0347679	0.307746
101111187	STEAP4	8.05734	6.78245	9.93115	9.379	12.2199	9.54771	10.711	11.7771	8.53749	11.0639	2.52644	0.000238179	0.0140305
101109661	SYT7	1.75858	0	3.45432	3.80058	5.04141	4.24541	4.75235	5.07204	2.25337	4.7778	2.52443	0.00453789	0.108091
101120187	NOVA2	2.879	0	1.89401	1.84273	4.35548	4.33376	4.61123	3.40593	1.65393	4.1766	2.52267	0.000558054	0.0267798
101105481	LOC101105481	2.06288	0	2.4667	2.98155	5.55307	4.89467	4.00623	3.11764	1.87778	4.3929	2.51512	0.00110145	0.0425756
101120293	LOC101120293	1.37245	0	2.4667	3.60997	4.46128	4.24541	3.84748	4.94292	1.86228	4.37427	2.51199	0.00590847	0.125947
101117636	KLHL14	2.7141	0	4.03513	2.62615	5.10808	2.80508	8.19562	3.26897	2.34384	4.84444	2.50059	0.00490967	0.113645
100294595	SOCS3	5.86313	6.19126	8.0223	8.07239	10.1032	8.95677	8.64506	10.4429	7.03727	9.53698	2.49971	3.82453e-05	0.00353275
101102077	SELL	1.75858	6.53219	7.00768	7.58818	9.02152	7.79047	7.90446	8.16041	5.72166	8.21922	2.49756	0.0416618	0.334387
101102934	OSBP2	3.02697	3.13614	0	2.62615	6.88999	3.55828	3.09332	5.22798	2.19731	4.69239	2.49508	0.00378588	0.0957419
101101901	EVI2A	4.07818	0	5.6924	5.43471	7.04267	5.57634	6.40459	6.15131	3.80132	6.29373	2.4924	0.0398366	0.327602
101111323	STAB1	8.3166	6.30226	9.73661	9.86994	11.1188	10.9502	11.3121	10.7755	8.55635	11.0392	2.48282	0.000595082	0.0278495
443115	MMP2	6.88988	5.57743	8.49024	7.8424	9.56608	9.84503	9.39501	9.91121	7.19999	9.67933	2.47934	1.72296e-05	0.00180315
105609231	LOC105609231	0	0	0	1.84273	2.04099	3.82535	3.09332	2.75697	0.460682	2.92916	2.46848	0.0130802	0.193644
101116483	RNASE12	6.0988	6.33744	6.00873	4.54964	8.09586	8.76355	7.75032	8.25411	5.74865	8.21596	2.46731	3.51765e-09	1.44187e-06
443116	MMP14	5.76115	5.00749	8.38866	8.51471	10.1375	8.90364	9.21161	9.22885	6.918	9.3704	2.4524	0.00638174	0.130929
105606026	LOC105606026	0	0	2.20858	2.81477	4.29952	4.41701	3.35176	2.75697	1.25584	3.70631	2.45048	0.0196255	0.241388
106991025	LOC106991025	0	0	0	0	2.29105	2.80508	2.12059	2.536	0	2.43818	2.43818	0.00336595	0.089283
101117096	ZBTB46	0	3.42487	5.07038	4.25612	6.18292	5.42367	5.24168	5.64264	3.18784	5.62273	2.43489	0.0449379	0.344968
105609488	LOC105609488	3.39706	0	2.20858	2.15354	4.51141	4.05061	4.65982	4.26597	1.9398	4.37195	2.43216	0.00135398	0.0483104
101110562	SDK1	6.41316	5.74399	6.69108	6.16406	8.27702	8.57704	8.51903	9.35264	6.25307	8.68143	2.42836	7.67868e-14	8.39322e-11
100500782	VIPR1	7.41142	5.63511	8.6287	7.68808	9.44234	9.87478	9.52692	10.1843	7.34083	9.75708	2.41625	1.99115e-05	0.00201938
101113499	NOX5	2.06288	0	1.89401	4.54964	5.20265	4.57034	2.12059	6.26372	2.12663	4.53932	2.41269	0.0436188	0.339077
105605313	LOC105605313	3.77745	3.42487	6.06836	5.57179	7.93987	6.08908	6.61637	7.82394	4.71062	7.11732	2.4067	0.000736376	0.0321246
100217407	TIMP3	4.67982	3.42487	6.91328	7.10962	8.31985	7.97349	7.11163	8.32924	5.5319	7.93355	2.40165	0.00762575	0.144783
101119856	LOC101119856	0	0	0	0	3.25807	0	3.22832	3.11764	0	2.40101	2.40101	0.0125193	0.188605
101113582	RAMP3	4.38293	5.17243	4.50673	3.5043	7.14147	6.93047	6.13926	6.95273	4.3916	6.79098	2.39939	8.06428e-09	3.17329e-06
101112212	GLT8D2	0	0	0.930209	2.98155	3.37098	3.40359	3.46547	3.26897	0.97794	3.37725	2.39931	0.0480435	0.353931
100528011	AVPR2	2.31404	0	0	0	3.47569	2.80508	3.09332	2.536	0.578511	2.97752	2.39901	0.0375493	0.318441
105609077	LOC105609077	3.02697	4.05166	0	4.7008	5.85435	4.89467	5.631	4.98726	2.94486	5.34182	2.39696	0.0304714	0.288372
105604658	LOC105604658	0	0	0	0	3.9087	3.40359	0	2.27495	0	2.39681	2.39681	0.0194578	0.240021
101122677	HSPG2	7.15411	5.38909	9.52594	9.41953	10.1923	10.1923	9.80456	10.8487	7.87217	10.2595	2.38732	0.013867	0.198879
101123376	LOC101123376	2.06288	0	3.32992	0	3.83188	3.03329	3.66908	4.4032	1.3482	3.73436	2.38616	0.0490148	0.355747
101111955	GPR19	4.96314	0	4.03513	3.5043	5.81497	5.34082	5.60642	5.26447	3.12564	5.50667	2.38102	0.0140677	0.199917
101123346	CTNNA3	2.52789	0	3.86624	4.38078	5.375	4.24541	4.9989	5.6701	2.69373	5.07235	2.37862	0.0135708	0.197804
105605252	LOC105605252	3.28393	0	4.03513	3.80058	4.69612	5.0592	5.67894	5.19055	2.77991	5.1562	2.37629	0.00170647	0.0562393
101106626	EGFLAM	6.1642	4.35608	8.14275	7.62646	9.44234	10.0266	7.66363	8.64854	6.57237	8.94529	2.37291	0.00336548	0.089283
101118228	XCR1	3.69134	0	4.50673	4.25612	5.91146	5.00641	5.36403	5.64264	3.11355	5.48114	2.36759	0.00450356	0.107465
101105274	LOC101105274	0	0	0	0	0	3.23029	2.12059	4.1143	0	2.36629	2.36629	0.0223904	0.25653
105614203	LOC105614203	0	0	0	0	4.35548	3.55828	0	1.54592	0	2.36492	2.36492	0.0242568	0.261663
100505388	MRC1	7.85437	7.56946	9.40782	10.0707	11.6907	10.5152	10.9422	11.1949	8.72558	11.0857	2.36016	6.76903e-05	0.0055492
443361	NPY1R	4.07818	0	3.67493	2.98155	3.75073	5.57634	4.9989	5.84893	2.68367	5.04372	2.36006	0.00628615	0.130286
101120210	ZNF521	1.75858	0	3.77376	4.43929	4.2413	4.57034	4.9989	5.5861	2.49291	4.84916	2.35625	0.0429552	0.337757
101115115	LOC101115115	8.29851	8.9249	8.41569	8.90301	10.2386	11.4157	10.9749	11.3003	8.63553	10.9824	2.34686	6.00992e-16	8.44608e-13
101118396	ANKRD34A	0	0	2.87556	1.84273	4.18063	3.94237	2.12059	3.85194	1.17957	3.52388	2.34431	0.030675	0.289463
101120256	RPRML	0.843621	0	1.89401	0	2.04099	3.40359	1.8121	4.84994	0.684407	3.02665	2.34225	0.0110609	0.178087
101115612	STYK1	0	0	2.4667	1.84273	3.37098	3.23029	3.66908	3.40593	1.07736	3.41907	2.34172	0.0129359	0.192231
105614852	LOC105614852	4.1445	0	5.07038	5.57179	7.34868	6.11425	4.27932	6.40116	3.69667	6.03585	2.33918	0.0413051	0.333201
101118096	TMEM178A	3.69134	0	1.89401	2.81477	3.9087	4.41701	4.39864	5.03027	2.10003	4.43865	2.33863	0.0071171	0.139332
101122258	LOC101122258	1.75858	0	0	0	2.85411	3.69799	2.5905	1.95601	0.439645	2.77465	2.33501	0.0186208	0.234019
105609631	LOC105609631	0	0	0	0	3.00169	3.94237	2.37459	0	0	2.32966	2.32966	0.0196942	0.241422
101102423	PLCXD3	0	0	0	0	3.25807	0	2.5905	3.40593	0	2.31363	2.31363	0.0159946	0.215987
101108783	NEK10	0	0	0	0	2.68969	4.1513	2.37459	0	0	2.3039	2.3039	0.0213926	0.249792
105602104	LOC105602104	0	0	0	0	3.66475	0	2.77826	2.75697	0	2.29999	2.29999	0.0168339	0.221692
494191	TGFBR2	5.67403	5.17243	8.43846	8.3605	9.50089	8.84096	8.91652	9.57593	6.91135	9.20857	2.29722	0.00946525	0.16222
101112956	PXDN	6.69344	6.47015	7.34153	6.67084	8.74602	9.61757	8.46537	9.53544	6.79399	9.0911	2.29711	1.00188e-11	7.89754e-09
101104309	RASD2	0	0	0	0	3.83188	0	2.5905	2.75697	0	2.29483	2.29483	0.0175826	0.227441
105614324	LOC105614324	8.43725	9.29067	9.59176	8.16198	11.3141	10.9353	11.6491	10.7549	8.87041	11.1633	2.29292	4.62554e-10	2.52799e-07
100169699	LIPE	4.2079	0	5.31972	4.83761	5.73284	3.94237	6.61637	7.19882	3.59131	5.8726	2.28129	0.0330846	0.30047
101105547	PTGER3	0	0	0	0	1.35482	0	3.57086	4.19213	0	2.27945	2.27945	0.0231501	0.258542
101113607	LOC101113607	1.75858	0	0	2.98155	4.2413	2.19956	4.00623	3.40593	1.18503	3.46325	2.27822	0.0407155	0.331176
101116178	CEMIP	4.63439	4.48717	3.56884	5.18404	7.19613	5.77875	6.54055	7.44917	4.46861	6.74115	2.27254	2.53805e-06	0.000405985
101102891	ANKS1B	0	0	0	0	2.29105	3.03329	0	3.75269	0	2.26926	2.26926	0.0243891	0.262194
443110	BARX2	0	0	0	0	3.75073	0	3.35176	1.95601	0	2.26463	2.26463	0.0200514	0.243294
101103442	CRYBG3	5.45633	3.13614	4.1127	6.92743	7.7016	6.23387	6.92545	7.82394	4.90815	7.17121	2.26306	0.0165267	0.219249
101116104	OLFM3	0	0	0	0	1.73832	0	4.34021	2.94854	0	2.25677	2.25677	0.0224148	0.25653
101103146	LOC101103146	2.06288	0	0	0	2.85411	3.55828	2.37459	2.27495	0.51572	2.76549	2.24976	0.0392425	0.325367
101120361	FAM198A	2.52789	5.09232	5.58763	5.62318	8.23661	7.92454	4.39864	7.2543	4.70775	6.95352	2.24577	0.00212174	0.0651251
101102726	LOC101102726	0	0	0	0	2.29105	1.76366	2.37459	2.536	0	2.24132	2.24132	0.00742725	0.142532
106990827	LOC106990827	2.31404	0	3.45432	2.81477	3.66475	4.64131	4.14922	5.07204	2.14578	4.38183	2.23605	0.00450001	0.107465
105610869	LOC105610869	0	0	0	0	2.5041	0	2.77826	3.6461	0	2.23211	2.23211	0.0197884	0.241818
101107154	SLC5A11	2.06288	3.13614	6.08769	5.00192	5.89267	6.68387	6.98387	5.61465	4.07216	6.29376	2.22161	0.0404515	0.330092
105604856	LOC105604856	2.31404	0	2.4667	0	4.29952	3.03329	2.37459	3.9448	1.19518	3.41305	2.21786	0.0299622	0.285891
101104377	RAP1GAP	7.73569	7.39678	9.76842	8.09076	10.8095	10.8987	9.89867	10.2369	8.24791	10.4609	2.213	0.000105098	0.00771571
101116048	TBXA2R	5.31951	4.71825	7.06734	6.31231	7.44855	8.56797	8.07091	8.17006	5.85435	8.06437	2.21002	5.72873e-05	0.00490055
101121073	SRPX	4.32691	0	3.86624	4.54964	5.64575	5.29753	4.8393	5.80006	3.1857	5.39566	2.20996	0.0123265	0.187788
101104319	LRRC66	2.06288	0	2.4667	4.04625	3.66475	4.05061	5.36403	4.33622	2.14396	4.3539	2.20995	0.0289976	0.281943
105616335	LOC105616335	0	0	0	0	2.85411	2.19956	1.8121	1.95601	0	2.20544	2.20544	0.00893636	0.156705
101109856	RIPPLY3	2.06288	0	0	0	2.68969	2.19956	3.22832	2.75697	0.51572	2.71863	2.20291	0.0437896	0.339289
101107709	SGK1	9.73868	11.708	9.31652	10.8618	12.6646	11.5822	13.0632	13.1214	10.4063	12.6078	2.20157	0.000108408	0.00788206
101113748	FAM109B	4.2079	0	3.95316	3.8872	5.40182	4.70894	5.36403	5.3687	3.01206	5.21087	2.19881	0.00515318	0.116271
101117429	CA10	2.7141	0	1.49114	1.84273	2.5041	3.69799	3.92904	4.69815	1.51199	3.70732	2.19533	0.00695718	0.137512
101119922	KIAA1614	3.28393	0	3.32992	2.81477	4.51141	4.83538	3.66908	5.19055	2.35715	4.5516	2.19445	0.0036952	0.0949126
101103535	DUSP4	3.39706	0	4.72003	3.96892	5.62313	5.20687	5.17638	4.84994	3.0215	5.21408	2.19258	0.0207991	0.246744
101107777	COL5A1	5.6514	6.15228	8.48661	8.14889	8.9438	9.20534	8.7243	10.2986	7.1098	9.29302	2.18322	0.00236379	0.0700027
101104093	IFT81	3.69134	0	4.25633	3.13104	4.82063	4.77354	4.8393	5.3687	2.76968	4.95054	2.18087	0.00923233	0.160182
106990847	LOC106990847	3.28393	3.13614	1.89401	2.40911	5.77449	5.15931	5.39306	3.11764	2.68079	4.86112	2.18033	0.000315067	0.017364
101104980	SLC17A8	3.59976	0	3.86624	4.9221	6.76125	4.95163	6.27021	3.11764	3.09703	5.27518	2.17816	0.031073	0.291582
101117011	TDRD12	3.02697	0	3.04342	3.8872	3.75073	5.00641	4.8393	5.07204	2.4894	4.66712	2.17772	0.00750681	0.143378
105608322	LOC105608322	2.31404	0	2.4667	0	3.25807	2.53385	3.84748	3.85194	1.19518	3.37284	2.17765	0.0322129	0.296857
101103963	GPR182	7.7303	7.29309	7.15245	7.60105	9.59978	9.72152	9.48034	9.68258	7.44422	9.62105	2.17683	1.40505e-29	9.21479e-26
101116972	TNFSF14	3.39706	0	4.76877	3.5043	5.66802	4.70894	4.50885	5.46591	2.91753	5.08793	2.1704	0.0314507	0.293128
101111399	OSBPL10	3.16116	0	3.56884	4.54964	5.66802	4.49571	5.03618	4.75054	2.81991	4.98762	2.1677	0.0227289	0.257007
105613686	LOC105613686	0	0	0	0	2.68969	0	2.12059	3.85194	0	2.16555	2.16555	0.0241463	0.261223
443087	KDR	9.56644	9.15429	9.3708	9.65223	11.6767	11.7765	11.3016	11.6411	9.43594	11.599	2.16302	5.53238e-32	5.44247e-28
101105757	F2R	7.81927	7.34587	7.38125	7.89037	9.96836	9.8674	9.41637	9.82069	7.60919	9.76821	2.15902	1.7628e-22	6.93662e-19
101113525	DRD2	0	0	0	0	3.00169	0	3.35176	2.27495	0	2.1571	2.1571	0.0234297	0.259707
101110585	KLRG2	2.7141	0	3.86624	4.54964	5.71156	4.95163	4.14922	4.94292	2.7825	4.93883	2.15633	0.038107	0.32137
101114621	SAMD12	2.879	0	3.56884	2.15354	3.25807	3.40359	4.8393	5.72349	2.15034	4.30611	2.15577	0.0135723	0.197804
101115870	PDE3A	2.31404	0	3.95316	3.26648	4.9715	3.55828	3.92904	5.69704	2.38342	4.53897	2.15555	0.0199911	0.242794
101122783	PDGFRB	6.956	5.84523	8.82007	7.86392	9.40967	9.81273	8.98247	9.8982	7.3713	9.52577	2.15447	0.000610144	0.0284469
105605961	LOC105605961	0	0	0	0	1.73832	4.89467	0	1.95601	0	2.14725	2.14725	0.0352897	0.309892
443088	FLT1	5.8232	6.59168	6.61315	7.19699	8.76422	8.64768	8.42377	8.97733	6.55626	8.70325	2.147	3.26042e-11	2.32041e-08
105612279	LOC105612279	0	0	1.89401	2.15354	3.9087	4.64131	0	4.03204	1.01189	3.14551	2.13363	0.0425001	0.335819
101108733	MGAT4C	0	0	0	1.84273	1.73832	3.40359	1.8121	3.40593	0.460682	2.58999	2.1293	0.0403548	0.330092
101102174	KIAA1549L	7.94554	7.50903	9.62357	9.17461	11.4436	10.0016	9.96301	11.3526	8.56319	10.6902	2.127	6.72077e-05	0.0055492
101108287	KLHL4	3.39706	0	3.56884	4.43929	4.65211	4.83538	5.17638	5.22798	2.8513	4.97296	2.12167	0.0158893	0.215008
101109105	LOC101109105	0	0	0	0	0	3.03329	1.41919	4.03204	0	2.12113	2.12113	0.036876	0.315732
101109080	LOC101109080	4.72386	3.13614	5.14613	6.26457	6.21353	5.74693	8.26401	7.52632	4.81767	6.93769	2.12002	0.00289808	0.0807858
101119588	LOC101119588	1.75858	0	2.87556	3.60997	5.77449	4.57034	3.22832	3.11764	2.06103	4.1727	2.11167	0.0229441	0.257369
101108502	ALDH3A1	0	0	0	0	3.37098	0	3.09332	1.95601	0	2.10508	2.10508	0.0271663	0.274382
101108435	ESAM	8.3486	7.32849	7.83475	7.95196	9.69096	10.1715	9.94106	10.0794	7.86595	9.97073	2.10478	5.14279e-17	1.01184e-13
105610397	LOC105610397	0	0	0	0	2.29105	0	3.84748	2.27495	0	2.10337	2.10337	0.0276426	0.276637
101111303	LOC101111303	4.1445	0	4.32313	3.26648	5.40182	5.80989	4.21573	4.69815	2.93352	5.0314	2.09788	0.0258839	0.26931
105612743	LOC105612743	0	0	0	0	3.25807	0	2.37459	2.75697	0	2.09741	2.09741	0.0264523	0.271208
105609376	LOC105609376	2.06288	0	1.89401	2.40911	3.00169	4.33376	4.00623	3.40593	1.5915	3.6869	2.0954	0.00450616	0.107465
101118642	ADAMTS12	2.31404	3.87139	4.1863	4.1895	5.89267	4.77354	5.53006	6.72295	3.64031	5.72981	2.0895	0.000289644	0.0162357
101114418	ESCO2	3.69134	0	3.86624	3.39028	4.46128	4.33376	5.55596	4.89718	2.73697	4.81204	2.07508	0.0103516	0.171005
106990150	LOC106990150	10.4774	9.51849	8.68375	7.34971	12.0607	13.2817	8.79942	10.1711	9.00733	11.0782	2.0709	0.0128088	0.191064
101115511	CALCRL	8.45369	5.09232	8.0223	8.13125	9.4536	9.93074	9.08166	9.51666	7.42489	9.49567	2.07078	0.00171417	0.0563227
101115144	TUBB1	3.39706	0	4.25633	3.96892	5.07513	5.20687	4.14922	5.46591	2.90558	4.97428	2.0687	0.0194365	0.239933
101121649	PARD6G	3.85871	0	4.03513	3.5043	4.9715	4.83538	4.9989	4.84994	2.84954	4.91393	2.06439	0.00765711	0.144783
101113817	LOC101113817	2.7141	0	4.1127	3.5043	5.66802	5.00641	4.79648	3.11764	2.58278	4.64714	2.06436	0.0270295	0.273703
101122637	LOC101122637	2.31404	0	2.20858	1.44604	3.00169	2.80508	4.00623	4.4032	1.49217	3.55405	2.06189	0.00760984	0.144783
497272	TEK	8.92856	8.05483	8.15197	8.70261	10.4874	10.3856	10.4355	10.7676	8.45949	10.519	2.05955	9.15157e-17	1.63688e-13
105603593	LOC105603593	1.37245	0	2.20858	1.84273	5.29139	2.80508	2.12059	3.40593	1.35594	3.40575	2.04981	0.0088392	0.156465
101101983	ELL2	7.01036	6.07101	7.01779	8.27071	10.0191	8.00073	8.13246	10.4138	7.09247	9.1415	2.04904	0.000277383	0.0157593
443075	HGF	6.72629	7.46199	8.82584	8.16632	9.60267	9.89851	9.43394	10.4349	7.79511	9.84252	2.04741	1.21735e-05	0.00136865
105603454	LOC105603454	0	0	0	0	1.35482	1.76366	2.12059	2.94854	0	2.0469	2.0469	0.0162456	0.217436
105609031	LOC105609031	0	0	0	0	0	3.03329	2.37459	2.75697	0	2.04121	2.04121	0.0386758	0.324083
101123083	SERPINI2	5.48221	6.19126	6.08769	7.65142	8.45085	5.61211	9.27926	10.1914	6.35315	8.3834	2.03025	0.000801771	0.0340709
101121450	SCN2B	0	0	0	0	2.29105	3.23029	2.5905	0	0	2.02796	2.02796	0.0353042	0.309892
101111656	TP53I11	7.7833	5.51734	7.67132	7.34206	8.90682	9.63288	8.85264	9.00455	7.07851	9.09922	2.02072	2.35824e-05	0.00229694
101110626	PFKFB4	8.74304	7.3109	7.19765	7.75871	10.1275	8.29839	9.79644	10.8329	7.75257	9.76379	2.01122	3.30479e-05	0.00309628
101105173	HS3ST3A1	7.41814	7.10176	7.06734	7.43845	9.40305	9.37889	9.21568	9.05228	7.25642	9.26248	2.00606	1.97315e-26	9.70542e-23
105604623	LOC105604623	7.90307	6.33744	7.35755	5.67279	9.95936	8.0731	10.3051	6.95273	6.81771	8.82257	2.00486	0.000772325	0.0331936
101104763	SLITRK5	4.99943	6.07101	4.32313	3.96892	6.61989	6.94456	6.85416	6.94151	4.84062	6.84003	1.99941	6.49661e-05	0.00539328
101109903	SLC22A31	0	0	0	0	2.04099	3.40359	0	2.536	0	1.99514	1.99514	0.0411547	0.333007
554262	TLR2	5.40315	6.92802	8.09099	8.83925	10.1923	8.81817	9.71111	8.51863	7.31535	9.31005	1.9947	0.00783736	0.147117
100170325	SCNN1B	3.69134	0	2.20858	2.15354	1.73832	4.1513	3.46547	6.65586	2.01336	4.00274	1.98937	0.0227452	0.257036
106991404	LOC106991404	2.52789	0	3.19377	2.62615	4.29952	4.24541	4.00623	3.75269	2.08695	4.07596	1.98901	0.00698828	0.13777
105602729	LOC105602729	4.58748	0	3.95316	3.70842	6.16737	5.46338	5.44943	3.11764	3.06226	5.04946	1.98719	0.0423462	0.335587
101106623	ARHGAP20	4.00867	0	3.04342	2.15354	3.98164	4.77354	3.92904	4.46722	2.30141	4.28786	1.98645	0.047072	0.351077
443279	CHI3L1	8.62896	9.60764	8.16113	9.09722	12.0517	9.48639	10.0476	11.8434	8.87374	10.8573	1.98356	3.27035e-05	0.00309347
100174906	ITM2C	7.4643	5.00749	9.02204	9.25418	9.94004	9.0672	9.84977	9.81455	7.687	9.66789	1.98089	0.0412718	0.333069
101123244	LOC101123244	4.48883	2.77479	6.06836	5.72076	6.77157	6.56114	6.37579	7.23604	4.76318	6.73614	1.97296	0.00761978	0.144783
101114747	LOC101114747	2.7141	0	1.89401	2.40911	3.66475	2.80508	4.00623	4.4032	1.7543	3.71981	1.96551	0.0105839	0.173159
101104745	LOC101104745	0	0	0	0	2.29105	0	1.8121	3.75269	0	1.96396	1.96396	0.037085	0.316549
101103177	EHD2	4.7666	3.87139	6.80061	6.7423	7.25616	7.35667	7.53928	7.84818	5.54523	7.50008	1.95485	0.0104582	0.171768
101117990	ADGRA2	3.69134	4.48717	6.38207	5.76718	7.02552	7.1163	6.604	7.40081	5.08194	7.03666	1.95472	0.00308471	0.0844113
101113218	EMILIN1	11.0237	10.9241	10.7855	10.7927	12.7926	12.6354	12.8294	13.0774	10.8815	12.8337	1.95222	3.71308e-36	7.30548e-32
106991400	LOC106991400	1.37245	0	1.89401	2.98155	3.13557	4.70894	3.09332	3.11764	1.562	3.51387	1.95187	0.0286787	0.281593
101107401	LOC101107401	13.8945	14.8278	13.5456	14.2451	16.9725	17.2118	14.8611	15.252	14.1282	16.0744	1.94613	2.90596e-05	0.00278901
101105529	STK10	5.3758	8.53568	8.93663	8.80628	10.8355	8.53573	10.0223	10.0112	7.9136	9.85119	1.93759	0.00885169	0.156475
101103308	IL1R2	6.11543	7.16187	5.28663	5.28321	7.79056	7.29198	7.79451	8.71925	5.96179	7.89908	1.93729	0.000202411	0.0123652
106990709	LOC106990709	1.75858	0	3.32992	2.81477	2.29105	3.40359	4.96062	4.98726	1.97582	3.91063	1.93481	0.030495	0.28844
105608777	LOC105608777	2.879	0	3.56884	3.8872	4.2413	4.05061	3.66908	6.09163	2.58376	4.51316	1.9294	0.0327903	0.299267
100216432	CDK1	3.39706	0	3.19377	4.11965	4.82063	4.05061	4.88088	4.5873	2.67762	4.58486	1.90724	0.0294626	0.283693
101121277	SEZ6	0	0	0	1.44604	1.73832	3.94237	1.41919	1.95601	0.361509	2.26397	1.90246	0.0439173	0.339693
101116968	LOC101116968	2.52789	0	3.86624	2.81477	4.05106	4.41701	3.35176	4.98726	2.30223	4.20177	1.89955	0.0399822	0.328181
101108759	GDAP1	3.16116	0	2.4667	3.13104	4.05106	3.69799	4.96062	3.6461	2.18972	4.08894	1.89922	0.0182132	0.232526
443265	TIE1	7.75173	6.07101	8.24534	8.62596	9.60412	9.58644	9.5593	9.54103	7.67351	9.57272	1.89921	0.000155253	0.010171
101109095	PPAT	7.02803	7.56946	8.32082	9.50591	10.6737	8.8964	9.44957	10.9793	8.10606	9.99974	1.89368	0.00164702	0.0550171
101110268	B3GNT6	0	0	0	0	2.29105	0	2.12059	3.11764	0	1.88232	1.88232	0.0424737	0.335745
678685	CLEC7A	5.84331	3.42487	6.23372	6.38854	7.79056	7.16528	6.6884	7.76785	5.47261	7.35302	1.88042	0.00288961	0.0807571
105615993	LOC105615993	2.31404	0	3.45432	1.84273	2.68969	3.82535	4.14922	4.46722	1.90277	3.78287	1.8801	0.0428098	0.337206
101113212	CD164L2	1.37245	0	1.89401	2.81477	3.25807	4.95163	3.09332	2.27495	1.52031	3.39449	1.87419	0.0294574	0.283693
101122453	RGS13	0	0	0	0	3.47569	2.19956	1.8121	0	0	1.87184	1.87184	0.0493452	0.356937
101119318	PCDH20	5.13609	3.42487	3.04342	4.25612	6.15166	5.74693	5.3344	6.09163	3.96512	5.83115	1.86603	0.00148127	0.0509512
100170318	ADRA2B	6.76896	6.07101	7.14324	6.23184	8.0329	9.00129	8.01598	8.62769	6.55376	8.41946	1.8657	1.21162e-07	3.22144e-05
101106982	C21H11orf80	0	0	0	0	2.5041	2.80508	2.12059	0	0	1.85744	1.85744	0.0499512	0.359285
100192432	FCGR2B	9.18835	7.87498	7.56495	7.93172	10.2907	10.1968	9.45475	10.0457	8.14	9.99697	1.85697	5.12491e-06	0.000725415
101112817	PTPRS	4.00867	4.21189	6.76501	7.03569	7.54796	6.98605	6.6884	8.22664	5.50532	7.36226	1.85695	0.0432176	0.338184
101118437	BMPER	7.01036	7.53956	6.39765	6.86477	7.51148	9.29884	8.65708	9.74846	6.95308	8.80397	1.85088	1.07255e-05	0.00124867
100135698	TNFRSF1A	8.35211	6.33744	9.99015	9.73631	10.585	10.4463	10.2205	10.541	8.604	10.4482	1.84421	0.0232312	0.258965
101109144	SLC25A36	3.77745	7.18136	7.93957	7.48085	8.64298	8.15419	8.38093	8.5559	6.59481	8.4335	1.8387	0.0419368	0.334922
106991560	LOC106991560	2.31404	0	2.4667	3.13104	4.40935	3.55828	3.22832	4.03204	1.97794	3.807	1.82906	0.0226441	0.256736
105603974	LOC105603974	0	0	1.49114	1.44604	3.13557	3.03329	2.12059	1.95601	0.734293	2.56136	1.82707	0.0401446	0.32919
101103585	PLCB1	8.24661	4.21189	7.55803	7.49471	8.02861	9.23718	8.909	8.63815	6.87781	8.70324	1.82543	0.0282777	0.279399
101114774	SLC44A2	6.89951	4.91737	8.60876	8.43428	9.38131	8.72323	8.96808	9.04444	7.21498	9.02926	1.81428	0.0360443	0.313377
101113588	UNC13A	3.50197	3.13614	1.89401	2.62615	4.85985	5.20687	3.92904	4.4032	2.78956	4.59974	1.81018	0.00148073	0.0509512
101119909	STX11	5.31951	4.71825	7.12463	6.44674	8.00693	7.22425	7.73339	7.8838	5.90228	7.71209	1.80981	0.00178944	0.0581941
101118698	EDIL3	4.96314	6.37178	4.81591	4.31979	7.70698	7.806	5.03618	7.1509	5.11766	6.92502	1.80736	0.00213339	0.0653809
101119426	LOC101119426	2.06288	0	2.68556	1.44604	3.00169	2.80508	3.57086	4.03204	1.54862	3.35242	1.8038	0.0291918	0.282613
101114629	CD300LG	7.04549	6.83263	6.70367	6.81039	8.41179	8.74755	8.46195	8.98555	6.84804	8.65171	1.80367	1.65672e-16	2.50739e-13
443143	ITGAV	5.9767	9.42347	9.80539	9.73777	10.4906	10.4137	9.79644	11.4528	8.73583	10.5384	1.80255	0.0267914	0.272152
101120775	LOC101120775	7.07979	9.11935	7.70927	8.25451	9.57936	9.71947	8.85002	11.1872	8.04073	9.83402	1.79329	0.000570708	0.0272541
101107867	BBS7	2.7141	0	2.87556	2.81477	3.83188	5.29753	4.14922	2.27495	2.10111	3.8884	1.78729	0.0263838	0.270899
101101908	PLXDC2	4.07818	0	3.95316	3.60997	4.93524	4.70894	4.65982	4.4032	2.91033	4.6768	1.76647	0.0484809	0.354904
106991665	LOC106991665	2.06288	3.13614	4.1127	3.5043	5.60016	4.57034	4.34021	5.3687	3.204	4.96985	1.76585	0.00336711	0.089283
443305	SELP	4.96314	3.66534	6.26803	5.76718	7.60679	6.23387	7.04001	6.81192	5.16592	6.92315	1.75722	0.00349863	0.0919033
101117247	FLT4	9.9105	9.81528	9.08353	9.34689	11.3356	11.5833	11.0343	11.227	9.53905	11.2951	1.75602	4.5155e-13	4.44212e-10
101103009	LYVE1	9.14649	8.90159	8.63529	7.91635	10.4952	10.5525	10.1606	10.3923	8.64993	10.4002	1.75023	6.10459e-10	3.16073e-07
100286737	IGFBP3	10.7169	9.85224	12.0776	11.8083	12.6814	12.8371	12.5981	13.3	11.1138	12.8541	1.74039	0.000590047	0.0277069
100307038	CYGB	5.88269	3.87139	6.94544	5.93924	6.71921	7.75891	7.35237	7.76785	5.65969	7.39959	1.7399	0.00732523	0.141798
101109437	TFEC	7.3635	6.59168	6.956	7.49471	9.5255	8.42445	8.84478	8.57055	7.10147	8.84132	1.73985	7.8536e-08	2.23942e-05
101122822	RAB38	3.85871	3.13614	3.86624	2.15354	6.16737	5.15931	4.61123	4.03204	3.25366	4.99249	1.73883	0.00434841	0.106092
101103472	LOC101103472	2.06288	0	2.4667	2.15354	4.18063	2.80508	2.37459	4.26597	1.67078	3.40657	1.73579	0.0260269	0.269427
101111331	CYYR1	7.91261	7.29309	7.39684	7.75295	9.61848	8.96371	9.29665	9.40465	7.58887	9.32087	1.732	1.5523e-13	1.60745e-10
105616325	LOC105616325	7.31393	8.95919	7.11524	7.19699	10.0277	9.87846	8.32177	9.27205	7.64634	9.37499	1.72865	0.00108746	0.0422006
101115662	LOC101115662	0	0	0	0.89708	2.68969	1.76366	1.8121	1.54592	0.22427	1.95284	1.72857	0.0450266	0.34538
101122895	DNASE1L3	10.9778	11.0724	9.7744	10.2642	12.3775	12.3636	12.1962	12.0532	10.5222	12.2476	1.72541	5.45261e-08	1.70286e-05
101112109	LOC101112109	7.51532	4.48717	7.47235	7.63274	9.23609	7.97349	8.37002	8.42905	6.77689	8.50216	1.72527	0.0118059	0.184691
101106676	SNX10	7.8494	5.69058	8.28776	9.44117	10.0522	9.07042	9.33081	9.71095	7.81723	9.5411	1.72387	0.0313726	0.292816
101109610	LPAR5	3.02697	0	3.45432	3.13104	5.20265	3.40359	3.35176	4.52851	2.40308	4.12163	1.71855	0.0431068	0.338033
101113397	LYPD6B	5.03483	3.42487	4.1127	3.80058	5.26241	5.9838	4.34021	7.62081	4.09324	5.80181	1.70857	0.00347067	0.0914128
101114979	PPM1F	3.28393	4.91737	6.41306	6.21519	7.04267	7.01306	6.86456	6.736	5.20739	6.91407	1.70668	0.0272531	0.274836
101117847	GALNT16	6.33011	5.32042	7.43509	6.92743	7.62966	8.55424	7.65166	9.00185	6.50326	8.20935	1.70609	0.000787269	0.0335998
443238	GHSR	2.31404	0	1.89401	2.15354	3.57332	5.20687	2.12059	2.27495	1.5904	3.29393	1.70354	0.0273547	0.275155
101118994	SCAMP5	5.34793	5.09232	6.38207	6.62116	8.36485	7.1163	7.45919	7.29896	5.86087	7.55982	1.69896	0.000247792	0.014424
101118854	AKNA	6.76896	5.17243	8.36903	8.03018	9.22674	7.91024	8.65408	9.32915	7.08515	8.78005	1.6949	0.0202015	0.243843
101117336	DCAF5	6.8104	6.22922	8.96567	9.11976	9.4853	9.00466	10.9311	8.48036	7.78126	9.47535	1.69409	0.0259999	0.269427
101108865	LOC101108865	7.16213	5.17243	6.69108	6.55655	8.17575	7.67684	8.03912	8.45296	6.39555	8.08616	1.69062	8.29244e-05	0.00652615
101111181	STAB2	11.2229	10.0718	10.3746	10.6774	12.1053	12.4227	11.9716	12.5797	10.5867	12.2698	1.68313	8.98733e-09	3.46426e-06
101102907	RTN1	7.2626	7.18136	5.21809	5.93924	8.0329	8.3628	7.722	8.20333	6.40032	8.08026	1.67994	0.00108597	0.0422006
101118507	SDPR	9.86451	10.0796	8.43846	8.79792	10.9295	11.074	10.8871	11.0018	9.29513	10.9731	1.67799	1.9583e-05	0.00200389
101116782	WNT2B	5.31951	6.15228	4.25633	3.80058	6.43747	5.50202	6.61637	7.66924	4.88218	6.55628	1.6741	0.00828172	0.150496
101104859	LOC101104859	4.38293	5.45464	7.41991	7.31106	8.07518	7.38796	7.78359	8.01808	6.14213	7.8162	1.67407	0.0397616	0.327326
101112919	LOC101112919	3.28393	0	2.87556	2.40911	4.29952	3.40359	3.35176	4.19213	2.14215	3.81175	1.6696	0.0498692	0.359142
101111933	TSNAX	9.00418	9.32612	10.6391	10.2417	11.4881	11.6526	11.5966	11.1278	9.80279	11.4663	1.66348	2.05455e-05	0.00206241
101112927	FBLN5	8.99522	7.6416	10.2277	9.69188	10.0288	11.1042	10.6439	11.4153	9.13909	10.798	1.65893	0.00263257	0.0753941
101107643	GJA4	8.55469	7.53956	8.45717	7.50844	9.41297	9.99988	9.23985	10.0404	8.01497	9.67329	1.65832	1.23133e-06	0.000226414
101120216	TMPRSS2	6.27196	5.51734	7.36549	7.19699	8.52897	7.71023	7.4931	9.24947	6.58795	8.24544	1.6575	0.00107306	0.0420018
101115125	TMEM150C	8.10807	7.34587	7.26715	6.97765	9.00193	9.04447	8.98724	9.28765	7.42468	9.08032	1.65564	1.15576e-08	4.29047e-06
554255	TLR10	4.7666	4.05166	6.82386	6.05602	8.46045	6.52407	7.22899	6.07118	5.42454	7.07117	1.64664	0.0204106	0.244892
101102387	TMEM176B	8.62316	8.90745	8.57147	8.36805	10.3452	9.2228	9.56728	11.9176	8.61753	10.2632	1.6457	8.53657e-05	0.00658655
101113976	CHST15	6.90908	7.03903	8.54023	8.40155	9.08082	9.54308	8.81022	10.0325	7.72247	9.36666	1.64419	0.000524436	0.025786
101113565	GABRA3	3.50197	4.71825	4.38696	4.74786	7.10112	5.00641	6.77917	5.03027	4.33876	5.97924	1.64049	0.00139746	0.0494515
101109666	SNN	6.11543	5.00749	7.57868	7.39476	8.65697	7.71023	7.97816	8.30317	6.52409	8.16213	1.63804	0.00786977	0.147219
100359363	F8	8.85372	8.9816	8.30438	8.57467	10.2871	10.534	9.72972	10.7076	8.67859	10.3146	1.636	3.82114e-10	2.16662e-07
101110069	DPY19L4	7.78849	7.3109	4.44809	6.23184	8.26611	8.01416	8.03452	8.00196	6.44483	8.07919	1.63436	0.0341391	0.305832
101107564	COL8A1	10.7365	11.3189	9.07629	9.90799	11.6859	12.6102	10.67	12.6104	10.2599	11.8941	1.63419	0.00218923	0.0665577
101120171	ENPP2	8.3799	9.75801	9.53477	9.95888	11.1304	10.7779	10.6118	11.6367	9.40789	11.0392	1.6313	1.38093e-05	0.0015011
101116705	IL33	6.99247	6.07101	7.28401	6.41793	8.07934	8.20778	8.16228	8.82991	6.69136	8.31983	1.62847	1.95576e-06	0.00033172
101115839	S1PR1	7.60637	7.36304	7.31716	7.43126	8.815	9.01471	9.14703	9.23116	7.42946	9.05198	1.62252	2.23932e-19	7.3431e-16
105601911	LOC105601911	5.67403	5.63511	6.55876	6.93762	7.97602	7.806	7.65166	7.83611	6.20138	7.81745	1.61607	1.16775e-05	0.00132806
101103274	DAAM2	6.28672	6.07101	8.05214	8.19207	8.51982	8.55883	8.69837	9.27876	7.15049	8.76394	1.61346	0.0065274	0.133085
101113838	TFPI2	9.04164	8.91329	8.13348	6.40331	9.2963	9.55232	9.8113	10.2776	8.12293	9.73438	1.61145	0.00518647	0.116621
101110973	LOC101110973	5.78213	4.05166	7.23282	6.89644	7.97156	7.50674	7.54576	7.36765	5.99076	7.59793	1.60717	0.0287092	0.281593
443111	CCR3	5.42999	4.48717	6.39765	6.03721	8.04996	6.27908	7.94423	6.49627	5.588	7.19238	1.60438	0.00224358	0.0676682
101107462	CDH5	9.53743	9.10411	10.4863	10.5913	12.227	10.6865	11.7423	11.472	9.92979	11.5319	1.60212	0.000127665	0.00884524
101102230	LOC101102230	8.84378	8.01193	9.18802	9.69638	11.4889	10.4326	9.78963	10.4359	8.93503	10.5368	1.60174	0.000159457	0.0103542
101112180	LZTS2	7.00144	4.71825	7.78822	6.81039	8.25144	8.34165	7.99246	8.12612	6.57957	8.17792	1.59834	0.0116162	0.183279
494433	ITGB2	8.58187	7.62746	10.2145	10.5041	11.4846	10.1504	11.223	10.4627	9.23198	10.8302	1.59817	0.0225999	0.256621
101103256	THBD	7.11329	7.6416	6.55876	6.05602	8.14829	8.7989	7.96855	8.82991	6.84242	8.43641	1.59399	6.83298e-05	0.00555532
101112286	PHEX	3.28393	4.48717	2.4667	2.98155	5.17181	4.83538	4.65982	4.89718	3.30484	4.89105	1.58621	0.0030443	0.0834214
101104604	DAB2	8.14499	6.83263	8.73983	9.17676	9.77672	9.59986	9.72545	10.1346	8.22355	9.80916	1.58561	0.0011464	0.0437969
101106057	CLIC2	6.94674	5.51734	5.71744	6.11105	7.52374	7.71023	7.47285	7.91282	6.07314	7.65491	1.58177	3.62708e-05	0.00336617
101105549	C1H3orf58	10.2978	8.22415	9.78035	7.50159	10.6318	10.564	10.2073	10.7216	8.95097	10.5312	1.5802	0.0207977	0.246744
101121233	TMEM26	6.08198	3.87139	5.9252	5.78984	7.46136	6.78135	6.98387	6.74893	5.41711	6.99388	1.57677	0.00155809	0.0529453
101110343	CA8	5.19986	5.63511	4.72003	3.8872	4.60672	5.15931	7.81611	8.14582	4.86055	6.43199	1.57144	0.00421318	0.103359
101108171	LOC101108171	10.4158	8.93067	9.48824	11.2272	11.3434	11.5957	11.8198	11.5836	10.0155	11.5856	1.57014	0.00257352	0.0742435
780475	CLDN2	10.4701	9.36926	11.5806	10.2376	12.2909	11.4513	11.7188	12.4563	10.4144	11.9793	1.56494	0.00141053	0.0497241
101112310	TMEM176A	8.86114	9.87636	8.66778	8.41619	10.5879	9.51028	9.82734	12.1499	8.95536	10.5189	1.5635	0.000962416	0.0390423
101108025	IL13RA2	6.35833	7.52438	4.72003	5.51851	7.77525	7.65985	7.37438	7.5634	6.03031	7.59322	1.56291	0.0215063	0.250821
443447	MYC	8.68574	9.56003	7.73403	9.18105	9.89355	9.63288	11.1489	10.7126	8.79021	10.347	1.55675	0.00045373	0.0230676
101109290	NFASC	3.16116	2.77479	4.81591	4.54964	5.62313	3.82535	5.50368	6.571	3.82538	5.38079	1.55542	0.0179546	0.230586
101102320	SEC14L1	5.26092	7.8013	8.23236	8.73216	9.56608	9.08958	8.70706	8.88074	7.50669	9.06087	1.55418	0.0386222	0.324083
101111361	TBXAS1	6.84072	6.95092	7.14324	7.67596	8.94608	8.17826	8.74415	8.94678	7.15271	8.70382	1.55111	6.03945e-08	1.85666e-05
101122722	PDE2A	8.35211	7.47784	7.75837	7.74137	9.35582	9.39951	9.25969	9.51477	7.83242	9.38244	1.55002	3.24939e-11	2.32041e-08
101112788	MMRN2	8.49875	7.95644	8.15197	8.43068	9.74434	9.81848	9.66276	10.0031	8.25946	9.80718	1.54772	1.65485e-16	2.50739e-13
101123170	GALR1	2.879	4.05166	3.56884	1.84273	4.51141	5.00641	3.84748	5.15212	3.08556	4.62936	1.5438	0.0120761	0.186327
105603604	LOC105603604	4.539	3.13614	3.67493	4.49552	5.1403	6.13898	4.8393	5.89621	3.9614	5.50369	1.5423	0.00247876	0.0725739
101103634	LBH	5.31951	4.82124	7.24148	6.65858	8.12433	7.02637	7.41032	7.64869	6.0102	7.55243	1.54223	0.0147014	0.205361
101113404	SEMA4C	6.97435	6.30226	7.89636	7.40947	8.71159	8.81049	8.45852	8.73884	7.14561	8.67986	1.53425	1.79285e-05	0.00186637
101110988	KCNAB1	5.3758	6.11222	5.10875	3.80058	6.45037	7.1163	6.52751	6.43356	5.09934	6.63194	1.5326	0.00324133	0.0872411
443277	CEBPB	9.42186	7.62746	9.34291	10.1979	10.7461	11.0652	10.4666	10.4389	9.14754	10.6792	1.53166	0.00298861	0.0825335
101105683	CCDC114	4.63439	5.32042	3.04342	3.39028	6.1197	4.41701	6.54055	5.43423	4.09713	5.62787	1.53074	0.0196728	0.241422
101106370	SRGAP3	2.879	4.21189	4.03513	2.98155	4.85985	4.33376	5.39306	5.64264	3.52689	5.05733	1.53044	0.0028286	0.0796177
101118078	CXHXorf21	4.67982	5.00749	6.61315	7.20545	8.44441	6.50517	7.722	6.94151	5.87648	7.40327	1.52679	0.0299472	0.285891
101119422	PDZD2	7.59456	6.2662	6.84674	6.26457	8.02861	8.78721	8.22013	8.03929	6.74302	8.26881	1.52579	8.97969e-05	0.00687453
101114337	TRPM6	4.1445	4.60733	3.77376	4.38078	6.38466	5.71438	4.8393	6.07118	4.22659	5.75238	1.52579	0.00027987	0.0157778
106991688	LOC106991688	11.1359	12.2631	12.484	12.0545	13.1396	13.4168	13.5538	13.9283	11.9844	13.5096	1.52522	3.56771e-06	0.00053996
101111647	CSRP1	7.55243	6.4381	8.36903	8.20055	9.00193	8.92513	9.27146	9.45879	7.64003	9.16433	1.5243	0.000387384	0.0205439
101102951	PTPRM	8.87585	8.81064	9.1145	8.58443	10.5061	10.0594	10.3203	10.5894	8.84636	10.3688	1.52244	6.01353e-15	7.88775e-12
101108618	P3H2	8.1287	6.62052	8.40031	8.1445	9.11568	9.56378	9.38601	9.30745	7.82351	9.34323	1.51972	7.40138e-05	0.00596812
101112371	FCRL5	4.80811	3.42487	5.3837	5.83413	8.51982	6.87265	6.10458	4.03204	4.8627	6.38227	1.51957	0.0109424	0.177195
101115232	PIK3IP1	6.85069	5.38909	7.19765	6.50269	8.62317	7.85906	7.73339	7.79928	6.48503	8.00373	1.5187	0.000375302	0.0200654
101107727	POU2AF1	3.02697	2.77479	4.86156	2.98155	5.10808	4.1513	4.61123	5.84893	3.41122	4.92989	1.51867	0.0363215	0.314155
101122835	ADAMTSL1	7.07979	6.64881	6.38207	6.5697	7.69076	8.67753	7.88925	8.49195	6.67009	8.18737	1.51728	6.67336e-07	0.000135359
101117586	MMRN1	4.88771	2.77479	5.3837	4.88047	6.01933	5.71438	6.0326	6.20861	4.48167	5.99373	1.51206	0.00719838	0.140365
101107151	GRK5	7.73569	5.51734	8.52258	8.25451	9.23048	8.84472	8.79942	9.20323	7.50753	9.01946	1.51194	0.0185935	0.234019
101116036	LOC101116036	5.45633	5.74399	7.55803	6.21519	6.05357	7.30297	7.64565	10.0085	6.24339	7.75268	1.50929	0.00873713	0.155007
101115032	STAP1	2.879	4.21189	3.56884	4.11965	6.21353	4.33376	5.10798	5.15212	3.69484	5.20185	1.507	0.00317318	0.0861134
100192422	MMP9	2.52789	2.77479	1.89401	2.81477	3.66475	4.1513	2.77826	5.43423	2.50286	4.00713	1.50427	0.0102054	0.169222
106991541	LOC106991541	4.72386	3.42487	4.81591	6.40331	6.15166	5.92812	7.02154	6.28163	4.84199	6.34574	1.50375	0.0465252	0.349917
101111070	GNA12	6.25705	6.64881	7.25864	7.06386	8.19121	7.85906	8.43428	8.74853	6.80709	8.30827	1.50118	1.92626e-06	0.00033172
101104513	NPL	9.18639	8.57305	7.92889	8.29071	10.3296	9.87294	10.2742	9.48222	8.49476	9.98974	1.49498	5.41985e-06	0.000745703
101123443	ARHGAP15	6.89951	5.93982	7.75232	7.4878	8.84219	7.25852	8.5256	9.43298	7.01986	8.51482	1.49496	0.00196667	0.061615
101114241	TACC1	8.5301	7.0175	8.91244	8.64162	9.89118	9.85066	9.62349	9.7159	8.27541	9.77031	1.49489	0.000160857	0.0104108
101116359	CTTNBP2NL	8.53629	5.45464	8.11475	8.36428	9.30343	8.81817	9.17028	9.13836	7.61749	9.10756	1.49007	0.0263026	0.27052
101114468	TMEM132D	3.69134	3.66534	2.68556	3.5043	2.29105	6.11425	5.67894	5.40184	3.38663	4.87152	1.48488	0.00686584	0.136865
101109030	LRRN2	7.08824	7.06024	7.05757	6.34329	8.25144	8.43448	8.42025	8.35061	6.88733	8.36419	1.47686	2.7139e-10	1.66863e-07
101119399	PLAGL1	6.49168	5.24832	7.30894	7.71201	8.74077	7.70195	8.04827	8.17486	6.69024	8.16646	1.47623	0.00873328	0.155007
101115118	WDR86	5.13609	3.13614	5.25277	5.59771	6.15166	7.1287	5.47681	6.26372	4.78068	6.25522	1.47455	0.0131643	0.19417
101102861	PLSCR1	7.89346	9.0887	7.91272	8.3491	10.4835	8.88913	9.60344	10.159	8.311	9.78378	1.47279	0.000147277	0.00991133
101109891	GP1BA	11.8802	12.0993	10.0894	11.0158	12.8897	13.0442	12.2277	12.7967	11.2712	12.7396	1.46842	0.00153168	0.0521382
101102909	TTC9	8.86114	7.89873	9.39235	9.49388	10.1504	9.87478	10.6226	10.8592	8.91152	10.3767	1.46521	0.00015049	0.00996484
101104595	LBP	13.6971	15.4462	14.165	13.8262	15.9315	16.138	15.0727	15.8439	14.2836	15.7465	1.46289	0.00179911	0.0582957
105612589	FAM26E	5.8232	5.17243	6.02888	6.11105	7.38275	7.17727	7.1715	7.2543	5.78389	7.24645	1.46256	6.7588e-08	2.01484e-05
101120614	MS4A8	7.74106	7.73689	8.02732	8.76399	10.1435	9.3527	9.35314	9.26981	8.06731	9.52978	1.46247	8.43351e-06	0.00103706
101120758	COL14A1	9.82841	9.16901	9.33888	9.75515	10.6901	11.1626	10.3362	11.7208	9.52286	10.9774	1.45457	2.36931e-06	0.000385257
101120364	OVAR-DRB3	8.71876	6.67654	9.76992	8.82561	10.8708	9.62196	9.67906	9.62761	8.49771	9.94985	1.45214	0.0252084	0.266941
101108027	ARMCX2	6.49168	5.45464	7.03782	6.31231	8.09175	7.52562	7.57773	7.90128	6.32411	7.77409	1.44998	9.18318e-05	0.00700306
101106643	MKI67	6.72629	5.09232	7.80585	7.79837	9.05782	7.54425	8.3627	8.24957	6.85571	8.30359	1.44788	0.0263393	0.270681
101106954	SDK2	6.65983	7.27506	6.31801	6.40331	8.01129	8.52639	7.66363	8.22664	6.66405	8.10699	1.44294	2.93263e-06	0.000457947
101121448	PTGIR	3.16116	4.05166	4.03513	4.25612	5.77449	4.77354	5.44943	5.26447	3.87602	5.31548	1.43947	0.000797132	0.0339471
101114623	CYSLTR2	5.3758	5.24832	5.85922	5.18404	6.77157	6.7171	6.43283	7.5036	5.41685	6.85628	1.43943	2.66329e-05	0.00256864
101103998	MXRA8	10.132	10.5213	9.25156	9.3846	11.1902	11.5681	10.9236	11.3631	9.82237	11.2613	1.43889	1.47851e-05	0.00158096
443077	NOS3	7.52157	8.15682	5.9883	6.69506	8.66252	8.82961	8.0437	8.58144	7.09044	8.52932	1.43888	0.00447963	0.107353
101112909	BHLHE22	5.31951	5.45464	3.86624	4.49552	6.74039	6.44694	6.22249	5.46591	4.78398	6.21893	1.43495	0.00251764	0.0730599
101115214	FAM81A	7.95481	8.11688	9.31652	9.14415	9.42119	11.101	10.4852	9.25175	8.63309	10.0648	1.43171	0.0013347	0.0480076
101108494	JDP2	7.58861	5.09232	7.37339	8.10438	8.53504	8.20778	8.5354	8.60297	7.03968	8.4703	1.43062	0.0256688	0.269132
101113697	MYO7A	5.84331	5.32042	4.25633	4.43929	6.792	5.71438	6.65283	6.41745	4.96484	6.39417	1.42933	0.00323016	0.0870593
101102437	TGFBR3	9.00641	8.80437	8.65811	8.7145	10.2753	10.4974	9.58783	10.5373	8.79584	10.2245	1.42861	1.89599e-09	8.17763e-07
105613848	LOC105613848	6.64845	4.21189	4.44809	5.62318	7.07636	6.76555	6.56627	6.22721	5.2329	6.65885	1.42595	0.0416709	0.334387
105616722	SOX18	5.06938	4.60733	5.50373	4.38078	6.50087	6.34433	6.43283	5.98635	4.89031	6.3161	1.42579	0.000108967	0.00788206
101107101	NID2	8.11636	7.49352	8.47564	8.76399	9.95597	9.24005	9.37695	9.96624	8.21238	9.6348	1.42243	1.24618e-05	0.0013931
101123403	LOC101123403	5.16833	4.48717	6.1442	5.6482	7.48036	6.42699	5.77028	7.45707	5.36197	6.78368	1.4217	0.00377909	0.0956931
101114464	ANO3	5.6514	4.82124	3.45432	4.43929	6.05357	6.0374	5.67894	6.28163	4.59156	6.01288	1.42132	0.0107365	0.174434
101115084	RCSD1	7.89827	7.49352	8.22801	8.48029	9.78056	9.21409	9.25179	9.53358	8.02502	9.445	1.41998	1.45312e-07	3.76187e-05
101120697	EMID1	8.21995	7.2383	7.5855	6.69506	8.19504	9.20241	8.63598	9.36319	7.4347	8.84916	1.41445	0.000400224	0.0209984
105615685	LOC105615685	2.06288	2.77479	2.20858	3.39028	4.05106	3.55828	5.07253	3.40593	2.60913	4.02195	1.41282	0.0193365	0.239274
101109720	PIK3R6	6.0988	3.13614	6.00873	5.93924	6.92739	6.76555	6.62862	6.49627	5.29573	6.70446	1.40873	0.0404325	0.330092
101122994	HTR7	4.80811	3.66534	3.45432	4.83761	5.89267	5.71438	4.96062	5.8247	4.19134	5.5981	1.40675	0.00564393	0.122765
101114470	FAM174B	6.49168	7.58418	5.79007	6.11105	8.01997	7.78264	7.73339	8.0602	6.49425	7.89905	1.40481	0.00143644	0.050074
101106364	LIFR	10.8748	8.07581	10.3174	10.601	11.6034	11.5088	10.8431	11.5265	9.96724	11.3705	1.40321	0.0185156	0.23378
101107704	LDB2	6.956	7.21957	6.99749	7.42403	8.12835	8.69014	8.60839	8.77406	7.14927	8.55024	1.40096	1.38608e-09	6.49314e-07
101109908	DCHS1	7.27745	6.40532	6.86926	6.85406	7.86474	8.57704	7.95401	8.61007	6.85152	8.25147	1.39994	2.12409e-06	0.000356993
101107578	ARMCX3	8.66046	6.47015	8.67099	8.61648	9.77544	9.39695	9.39141	9.44693	8.10452	9.50268	1.39816	0.00493015	0.113769
101103244	PREX2	5.55716	4.82124	6.12561	6.11105	6.95482	6.93047	7.17985	7.14112	5.65377	7.05157	1.3978	5.41481e-05	0.00465225
101123150	SEMA5A	7.7303	6.30226	8.12414	7.3799	8.62602	8.85968	8.43079	9.20088	7.38415	8.77934	1.39519	0.000650354	0.029214
101123221	RGS18	4.84846	2.77479	5.35206	4.04625	5.77449	4.64131	5.99522	6.18976	4.25539	5.65019	1.3948	0.0347033	0.307746
101116085	LOC101116085	7.80396	6.80776	9.42122	8.87678	10.3911	9.52443	8.99436	9.57774	8.22743	9.62192	1.39449	0.0229209	0.257369
101107077	RECK	7.27745	6.30226	6.57255	6.85406	8.07934	8.20778	7.7615	8.51485	6.75158	8.14087	1.38929	3.34391e-06	0.000510666
101117934	MYZAP	5.8232	5.24832	6.04875	5.34573	7.16515	7.18916	6.92545	6.736	5.6165	7.00394	1.38744	3.34821e-06	0.000510666
780457	SOD2	11.1134	12.5391	11.847	12.7958	13.8202	13.1234	13.1327	13.7677	12.0738	13.461	1.38719	0.000625606	0.0288262
101113226	CENPM	5.10312	4.82124	2.4667	4.1895	5.83479	4.95163	5.93727	5.40184	4.14514	5.53138	1.38624	0.038202	0.321895
101119187	TINAGL1	9.49039	9.11935	9.54005	9.22329	10.5314	10.5753	10.8743	10.9354	9.34327	10.7291	1.38584	2.08419e-14	2.41215e-11
101115904	C15H11orf96	9.34814	9.94923	8.15656	7.75871	10.2835	10.3984	9.9882	10.0819	8.80316	10.188	1.38485	0.00939909	0.161791
101116326	LOC101116326	8.36607	9.74824	6.91328	8.3605	10.1062	10.1805	8.88876	9.75168	8.34703	9.73179	1.38477	0.0279013	0.277392
101101969	RASGRP3	6.64845	6.64881	7.09627	6.75388	8.41509	7.8137	8.02063	8.42502	6.78685	8.16861	1.38176	1.2942e-08	4.6297e-06
101108972	CTSK	9.57398	9.17874	8.98126	9.11304	10.4226	10.9059	10.3822	10.6622	9.21176	10.5932	1.38146	3.30223e-11	2.32041e-08
101121760	PTPRB	8.63185	7.44596	8.95254	9.51444	10.3937	10.2129	9.01319	10.4499	8.6362	10.0174	1.3812	0.00311313	0.0849525
101116190	C1H21orf91	8.67175	8.01193	9.89593	9.63981	10.7918	10.0033	10.3567	10.5894	9.05485	10.4353	1.38044	0.0020281	0.0629844
101106955	RGL1	8.74304	7.72366	9.5418	9.1981	10.4725	9.85812	10.3493	10.0232	8.80165	10.1758	1.37413	0.000532278	0.0258969
101103617	SHE	7.43148	6.30226	5.6924	5.85577	7.7016	8.04065	7.65166	7.38433	6.32048	7.69456	1.37408	0.00399525	0.0992508
101109178	EMCN	7.64697	6.75669	7.02784	7.07313	8.59439	8.30387	8.2482	8.85405	7.12616	8.50013	1.37397	6.19633e-07	0.000126993
101120058	ADAM28	3.93564	5.8933	5.88155	5.57179	7.949	5.89946	6.67664	6.24558	5.32057	6.69267	1.3721	0.0123696	0.187788
101102156	LOC101102156	10.3972	9.41937	11.325	11.4061	12.2363	12.275	11.8775	11.6463	10.6369	12.0088	1.37185	0.00317997	0.086179
101119095	AFAP1L2	7.69754	5.98489	7.70301	7.40213	8.33384	8.49321	8.30659	9.1359	7.1969	8.56738	1.37049	0.00114277	0.0437642
101115200	TCP11L2	6.84072	5.63511	8.00715	7.27135	8.89034	8.57251	7.92944	7.84216	6.93858	8.30861	1.37003	0.0106592	0.173631
101123539	ENG	11.6484	12.0973	11.5147	11.7281	12.9079	13.0877	13.1512	13.3188	11.7471	13.1164	1.36927	8.29151e-13	7.76836e-10
101116410	MMP16	5.19986	4.82124	5.64096	5.72076	6.70851	6.74958	7.04001	6.35114	5.34571	6.71231	1.36661	2.53013e-05	0.00245223
101101941	IFIT2	8.00921	7.83861	8.72447	9.31599	10.8082	10.0447	9.58154	8.91844	8.47207	9.83823	1.36616	0.00180603	0.0582957
101112725	TRIL	6.91859	5.8933	6.62643	5.40565	6.81213	8.14201	7.47285	7.87202	6.21099	7.57475	1.36376	0.00197993	0.0617356
101121925	CECR1	6.34429	6.11222	8.17475	7.50159	9.40471	7.86649	8.59908	7.7161	7.03321	8.39659	1.36338	0.0162079	0.217291
101102434	ME3	4.2079	3.66534	4.72003	4.43929	4.85985	6.54272	5.58141	5.49691	4.25814	5.62022	1.36208	0.00293509	0.0814498
101112556	SSPN	4.80811	4.35608	5.07038	4.88047	5.96641	6.11425	5.77028	6.70978	4.77876	6.14018	1.36141	0.000121954	0.00866225
101107029	RECQL4	5.40315	3.42487	4.66959	4.49552	6.43747	4.70894	6.66479	5.61465	4.49828	5.85646	1.35818	0.0137345	0.198114
101105646	BICD1	4.1445	4.60733	4.61732	2.15354	5.50439	4.64131	4.96062	5.84893	3.88067	5.23881	1.35814	0.0395694	0.326829
101106998	LOC101106998	6.19582	5.57743	6.97689	7.0166	8.33036	7.62526	7.7447	7.48052	6.44169	7.79521	1.35352	0.000747777	0.0324211
101112196	RAPGEF4	6.28672	5.09232	7.1707	6.81039	8.65139	7.1287	7.45231	7.54126	6.34003	7.69342	1.35338	0.00834737	0.151229
100885760	CNTFR	7.65836	7.44596	8.21488	8.66632	9.01719	9.496	9.17864	9.70432	7.99638	9.34904	1.35266	3.87322e-05	0.00356101
101112832	LOC101112832	6.01266	4.48717	6.39765	7.26328	8.45726	7.17727	7.1631	6.76175	6.04019	7.38984	1.34966	0.0356229	0.311087
101105441	ANKRD33B	3.39706	4.48717	3.19377	2.98155	4.51141	5.25291	3.46547	6.22721	3.51489	4.86425	1.34936	0.0163917	0.218205
101121067	GNA14	8.25038	5.57743	8.2667	7.64522	8.71159	8.86339	8.60839	8.94959	7.43493	8.78324	1.34831	0.0274411	0.275379
101122223	SEMA3F	7.2171	7.56946	8.24102	7.79277	8.7668	8.95329	8.91902	9.565	7.70509	9.05103	1.34594	6.70243e-06	0.000879135
105607690	LOC105607690	4.84846	3.66534	3.56884	4.11965	5.47943	5.20687	5.70232	5.19055	4.05057	5.39479	1.34422	0.00352142	0.0922555
101122180	ELK3	8.3936	7.53956	8.60541	8.48724	9.57642	9.76983	9.45302	9.59933	8.25646	9.59965	1.34319	2.56498e-07	5.93718e-05
101119650	KHDRBS3	6.9652	5.8933	6.45833	5.89811	7.01687	7.88853	7.77259	7.90707	6.30374	7.64626	1.34253	0.000206817	0.0125204
105615045	LOC105615045	4.26863	3.66534	3.77376	4.43929	4.46128	5.42367	6.98387	4.64379	4.03675	5.37815	1.3414	0.00783523	0.147117
101106677	RAB19	4.96314	3.42487	4.94875	5.89811	5.71156	6.81243	5.27325	6.79954	4.80872	6.1492	1.34048	0.0286928	0.281593
101122784	RASAL3	8.56381	8.23352	8.82296	8.25451	10.0016	9.52208	9.97146	9.71425	8.4687	9.80235	1.33365	5.81287e-10	3.09103e-07
101115576	LOC101115576	15.2961	17.4948	16.7733	17.3588	18.0561	18.8981	17.3144	17.9865	16.7308	18.0638	1.33302	0.00995668	0.167148
101114957	TNIP3	3.77745	2.29155	3.67493	4.43929	5.17181	3.55828	5.97616	4.80109	3.54581	4.87684	1.33103	0.0297824	0.284727
101115625	EHD4	7.90307	7.77588	7.41991	7.96695	9.18488	8.74755	9.07272	9.36529	7.76645	9.09261	1.32616	1.42572e-09	6.52352e-07
101104200	CSF1	9.04381	9.24044	8.89608	9.13754	10.614	10.263	9.82734	10.9105	9.07947	10.4037	1.32422	6.94466e-08	2.02389e-05
105605834	LOC105605834	4.63439	5.00749	5.47465	4.38078	7.66884	6.81243	4.27932	6.02939	4.87433	6.19749	1.32317	0.00695142	0.137512
101103613	PLOD2	6.04774	5.93982	6.55876	5.5454	7.33483	7.141	6.96466	7.94128	6.02293	7.34544	1.32251	0.000114396	0.00821439
101104414	LOC101104414	4.48883	4.35608	5.21809	5.11393	6.792	6.30116	5.85619	5.49691	4.79423	6.11156	1.31733	0.00129614	0.0472556
101117577	ABCC9	7.83943	7.2568	7.21534	7.05453	8.41838	8.83718	8.24024	9.1285	7.34152	8.65607	1.31455	6.47442e-06	0.000860704
101118566	TCTE1	6.22676	5.57743	5.64096	5.34573	6.43747	7.02637	6.91548	7.66924	5.69772	7.01214	1.31442	0.000262695	0.0150686
101102848	MYLIP	7.82433	6.70376	9.13091	8.84467	9.65796	9.08322	9.23985	9.77241	8.12592	9.43836	1.31244	0.0204528	0.244892
101122054	CD180	7.12155	5.93982	8.16568	7.8095	9.43099	7.90304	8.81022	8.14092	7.25914	8.57129	1.31215	0.0134579	0.197084
101115189	FAM167B	8.34508	8.37567	6.82386	6.93762	8.90916	9.10535	8.94865	8.76454	7.62056	8.93192	1.31137	0.00364331	0.0943185
101115679	KCNK1	8.72419	8.20523	6.86926	9.1703	9.84795	9.07042	8.94865	10.3462	8.24225	9.55331	1.31106	0.0121503	0.186327
443045	ICAM1	9.36215	9.33485	10.7928	11.1015	11.5845	11.1221	11.3159	11.8079	10.1478	11.4576	1.3098	0.00732785	0.141798
101113459	SVEP1	7.93621	6.85707	7.61911	7.56866	9.09528	9.0412	8.08432	8.99644	7.49526	8.80431	1.30905	4.26296e-05	0.00382985
101106372	PRICKLE2	8.7537	8.001	8.12414	8.21737	10.097	9.38407	9.0085	9.83895	8.27405	9.58214	1.30809	7.43439e-06	0.000943688
101106730	LOC101106730	5.92104	5.74399	5.9883	6.71887	8.04996	7.45843	7.1631	6.9302	6.09305	7.40042	1.30737	0.000278763	0.0157605
443139	EDNRB	10.6507	10.2805	9.91094	9.92473	11.3269	11.8033	11.2179	11.6463	10.1917	11.4986	1.30688	6.73675e-08	2.01484e-05
101111898	ZNF423	5.16833	4.48717	3.95316	5.07755	6.22859	6.0374	5.47681	6.17066	4.67155	5.97837	1.30681	0.00165424	0.0550712
101114142	ADAMTS7	8.24283	8.3152	8.45717	8.41254	9.46319	9.59092	9.54482	10.0548	8.35694	9.66344	1.30651	6.38814e-12	5.46464e-09
101118337	TNC	9.96657	10.1799	9.42882	9.9054	10.7714	11.6692	10.1415	12.1219	9.87018	11.176	1.30581	0.000244773	0.0142906
101121144	MUC13	8.32377	9.02	8.92593	9.5547	10.9783	8.9498	9.29087	11.8191	8.9561	10.2595	1.30341	0.00262718	0.0753495
101117553	CCBE1	5.42999	5.84523	5.18255	5.376	6.46317	6.78135	6.37579	7.42519	5.45844	6.76137	1.30293	8.96461e-05	0.00687453
101104051	LOC101104051	10.9097	9.23579	10.9318	10.1329	12.0694	11.1626	11.6513	11.5368	10.3026	11.605	1.30247	0.00161956	0.0544699
101103054	IL1R1	11.3086	12.1477	12.2913	12.8308	14.0373	13.0582	13.078	13.6145	12.1446	13.447	1.30239	0.000461931	0.0234239
101116728	TIFA	6.30133	5.17243	6.23372	6.0746	7.949	6.42699	7.25294	7.35924	5.94552	7.24704	1.30152	0.000842862	0.0352836
101107335	ARMC9	5.42999	5.45464	3.95316	5.04023	5.73284	6.63254	6.33149	6.38468	4.9695	6.27039	1.30088	0.00264743	0.0757096
101118462	AKT3	7.75704	6.4381	7.92889	7.9916	9.19258	8.84096	8.37731	8.90694	7.52891	8.82945	1.30054	0.000613114	0.0285178
780478	DLL4	6.91859	5.7955	6.97689	6.50269	7.87435	8.2538	7.6028	7.66242	6.54842	7.84834	1.29992	8.40952e-05	0.00657407
101122623	C14H19orf84	2.879	4.91737	4.50673	5.376	6.13576	5.53966	6.39026	4.80109	4.41978	5.7167	1.29692	0.0423816	0.335587
101103658	LOC101103658	4.88771	5.98489	5.31972	4.83761	6.81213	5.89946	7.97816	5.52726	5.25748	6.55425	1.29677	0.00629707	0.130286
100144424	CD1D	7.67528	6.95092	8.97088	8.95407	10.2898	8.81817	9.25772	9.35476	8.13779	9.4301	1.29231	0.0161494	0.217129
101113636	LOC101113636	5.90199	7.16187	6.67838	6.51634	8.56502	7.07845	7.15465	8.62067	6.56465	7.8547	1.29005	0.00190405	0.0605206
101123187	DOCK10	8.03566	6.07101	8.66134	8.70261	9.85524	8.27627	9.36235	9.13344	7.86765	9.15682	1.28917	0.0344695	0.307076
101118070	CSF3R	6.93742	6.88111	7.38125	8.58767	9.29272	9.30705	7.47285	8.83901	7.44686	8.72791	1.28105	0.0111492	0.178924
101106363	LRRC70	5.48221	5.74399	5.21809	3.80058	6.37115	6.93047	5.99522	6.07118	5.06122	6.342	1.28079	0.00955195	0.163138
101120658	RELN	11.0037	10.8993	10.5832	10.0426	11.7522	12.0979	11.3925	12.4013	10.6322	11.911	1.27876	1.44075e-05	0.00155752
101120029	LOC101120029	7.24003	7.55459	6.77698	8.25451	9.63271	8.39396	9.01319	7.89548	7.45652	8.73383	1.27731	0.00269486	0.076954
101107720	KIF14	6.27196	6.53219	7.26715	6.05602	8.16012	8.06021	6.98387	8.02872	6.53183	7.80823	1.2764	0.000860013	0.0356978
105610840	ANGPTL2	10.1093	9.26805	10.499	9.99102	11.2273	11.5509	10.9465	11.2477	9.96686	11.2431	1.27622	9.01426e-06	0.00108807
101110931	VWF	8.13279	8.61666	8.84016	8.59733	9.3541	9.43739	9.64627	10.851	8.54674	9.82218	1.27544	0.000144505	0.00981618
101102750	AXL	6.70448	9.0254	9.3409	9.26635	10.5696	9.39695	9.75371	9.70764	8.58428	9.85697	1.27269	0.0350386	0.309002
101111591	SEMA6C	5.71824	6.11222	6.48775	4.9221	6.63127	7.47795	6.86456	7.35079	5.81008	7.08114	1.27106	0.00223102	0.0674275
101103329	POSTN	12.9067	12.7007	12.1051	11.6655	13.6989	13.9205	13.0622	13.7798	12.3445	13.6153	1.27084	0.000148553	0.00992128
101112901	HMHA1	7.69201	7.08115	8.84869	8.21737	9.61419	9.00802	8.98962	9.29868	7.9598	9.22763	1.26782	0.00207241	0.0640105
100422801	BST-2B	8.24283	8.74665	8.16113	8.37181	10.1265	9.26834	9.8936	9.30527	8.38061	9.64842	1.26782	1.05676e-06	0.000201861
101121425	NEDD4	6.54176	4.48717	6.78884	6.95777	7.13349	7.53496	7.31494	7.86015	6.19389	7.46089	1.267	0.0261125	0.269553
101108298	TMTC1	5.34793	5.8933	5.64096	5.67279	7.14941	6.40677	6.96466	7.10133	5.63875	6.90554	1.26679	5.33481e-06	0.000744415
101107699	NLRP3	6.22676	5.7955	5.6924	7.43126	7.99377	7.32469	7.82146	7.07075	6.28648	7.55267	1.26619	0.0119926	0.185792
101121735	TM4SF18	6.61375	5.98489	5.07038	4.65215	6.59686	7.05265	6.70006	7.0183	5.5803	6.84197	1.26167	0.0172596	0.2247
100294652	AKT1	5.76115	4.60733	6.9024	6.683	7.35556	7.17727	7.15465	7.30773	5.98847	7.2488	1.26033	0.0235606	0.259986
101104156	HEATR4	6.08198	4.05166	5.14613	5.46319	6.61989	6.91623	6.23857	6.00803	5.18574	6.44568	1.25994	0.0122703	0.187292
101108948	GDPD5	6.98344	6.67654	7.04772	6.76536	8.19121	8.12354	8.14104	8.03929	6.86827	8.12377	1.2555	1.0035e-11	7.89754e-09
101116811	FAM110D	4.80811	5.63511	3.56884	3.80058	5.87364	5.71438	5.07253	6.17066	4.45316	5.7078	1.25464	0.0345646	0.30744
101115552	COL4A1	11.7209	11.7968	11.7145	11.445	12.5071	13.0639	12.735	13.3874	11.6693	12.9233	1.25404	2.8122e-08	9.37798e-06
101114116	COLEC10	9.72655	8.40912	9.27283	9.47303	10.312	10.6653	10.0533	10.8659	9.22038	10.4741	1.25376	9.99154e-05	0.00739036
101123225	NRP1	10.2278	9.84919	9.89593	9.81022	11.333	11.2673	10.8966	11.3008	9.9458	11.1994	1.25364	1.33569e-12	1.19453e-09
101115778	LOC101115778	4.7666	4.05166	5.03097	4.25612	5.00688	6.11425	6.55346	5.43423	4.52634	5.7772	1.25087	0.00511118	0.115989
101109831	ALDH1A3	4.43685	5.84523	6.12561	4.1895	4.82063	7.86649	6.56627	6.33407	5.1493	6.39686	1.24757	0.0369701	0.31598
101117440	SNAI1	4.96314	3.87139	5.31972	3.96892	6.10345	5.84037	5.39306	5.77499	4.53079	5.77797	1.24717	0.0100561	0.167604
105604571	LOC105604571	4.1445	4.35608	6.16255	5.14941	6.32984	6.76555	5.87689	5.8247	4.95314	6.19925	1.24611	0.039061	0.32527
101119509	LOC101119509	14.3798	15.5198	15.6285	15.959	17.1428	16.3955	15.794	17.138	15.3718	16.6176	1.24581	0.00217732	0.066314
101111783	TLE4	6.43981	5.57743	7.15245	7.55549	8.23288	7.51621	8.20383	7.75509	6.68129	7.927	1.24571	0.00891824	0.156705
101103740	RILP	6.24199	5.45464	7.32533	6.79926	7.81571	8.00073	7.70473	7.28126	6.4553	7.70061	1.24531	0.00548668	0.121021
101109967	SSBP4	7.86915	6.22922	8.44598	8.17925	9.02799	8.76355	8.92648	8.98555	7.6809	8.92589	1.24499	0.00952213	0.162911
101122718	LOC101122718	8.83377	7.18136	9.28126	9.0058	10.2762	9.79922	9.62502	9.57955	8.57555	9.82001	1.24446	0.00671431	0.134938
101119545	LOC101119545	11.0909	9.09899	9.84854	9.9738	10.9151	11.1482	11.6588	11.2669	10.0031	11.2473	1.2442	0.00568456	0.123176
101105669	PCDH17	3.93564	4.60733	3.32992	4.79343	4.29952	6.21073	5.79224	5.33479	4.16658	5.40932	1.24274	0.015853	0.214961
105604996	LOC105604996	4.26863	2.77479	4.38696	3.96892	5.52894	5.00641	5.24168	4.5873	3.84982	5.09108	1.24126	0.0125465	0.18887
101106490	COL6A2	9.00863	9.24044	10.4827	9.9196	10.6867	10.698	10.5292	11.7018	9.66284	10.9039	1.24107	0.00194041	0.061084
101109316	PLPP4	5.23071	3.87139	4.66959	5.07755	6.13576	6.42699	5.74798	5.49691	4.71231	5.95191	1.2396	0.00360418	0.0935517
101113323	TNS3	10.8613	9.78693	12.1163	11.9823	13.0158	12.5118	12.0151	12.1575	11.1867	12.4251	1.23835	0.0293273	0.283398
101120946	IL10RA	8.4004	8.04422	9.19695	9.40859	10.6501	9.25709	10.2683	9.82527	8.76254	10.0002	1.23766	0.0016229	0.0544888
101102085	LOC101102085	7.24759	7.27506	8.48296	7.24699	10.1134	8.60394	8.46195	8.01808	7.56315	8.79933	1.23618	0.00623155	0.129879
105609628	LOC105609628	4.00867	4.82124	4.38696	3.39028	5.87364	5.53966	5.17638	4.94292	4.15179	5.38315	1.23136	0.00509942	0.115928
101120850	LOC101120850	4.38293	5.00749	5.90354	5.83413	6.70851	6.42699	6.40459	6.51153	5.28202	6.51291	1.23088	0.00498428	0.114421
101101858	HIVEP3	4.07818	5.38909	5.44496	6.19835	7.17296	6.11425	6.08692	6.65586	5.27765	6.5075	1.22985	0.0212406	0.248755
101118052	PCDH18	9.06964	8.8719	9.05925	8.57467	9.78184	10.4125	9.82867	10.4646	8.89387	10.1219	1.22803	1.5045e-07	3.84429e-05
101117327	ADCY1	4.7666	5.98489	6.53077	5.31481	8.25879	6.40677	6.17313	6.66953	5.64927	6.87705	1.22779	0.0181543	0.232313
101113156	TNFAIP3	6.75841	6.80776	8.2961	7.95196	8.32686	8.8258	8.82627	8.74208	7.45356	8.68025	1.2267	0.00477726	0.111896
101110894	MAPRE2	9.15255	8.80437	9.40204	9.46425	10.5268	10.4388	10.2993	10.4597	9.2058	10.4312	1.22538	1.08641e-10	7.12504e-08
101107764	RAI2	3.93564	4.35608	4.56309	4.38078	5.5768	5.77875	4.8393	5.94198	4.3089	5.53421	1.22531	0.0014405	0.050074
101103732	UST	7.60637	7.49352	7.70301	7.94693	9.19833	8.77543	8.58342	9.09343	7.68746	8.91265	1.22519	1.99022e-08	6.99244e-06
101120875	LOC101120875	7.80908	7.08115	8.41569	8.17495	9.92278	8.9463	9.07496	8.43706	7.87022	9.09528	1.22506	0.00133889	0.0480705
101119064	NGFR	10.7465	11.0448	10.8876	9.80606	11.1258	12.1437	11.7996	12.3126	10.6212	11.8454	1.2242	0.000322176	0.0176569
101120250	TMEM200A	5.90199	5.8933	5.03097	5.14941	7.01687	7.17727	6.01403	6.65586	5.49392	6.71601	1.22209	0.00115836	0.0440828
101123410	LRAT	8.43725	7.3109	9.1402	8.67548	9.32811	9.8967	9.94474	9.28098	8.39096	9.61264	1.22168	0.00261696	0.0752758
101106947	TCF21	7.82938	7.32849	7.69042	7.03569	8.51675	9.17875	8.21607	8.85704	7.471	8.69215	1.22116	2.99031e-05	0.00285604
101112424	LOXL1	10.0905	9.72519	10.4522	10.0008	11.0292	11.6255	11.007	11.4778	10.0672	11.2849	1.21768	2.01052e-07	4.82402e-05
101121209	ADGRF5	9.4252	9.65023	8.31263	8.72041	10.3085	10.2867	10.1627	10.209	9.02712	10.2417	1.21462	0.000168151	0.0107764
101114493	COL5A2	10.4926	10.6139	10.3225	9.98979	11.3788	11.6118	11.3211	11.9512	10.3547	11.5657	1.21104	3.17515e-08	1.04118e-05
101106433	THBS1	7.12155	7.49352	8.14275	8.28673	9.00849	9.15469	8.68669	9.02596	7.76114	8.96896	1.20782	0.000127677	0.00884524
101102219	LTBP1	10.3852	10.8469	9.85983	9.63669	10.8182	11.7401	11.2765	11.7208	10.1822	11.3889	1.20674	0.000296062	0.0165015
101112815	PAM	10.6719	10.0977	10.9681	10.7636	11.9083	11.5737	11.5032	12.3414	10.6253	11.8316	1.20632	7.28856e-06	0.000931185
101107117	DNM3	4.2079	5.17243	4.03513	4.04625	5.34766	5.50202	5.55596	5.87276	4.36543	5.5696	1.20418	0.00187468	0.0598899
101105029	CUX2	10.0381	10.6049	8.93663	9.06971	11.3159	11.8837	9.54158	10.7224	9.66233	10.8659	1.20357	0.0117741	0.184691
443136	IRF1	9.10961	7.66947	10.2145	9.60828	10.9278	10.1228	10.3539	10.0018	9.15048	10.3516	1.20109	0.0308869	0.290626
101114095	ACVRL1	7.12155	6.19126	8.0717	8.11788	9.06832	8.14812	8.49914	8.58865	7.3756	8.57606	1.20046	0.0137799	0.198398
101119297	SHANK3	5.53261	5.84523	6.89144	6.52987	7.52984	7.47795	7.292	7.29896	6.19979	7.39969	1.1999	0.00128556	0.0471497
105601863	STON1	6.0303	5.32042	5.53224	5.6482	6.53762	6.82772	6.51436	7.44917	5.63279	6.83222	1.19943	0.000303363	0.0168607
101111776	LOC101111776	8.27649	7.50903	9.46439	9.61305	10.4152	9.14557	10.0533	10.0404	8.71574	9.91363	1.19789	0.0249068	0.265605
101121717	HRH1	3.59976	5.32042	4.32313	4.31979	5.60016	5.74693	5.81388	5.19055	4.39077	5.58788	1.1971	0.00791833	0.147637
101106374	LOC101106374	11.0623	8.85986	10.7335	9.14854	12.2724	10.1103	11.3277	10.8762	9.95104	11.1467	1.19564	0.0465627	0.349957
101112145	DUSP14	7.43148	8.93067	8.04721	8.44146	9.66628	8.02083	9.72972	10.2032	8.2127	9.40501	1.1923	0.00490388	0.113645
101119435	MVP	11.1741	11.6979	10.8213	10.6506	12.5951	12.1422	11.7877	12.5881	11.086	12.2783	1.19228	8.45357e-05	0.00657407
101116995	RSPO3	8.56381	8.11688	8.03232	7.62646	8.86646	9.71537	9.05011	9.46272	8.08487	9.27367	1.1888	3.29012e-05	0.00309628
101118540	SLC47A2	8.64909	8.75968	7.06734	7.83152	9.21733	9.26554	7.609	10.962	8.07691	9.26348	1.18657	0.013343	0.196206
101103929	RBMS3	3.85871	5.32042	4.86156	4.25612	5.89267	5.38284	5.36403	6.40116	4.5742	5.76017	1.18597	0.00862578	0.154144
101120315	SMARCD1	9.28339	8.05483	9.97205	10.1615	10.3032	10.7818	10.6536	10.4725	9.36793	10.5528	1.18484	0.0118984	0.18506
101113876	GPR4	7.01922	6.64881	6.54483	5.8771	7.62398	8.16628	7.51967	7.51878	6.52249	7.70718	1.18469	0.000256255	0.0147854
101123578	LOC101123578	7.68088	6.37178	8.45717	8.94147	9.77928	8.57251	9.27926	8.5559	7.86282	9.04674	1.18391	0.0478973	0.353931
101114986	ETS1	10.1371	9.51849	10.7017	10.2428	11.3308	11.2944	11.0847	11.6179	10.15	11.3319	1.18193	2.07724e-05	0.00207165
101108816	PTPRU	6.68232	5.00749	5.14613	6.0746	7.2635	6.73343	6.85416	6.78705	5.72764	6.90954	1.1819	0.0149571	0.206518
101119884	WWC3	8.09556	6.37178	8.59193	8.36428	9.14574	9.26554	8.82094	8.9127	7.85589	9.03623	1.18034	0.0163545	0.218047
101102932	FBXL7	7.29945	6.22922	7.02784	6.70702	7.77525	7.9666	8.02063	8.222	6.81588	7.99612	1.18024	4.23986e-05	0.00382657
101112014	TM9SF3	10.4023	10.4588	12.1252	10.9694	12.0374	12.3264	12.1263	12.1792	10.9889	12.1673	1.17841	0.00890432	0.156705
105605879	LOC105605879	12.3885	12.2096	13.3957	13.9059	14.1714	13.7813	14.2696	14.3786	12.9749	14.1502	1.17531	0.00821845	0.149998
101120009	NUMBL	5.31951	5.09232	5.81349	5.78984	6.32984	6.84286	6.55346	6.98589	5.50379	6.67801	1.17422	0.000184636	0.0115691
101120469	LOC101120469	7.9913	7.73689	7.44262	7.45272	8.65418	9.32063	8.51243	8.82991	7.65588	8.82929	1.1734	4.01697e-06	0.000589806
101108058	FAM135A	4.07818	4.21189	5.81349	5.21786	6.30163	5.92812	6.13926	5.64264	4.83036	6.00291	1.17256	0.0296462	0.284458
100303608	PECAM1	9.95044	10.1968	9.64004	9.84446	11.2098	10.7857	11.0343	11.2914	9.90793	11.0803	1.1724	8.6366e-10	4.24813e-07
100217400	BTG1	12.4306	10.8696	10.9284	12.1695	13.2082	12.3136	12.7522	12.8128	11.5995	12.7717	1.17217	0.00870417	0.155007
101107231	BMP5	8.26908	7.8869	7.57183	6.85406	8.49823	9.217	8.58342	8.9663	7.64547	8.81624	1.17077	0.00087442	0.0361433
101104401	PF4	2.879	4.35608	3.32992	2.62615	4.29952	4.95163	4.14922	4.46722	3.29779	4.4669	1.16911	0.0312554	0.292277
101116194	RAB6B	6.28672	5.98489	4.94875	4.9221	6.39804	6.11425	7.47963	6.82419	5.53562	6.70403	1.16841	0.0131849	0.194317
101116234	CDKN3	5.16833	3.42487	3.77376	4.31979	5.40182	5.20687	6.22249	4.52851	4.17169	5.33992	1.16824	0.0407516	0.331176
101102090	FGA	18.2441	18.0992	18.6882	19.0031	20.1027	19.6929	19.1888	19.719	18.5087	19.6759	1.1672	4.18226e-05	0.00379198
101122157	S100A9	6.28672	7.55459	5.18255	5.8771	6.98174	6.95852	6.41878	9.21026	6.22524	7.39233	1.16709	0.0452507	0.34575
101118089	MAN1C1	10.1613	7.82628	9.50091	9.63825	11.2041	10.2811	10.1243	10.1843	9.28169	10.4484	1.16676	0.0219276	0.253333
101107051	EFCAB12	3.16116	4.82124	3.56884	4.04625	5.42816	5.46338	5.03618	4.33622	3.89937	5.06598	1.16661	0.0200571	0.243294
101110837	FCHO1	7.43148	6.56224	6.98723	6.93762	8.09175	7.8958	8.18735	8.40474	6.97964	8.14491	1.16527	6.37605e-06	0.000853392
101121399	FREM1	6.46598	7.10176	6.82386	7.45272	8.21787	8.0472	7.54576	8.69272	6.96108	8.12589	1.16481	0.000391291	0.0206953
101110646	ERG	8.08293	8.24283	7.75232	8.1134	9.50399	9.19063	9.07047	9.08325	8.04787	9.21209	1.16422	1.91192e-09	8.17763e-07
101116241	GJC1	5.6514	5.57743	4.50673	4.83761	6.08701	6.84286	5.72533	6.571	5.14329	6.30655	1.16326	0.00502707	0.115009
101111563	CDR2L	6.86059	6.2662	7.67771	7.15397	8.43795	8.04065	8.19562	7.92427	6.98962	8.14962	1.16001	0.000759629	0.0328477
493968	CYP17A1	6.0988	5.51734	4.72003	4.04625	5.73284	6.68387	6.48769	6.1118	5.09561	6.25405	1.15844	0.0401553	0.32919
101116374	P4HA1	9.23855	8.55822	8.84301	9.81576	11.2711	10.1181	9.47695	10.223	9.11389	10.2723	1.15841	0.0028021	0.0792775
101103604	ADGRL4	7.4578	8.48951	7.01779	7.09149	8.40518	8.57251	8.86823	8.84203	7.51415	8.67199	1.15784	0.00325925	0.0876035
100415773	ADAMTS1	8.52076	9.04681	7.53003	7.93172	9.45039	9.60874	8.88365	9.71425	8.25733	9.41426	1.15693	0.00225525	0.0678471
443165	GUCY1B3	8.23525	6.90476	8.24964	7.84781	8.492	9.28229	8.76928	9.30964	7.80936	8.9633	1.15394	0.00130684	0.0472647
101102889	MAP3K12	6.1642	4.48717	6.72852	6.26457	7.04267	6.85783	7.02154	7.30773	5.91111	7.05744	1.14633	0.0241795	0.261223
101114785	RNASET2	8.30214	7.16187	9.46069	9.45542	10.0701	9.69049	9.41637	9.78503	8.59503	9.7405	1.14547	0.04684	0.350548
101103469	FAM3C	6.62541	6.78245	8.14275	8.43068	8.83236	8.85595	8.19973	8.65199	7.49532	8.63501	1.13968	0.027693	0.276859
101121152	LYPD6	6.73708	6.70376	6.96648	6.59566	8.28785	7.86649	7.29969	8.10616	6.75075	7.89004	1.1393	2.10591e-05	0.0020799
101119679	LOC101119679	3.39706	3.42487	4.32313	4.11965	5.04141	5.0592	4.4548	5.26447	3.81618	4.95497	1.13879	0.0121316	0.186327
101109471	CCDC3	6.91859	6.5015	6.28488	6.35853	7.61827	7.50674	7.35237	8.14092	6.51588	7.65457	1.1387	5.371e-05	0.00464471
101105860	MICA	5.92104	7.6556	6.59974	7.36488	6.53762	9.86925	6.30118	9.38614	6.88532	8.02355	1.13823	0.0159757	0.21588
101120990	EDA	5.42999	5.7955	5.44496	4.74786	6.53762	6.99962	6.0326	6.40116	5.35458	6.49275	1.13817	0.00111864	0.0431554
101110063	HSPA2	6.94674	5.74399	6.6396	6.35853	7.60679	7.66837	6.91548	8.04978	6.42221	7.5601	1.13789	0.00157236	0.0533383
101106200	PAMR1	6.74778	7.12207	7.45756	7.80395	9.04936	7.32469	8.68669	8.62067	7.28284	8.42035	1.13751	0.0021408	0.0655059
780520	NFKBIA	9.71977	8.96482	10.1935	10.6797	10.4502	11.0995	11.4566	11.0914	9.88944	11.0244	1.13499	0.00438505	0.106513
101108885	ASPN	11.4307	11.0854	10.7623	10.1484	11.6524	12.3511	11.619	12.3419	10.8567	11.9911	1.13442	0.000559709	0.0267939
101123664	FGG	17.9159	18.444	18.4463	18.6786	19.7107	19.6508	18.9348	19.7197	18.3712	19.504	1.13279	7.83105e-06	0.000981375
101107478	ICK	9.30711	8.29744	9.91094	9.90669	10.3374	9.88396	10.7059	11.0252	9.35555	10.4881	1.13259	0.00545063	0.120719
101122644	GPSM2	3.93564	3.66534	5.31972	4.31979	5.60016	5.71438	5.70232	4.75054	4.31012	5.44185	1.13173	0.0351766	0.309892
101122884	SIGLEC10	8.51451	8.97603	8.09577	8.30258	9.82707	9.42738	9.65679	9.50145	8.47222	9.60317	1.13095	2.14105e-06	0.000356993
101118552	C5AR2	5.6963	5.7955	5.9883	6.11105	7.55395	6.23387	7.75592	6.571	5.89779	7.02869	1.1309	0.00161238	0.0543213
101102214	SH2D3C	8.16908	7.32849	8.01727	7.71793	8.99093	9.01805	8.909	8.83295	7.80819	8.93773	1.12954	7.64013e-07	0.000151838
101123041	SPARCL1	10.1031	9.51849	10.2112	10.8524	11.4648	11.8933	11.0332	10.8099	10.1713	11.3003	1.12898	0.0010129	0.0406175
443053	CP	14.9672	15.6364	15.7356	15.6745	16.7819	16.4205	16.5327	16.7897	15.5035	16.6312	1.12771	9.11459e-07	0.000175813
101110710	LOC101110710	7.34951	8.74665	6.61315	9.01305	10.459	7.60764	10.5527	7.60667	7.93059	9.0565	1.12591	0.0435728	0.339077
101123311	TBC1D4	6.31579	5.93982	6.51657	6.28066	7.57178	7.15319	7.245	7.5852	6.26321	7.38879	1.12558	3.94831e-06	0.000587414
101105609	LOC101105609	8.71331	9.2726	9.801	9.01545	10.7389	9.81081	10.2134	10.5335	9.20059	10.3242	1.12358	0.000222646	0.0133148
101110959	SIGLEC1	9.89132	10.5995	11.2368	11.303	12.7632	11.1814	12.2405	11.3387	10.7577	11.881	1.12329	0.00606133	0.127618
100135449	NRP2	9.47276	9.41114	8.65487	8.8978	10.2672	10.093	10.0269	10.5326	9.10914	10.2299	1.12078	6.86169e-06	0.000894065
101107799	CPQ	9.18639	8.63798	9.7594	9.42678	9.56163	10.115	10.9329	10.8799	9.25264	10.3724	1.11973	0.00114332	0.0437642
101110903	PRF1	7.32111	7.6556	8.20606	8.04439	9.75087	8.14201	8.99199	8.81769	7.80679	8.92564	1.11885	0.00117276	0.0444006
101120222	STARD8	7.85437	7.12207	7.53708	7.68808	8.9438	8.5634	8.61765	8.54852	7.5504	8.66834	1.11794	8.13351e-07	0.000158442
101120267	LTBP4	9.35691	7.98998	10.278	9.51274	9.9503	10.5316	10.2336	10.8931	9.28441	10.4022	1.11776	0.0243066	0.261663
101118266	FGL2	7.7833	6.19126	6.85805	7.55549	9.10959	7.65985	7.85836	8.222	7.09702	8.21245	1.11543	0.0122513	0.187252
101123061	RIN2	8.80073	8.50507	9.82425	9.63042	10.353	10.2811	10.3567	10.2276	9.19012	10.3046	1.11449	0.000881448	0.0362814
101115961	CNN2	8.18493	6.85707	9.16545	8.85007	9.42447	8.81817	9.53671	9.7339	8.26438	9.37831	1.11393	0.0359609	0.312928
101109029	TNFSF4	3.59976	3.66534	2.87556	3.70842	4.89804	3.82535	4.50885	5.07204	3.46227	4.57607	1.1138	0.015343	0.210072
101104496	GCNT4	5.45633	6.11222	6.1442	5.99881	7.48664	7.02637	6.7458	6.90731	5.92789	7.04153	1.11364	0.000150929	0.00996484
101121521	C7H14orf105	6.94674	7.03903	7.74625	7.1186	8.30926	8.50277	8.23624	8.25411	7.21265	8.32559	1.11294	1.019e-05	0.00120053
101110014	INPP5A	6.9652	6.40532	8.11945	8.14889	8.60019	8.8258	8.17487	8.4881	7.40972	8.52224	1.11252	0.019291	0.238861
443141	ITGB1	11.3864	10.2782	12.226	12.3966	12.6047	12.5772	12.6554	12.8972	11.5718	12.6836	1.11181	0.0255984	0.269132
101106600	GPC6	6.5782	7.39678	5.96757	6.19835	7.58939	7.99397	6.57895	8.42099	6.53523	7.64583	1.1106	0.0116019	0.183279
105612179	KBTBD11	4.67982	5.57743	6.42831	6.65858	7.4421	6.85783	5.8973	7.5852	5.83603	6.94561	1.10957	0.0424282	0.335655
101122067	CCDC80	10.1723	9.84002	10.5417	9.57115	11.0452	11.4801	10.6048	11.4299	10.0313	11.14	1.10871	0.000114127	0.00821439
101113774	WSCD1	5.6963	6.07101	5.14613	5.00192	6.27286	6.76555	6.84368	6.46526	5.47884	6.58684	1.108	0.0011852	0.0447579
105605975	LOC105605975	10.5984	10.2039	11.1946	10.8598	11.6009	12.0227	11.9095	11.7536	10.7142	11.8217	1.10751	9.34134e-06	0.00111388
101102336	FGB	18.759	19.0944	19.1463	19.426	20.62	20.2606	19.8023	20.1717	19.1064	20.2136	1.10721	2.16484e-06	0.000357926
101108725	PDK3	7.2171	6.64881	7.06734	7.10962	7.83059	8.02083	7.63353	8.97458	7.01071	8.11488	1.10417	0.000637608	0.0290114
101117818	MID1	6.45296	5.24832	6.00873	5.93924	6.97283	6.46661	6.90544	7.7095	5.91231	7.01359	1.10128	0.00372959	0.0951746
101122198	ASAP1	7.17805	7.92209	8.91244	8.96656	9.51017	9.30705	8.99199	9.57047	8.24478	9.34492	1.10014	0.0160813	0.216416
101115886	SNX11	8.36607	6.47015	8.46459	7.32665	8.75124	9.10535	8.54836	8.62067	7.65686	8.75641	1.09954	0.0300031	0.286142
101113619	LOC101113619	5.10312	4.05166	5.94654	5.07755	6.64256	5.9838	5.70232	6.24558	5.04472	6.14357	1.09885	0.0264464	0.271208
101110557	BCL6	6.99247	9.18841	8.59193	8.94147	9.94689	8.85968	9.32705	9.97452	8.42857	9.52704	1.09847	0.0297488	0.284682
101111065	MASP1	11.8606	11.3101	12.8265	12.3899	13.5301	13.5906	12.7272	12.9319	12.0968	13.1949	1.09817	0.00400199	0.0992675
101120504	CUEDC1	6.5782	6.78245	8.13812	8.09076	8.67632	8.49799	8.44818	8.35484	7.39738	8.49433	1.09695	0.0172416	0.2247
443330	ADORA3	6.72629	5.74399	7.37339	7.36488	8.93693	7.09118	8.24024	7.3251	6.80214	7.89836	1.09622	0.0203925	0.244892
101119176	ACKR4	5.67403	4.82124	4.1863	5.67279	6.38466	5.84037	6.41878	6.09163	5.08859	6.18386	1.09527	0.0179322	0.230586
554263	TLR4	7.38423	6.47015	6.83534	7.53551	8.62886	7.64265	7.95887	8.37167	7.05631	8.15051	1.0942	0.00128568	0.0471497
101119342	OVAR-DRB1	10.0683	8.90159	10.4457	10.2611	11.4359	10.1056	11.3598	11.1505	9.91917	11.013	1.09378	0.00508577	0.11591
101114118	LPAR6	8.04002	7.77588	8.0717	7.41677	9.03872	8.87079	8.64204	9.12602	7.82609	8.91939	1.0933	1.58295e-06	0.000278076
101106414	RARG	6.28672	6.5015	7.86308	7.88512	8.2254	8.59949	8.08876	7.98019	7.13411	8.22346	1.08935	0.0254736	0.268593
101105293	S100A2	6.67112	6.88111	6.31801	5.91882	8.53504	3.82535	7.93439	9.8495	6.44727	7.53607	1.0888	0.00796492	0.148119
101113334	LHFPL2	8.63185	8.09649	8.18377	8.36805	9.39973	9.37629	9.18072	9.67413	8.32004	9.40772	1.08768	6.9949e-08	2.02389e-05
101123183	DLC1	8.00921	7.20059	9.22123	9.15292	9.41791	9.45226	9.13634	9.92552	8.39599	9.48301	1.08702	0.0368679	0.315732
101121771	PPARGC1B	3.77745	4.05166	5.25277	5.14941	5.55307	6.01085	5.60642	5.40184	4.55782	5.64304	1.08522	0.0334196	0.302591
101120414	SPTB	5.86313	7.87498	7.08669	6.77675	7.51763	7.47795	8.54513	8.39654	6.90039	7.98431	1.08392	0.0260695	0.269427
101108962	DQA	10.7912	9.9718	10.7683	10.5726	12.1343	11.3311	11.614	11.36	10.526	11.6098	1.08384	5.38243e-05	0.00464471
101115368	CCNJL	5.71824	4.91737	5.31972	5.11393	6.34374	6.70058	5.87689	6.48085	5.26731	6.35051	1.0832	0.0013041	0.0472647
105602033	LOC105602033	4.58748	4.21189	4.25633	3.70842	5.81497	6.32291	5.30415	3.6461	4.19103	5.27203	1.081	0.0205483	0.245171
101107367	THSD1	6.33011	6.59168	6.70367	5.34573	7.22646	7.56265	7.12899	7.37602	6.2428	7.32353	1.08073	0.00251254	0.0730196
101115714	RPS6KA5	5.76115	6.0286	7.17974	7.14521	7.77525	7.33543	7.66957	7.65557	6.52867	7.60896	1.08028	0.0119696	0.185726
100192431	FCGR1A	6.43981	6.73047	6.06836	5.67279	8.24775	6.52407	7.68139	6.77446	6.22786	7.30691	1.07906	0.00687787	0.136966
101102001	ICAM2	7.82433	8.52045	7.81748	7.5817	9.54217	8.87079	8.88109	8.76454	7.93599	9.01465	1.07866	0.000202996	0.0123652
101117042	HIP1	7.93621	6.22922	7.70301	8.29863	8.37842	8.5217	8.65108	8.91557	7.54177	8.61669	1.07492	0.0204932	0.244892
101123390	BIRC5	9.44012	8.68654	8.54374	8.3605	10.0586	9.61316	10	9.63982	8.75772	9.8279	1.07017	0.000259406	0.0149234
101102457	TSPAN7	10.4774	10.6633	10.3796	10.0925	11.3464	11.4933	11.4389	11.6126	10.4032	11.4728	1.06964	3.25262e-10	1.93925e-07
100037695	TNFRSF11B	7.58861	6.56224	7.57868	7.52204	8.25512	8.32018	8.44472	8.49962	7.31289	8.37991	1.06702	0.00011847	0.00844528
101111728	TMEM51	7.63548	6.19126	7.82901	7.27938	8.50133	8.33095	8.22013	8.14092	7.23379	8.29833	1.06455	0.00539582	0.120094
105602036	LOC105602036	4.67982	3.66534	4.94875	4.11965	5.87364	5.50202	5.14259	5.15212	4.35339	5.41759	1.0642	0.0172267	0.2247
443417	TGFB1	8.95421	8.74665	9.37671	9.35451	10.4234	10.0431	10.1275	10.087	9.10802	10.1703	1.06225	3.90028e-07	8.72022e-05
105604729	LOC105604729	7.47078	5.74399	7.70927	7.8532	8.71427	7.78264	8.55159	7.97469	7.19431	8.2558	1.06149	0.0362583	0.314155
101113901	TAL1	6.99247	6.0286	6.6396	6.16406	8.2065	7.61648	7.35975	6.88404	6.45618	7.51669	1.06051	0.00353375	0.0923328
101107667	PIP5K1B	4.2079	4.71825	5.21809	3.96892	4.73883	5.57634	5.70232	6.33407	4.52829	5.58789	1.0596	0.0233759	0.259345
101102743	IRG1	5.88269	5.69058	6.96648	6.81039	7.82565	7.39824	7.25294	7.11138	6.33754	7.39705	1.05952	0.00792399	0.147637
101104107	MYOF	9.20204	8.60227	9.79219	10.0225	11.1979	9.67366	10.3325	10.6502	9.40474	10.4636	1.05882	0.00641647	0.131504
443502	BMP4	8.29121	6.90476	9.32672	8.58443	9.5646	9.32602	9.16398	9.28765	8.27678	9.33556	1.05878	0.049018	0.355747
100101238	LOC100101238	11.0941	12.5344	11.0331	11.882	13.4738	12.1222	13.3839	11.7951	11.6359	12.6937	1.05783	0.0187543	0.234727
101116991	LOC101116991	6.51694	7.27506	6.65264	7.20545	10.0082	7.0656	7.22899	7.57797	6.91252	7.97019	1.05766	0.010953	0.17722
101120148	DQA	8.90005	7.3109	8.62209	9.23159	11.2919	6.88733	10	10.1123	8.51616	9.57288	1.05673	0.0210726	0.247564
101118514	LOC101118514	8.58486	6.67654	8.96567	8.4557	9.73646	9.22569	9.17028	8.77722	8.17069	9.22741	1.05672	0.0409273	0.331649
101110318	CREG2	5.6963	5.09232	5.96757	6.28066	5.93001	7.10379	7.02154	7.19882	5.75921	6.81354	1.05433	0.00713906	0.1394
101104952	PCOLCE2	8.50823	8.9249	8.21927	7.84781	9.23609	9.08322	9.36418	10.0339	8.37505	9.42933	1.05428	0.000702496	0.0312706
101122791	RAB27A	6.97435	7.16187	6.58621	6.26457	7.97602	7.51621	7.86356	7.84818	6.74675	7.80099	1.05424	9.34321e-05	0.0070703
101106094	NCF2	6.88018	6.40532	7.13396	7.13639	8.75904	7.41858	7.6396	7.9525	6.88896	7.94243	1.05347	0.00172237	0.0563855
105616889	LOC105616889	5.92104	4.91737	5.81349	5.21786	7.07636	6.30116	6.67664	6.02939	5.46744	6.52089	1.05345	0.00565981	0.12291
101122507	FAM49A	7.27004	7.50903	7.81167	7.43845	8.97316	8.33631	8.53214	8.39654	7.5073	8.55954	1.05224	6.36967e-06	0.000853392
101111017	PPIC	9.73465	9.10411	9.017	8.89258	10.1425	10.1534	10.4285	10.2288	9.18708	10.2383	1.05123	8.51137e-06	0.00104013
101102057	LOC101102057	8.96342	8.98714	9.30623	9.09949	11.1233	9.97606	9.88341	9.57774	9.08907	10.1401	1.05106	0.000587101	0.0277007
105603892	LOC105603892	4.88771	4.60733	5.25277	5.07755	5.73284	6.36545	5.8973	6.02939	4.95634	6.00624	1.04991	0.00117348	0.0444006
101102177	OXCT1	7.00144	6.33744	7.00768	7.12752	8.01997	7.79047	7.82146	8.03929	6.86852	7.9178	1.04928	1.12115e-05	0.00128997
101112085	OLFML1	7.82433	8.20523	7.52295	7.00696	8.14432	8.64337	8.87339	9.09343	7.63987	8.68863	1.04876	0.00135539	0.0483104
101121025	B3GALT2	5.03483	5.09232	4.1863	4.79343	6.16737	4.89467	6.27021	5.96433	4.77672	5.82415	1.04743	0.00776373	0.146034
101104239	PARM1	6.54176	6.90476	7.53708	6.65858	8.45406	7.806	7.86873	7.70287	6.91055	7.95791	1.04737	0.00117267	0.0444006
101104138	NLRC4	5.31951	4.71825	6.10678	6.60847	7.03412	6.08908	6.94519	6.87227	5.68825	6.73516	1.04692	0.0420795	0.334922
101106936	HOMER3	8.43394	7.59875	6.956	7.0166	8.58564	8.5217	8.5256	8.55958	7.50132	8.54813	1.04681	0.00907708	0.158466
101110021	PEAR1	9.17652	8.60949	8.77902	8.66938	9.78311	10.0803	9.56728	9.98958	8.8086	9.85507	1.04647	5.35328e-07	0.000113254
101112214	ADAMTS13	9.79137	10.6563	9.3904	9.03693	10.1778	11.2854	10.6715	10.9205	9.71875	10.7638	1.04506	0.0104588	0.171768
101119527	PAQR4	4.96314	5.63511	5.18255	5.40565	6.67591	6.36545	6.47417	5.84893	5.29662	6.34112	1.0445	0.000730725	0.0320201
101106377	PDZK1IP1	11.6265	12.1638	12.2839	12.4999	13.2125	13.1031	12.879	13.5493	12.1435	13.186	1.04245	3.45973e-05	0.00322607
101121746	MSR1	9.3053	8.84771	9.40397	9.7949	11.1147	9.88761	10.7409	9.77558	9.33797	10.3797	1.04174	0.00144049	0.050074
105601985	LOC105601985	5.88269	6.15228	7.21534	6.54327	8.04572	7.26976	7.59031	7.05	6.4484	7.48895	1.04055	0.00849785	0.152793
101105402	RERG	6.28672	6.15228	5.6924	5.57179	6.75086	6.97235	6.59153	7.54868	5.9258	6.96586	1.04006	0.00140894	0.0497241
101121843	INHBC	10.7983	11.5436	11.1214	11.903	11.494	12.7509	12.8843	12.3946	11.3416	12.3809	1.03938	0.00248736	0.0727173
101103771	LOC101103771	7.30671	8.43372	6.55876	7.31106	8.27702	7.8137	7.25294	10.4209	7.40256	8.44113	1.03857	0.0285497	0.28142
101123474	EVI2B	8.37301	8.27946	8.51188	8.60694	10.2708	9.04774	9.56728	9.03918	8.44282	9.48125	1.03843	0.000266161	0.015223
101111781	ACSL4	9.3604	7.6416	9.6002	9.39941	10.4437	9.57289	10.0781	10.0587	9.0004	10.0384	1.03796	0.021858	0.253071
101122555	HYKK	8.48282	9.365	10.2759	10.1755	10.7552	11.0441	11.3131	9.33773	9.5748	10.6125	1.03772	0.0263459	0.270681
101113412	SBNO2	9.24235	8.61666	9.70095	9.8431	10.5725	10.1351	9.85108	10.9861	9.35077	10.3862	1.03545	0.00249526	0.07284
101104094	WSCD2	8.18493	7.8869	8.28776	8.22154	9.29093	8.63904	9.98224	8.80845	8.14528	9.18016	1.03488	0.000447564	0.022813
101110338	FILIP1	6.69344	6.40532	6.59974	7.0166	7.81571	7.39824	7.79994	7.83611	6.67878	7.7125	1.03372	1.20263e-05	0.00135987
443078	NOS2	4.63439	5.38909	4.72003	4.49552	6.51323	5.80989	5.67894	5.3687	4.80976	5.84269	1.03293	0.0061144	0.128389
101121640	LRRC8C	5.95839	6.59168	5.90354	6.41793	7.5359	7.1287	7.01221	7.3251	6.21788	7.25048	1.0326	0.0001318	0.00906701
101106058	SP110	8.11636	9.00913	9.60859	9.74213	10.5703	9.64373	10.2377	10.1481	9.11905	10.1499	1.0309	0.00963309	0.16396
105605755	LOC105605755	7.71401	7.36304	8.68692	9.07433	9.39306	9.43739	8.41318	9.71754	8.20958	9.24029	1.03071	0.0265124	0.271683
101112535	DZIP1L	7.32111	6.37178	5.61454	5.31481	6.47585	6.82772	9.22983	6.20861	6.15556	7.1855	1.02994	0.049332	0.356937
105604472	LOC105604472	5.31951	5.98489	4.50673	4.83761	5.55307	6.81243	6.33149	6.07118	5.16218	6.19204	1.02986	0.0202976	0.244403
101117366	ADRBK2	8.43062	8.3925	9.52239	9.65686	10.548	9.54771	9.9533	10.0717	9.00059	10.0302	1.02957	0.00831829	0.150841
101108560	SYCP3	7.50904	6.70376	8.45345	8.16198	8.51982	8.67331	8.79126	8.96075	7.70706	8.73628	1.02923	0.0136905	0.198114
101121383	LRRC8B	5.48221	6.11222	6.83534	6.99726	7.81071	6.23387	7.31494	8.18441	6.35676	7.38598	1.02923	0.0261128	0.269553
101103554	MFNG	7.54017	8.15682	7.61911	7.29531	8.66252	8.88182	8.64807	8.5224	7.65285	8.6787	1.02585	1.63858e-05	0.00174265
101106745	ARMCX1	7.2016	6.53219	6.72852	5.99881	7.39615	7.85906	7.35975	7.9469	6.61528	7.64046	1.02518	0.00236604	0.0700027
101110521	FRY	7.84442	6.64881	7.88535	7.68808	8.53504	8.51226	8.44125	8.6691	7.51667	8.53941	1.02275	0.000926294	0.0377326
101122360	BANK1	6.1642	6.85707	6.75295	6.70702	8.34079	7.63398	7.01221	7.5852	6.62031	7.64305	1.02274	0.00147253	0.050828
101105202	ARHGAP31	8.3799	8.55822	8.34513	8.24634	9.56163	9.15469	9.37149	9.52608	8.3824	9.40347	1.02108	8.11595e-10	4.09439e-07
101102069	NCALD	8.00028	6.99565	7.89087	6.97765	8.42166	8.51699	8.53865	8.46868	7.46611	8.48649	1.02038	0.00143076	0.050074
105605767	LOC105605767	7.54017	6.99565	8.21927	7.8424	9.2546	8.04065	8.55159	8.82991	7.64937	8.66919	1.01982	0.00359825	0.0935212
101112848	INPP4B	6.21137	5.32042	6.47311	5.99881	7.42259	6.34433	7.26084	7.05	6.00093	7.01944	1.01851	0.00468827	0.110397
101109747	LOC101109747	12.7954	12.1145	12.9071	12.7703	14.314	12.776	13.8363	13.7325	12.6468	13.6647	1.01787	0.00131942	0.0475449
101113402	BCL2L14	5.13609	5.74399	5.47465	4.54964	7.16515	6.1872	5.67894	5.94198	5.22609	6.24332	1.01722	0.0150916	0.208078
101114226	LOC101114226	7.64124	8.85986	8.30438	7.6941	10.0991	8.59503	8.4958	9.37576	8.12489	9.14142	1.01652	0.0111866	0.179378
100125614	ROBO2	7.49004	7.20059	8.05214	7.35732	8.57684	8.49321	8.15382	8.94116	7.52502	8.54126	1.01623	0.000306092	0.0169644
105610502	ADGRE3	2.52789	3.13614	3.32992	3.13104	4.93524	0	5.50368	5.74947	3.03125	4.0471	1.01585	0.0266187	0.272064
101118332	PLAT	11.2826	10.6546	10.8177	10.4428	11.5761	12.2372	11.494	11.9509	10.7994	11.8146	1.01514	0.000100599	0.00741304
101121803	GIT2	8.24283	8.30635	9.75487	9.80467	10.4078	9.92897	9.88341	9.94813	9.02718	10.0421	1.01489	0.0325219	0.298446
101105865	DR1	9.49358	8.26126	10.3408	10.2882	10.9028	10.2977	10.2742	10.9565	9.59597	10.6078	1.01183	0.0439301	0.339693
101104011	DOCK2	8.74304	7.87498	9.69938	9.6584	10.7103	9.25143	10.1511	9.90833	8.99395	10.0053	1.01134	0.0330592	0.300458
101113578	LRMP	7.66966	6.47015	7.85181	7.80395	9.28012	7.94572	8.7243	7.88965	7.44889	8.45995	1.01106	0.0131233	0.19399
101112877	CHST3	4.539	5.00749	4.99045	5.72076	5.93001	5.92812	6.06904	6.368	5.06442	6.07379	1.00937	0.00764122	0.144783
101120928	GAS6	9.03291	8.40083	9.33079	8.58443	9.37794	10.1165	9.55609	10.3302	8.83724	9.84519	1.00795	0.000886989	0.0364119
101117860	DYRK3	5.60505	5.38909	6.59974	5.74416	7.01687	7.48761	6.30118	6.54157	5.83451	6.83681	1.0023	0.0146039	0.204798
101102196	TMEM200C	4.80811	5.24832	4.44809	4.1895	5.52894	5.74693	5.95685	5.46591	4.6735	5.67465	1.00115	0.00510262	0.115928
100820737	MFGE8	8.88073	8.66593	9.12858	8.70261	9.15956	10.0183	10.013	10.1914	8.84446	9.84556	1.0011	6.75945e-05	0.0055492
101109305	CHSY1	7.45126	7.08115	8.09099	8.38676	8.75385	8.6128	8.53865	9.10856	7.75254	8.75346	1.00093	0.00389756	0.0975631
443263	CRY1	7.7833	6.56224	7.36549	8.64783	6.39804	6.84286	6.62862	6.48085	7.58972	6.58759	-1.00212	0.00492525	0.113769
101117068	PPM1H	10.979	11.2674	11.1934	10.9246	9.66905	10.1305	10.4683	10.0819	11.0911	10.0874	-1.00368	2.34871e-06	0.000385091
443439	TXN	13.2013	13.968	11.3888	11.339	11.3269	11.3176	11.9142	11.3231	12.4743	11.4705	-1.00382	0.00891708	0.156705
101104444	RHBG	13.8278	13.63	11.6779	12.0425	11.1493	12.0064	12.3524	11.6536	12.7946	11.7904	-1.00415	0.012459	0.187984
780458	ENDOG	10.8028	11.8827	9.97724	9.49905	9.23235	9.71947	9.90876	9.27652	10.5404	9.53428	-1.00616	0.0063711	0.130929
101107569	SUPV3L1	10.1713	11.4899	9.19249	9.15728	8.7668	8.93928	9.10598	9.16996	10.0027	8.9955	-1.00724	0.00554167	0.121523
101113479	KHK	12.7607	13.9496	12.6436	12.5507	11.1631	11.9728	12.5079	12.2293	12.9762	11.9683	-1.00787	0.00827467	0.150496
101118157	C24H16orf62	9.65584	11.9488	9.9055	9.91316	9.17325	9.09906	9.41637	9.68762	10.3558	9.34408	-1.01176	0.00630443	0.130286
105612077	LOC105612077	4.539	6.37178	3.67493	1.44604	3.37098	3.55828	2.77826	2.27495	4.00794	2.99562	-1.01232	0.0423706	0.335587
101107679	PADI6	6.8104	7.94508	5.07038	5.04023	5.42816	5.38284	5.47681	4.52851	6.21652	5.20408	-1.01244	0.0235354	0.259974
105609277	LOC105609277	8.13279	8.09649	8.45717	7.37241	7.58355	6.78135	6.94519	6.69648	8.01472	7.00164	-1.01308	0.00177476	0.0580039
101112632	ZNF593	9.46791	11.1585	7.41226	8.04439	7.93069	8.01416	8.17487	7.90707	9.02078	8.0067	-1.01408	0.0078798	0.147232
101121420	LOC101121420	12.8471	14.4936	12.1638	12.1225	11.6667	11.7591	12.2684	11.8722	12.9068	11.8916	-1.01515	0.0071418	0.1394
101123253	PAXBP1	12.1877	11.7849	9.82856	10.4535	10.2395	10.2488	9.92251	9.78031	11.0637	10.0478	-1.01586	0.00466539	0.110222
101111406	MCOLN2	9.82209	9.407	10.0232	9.82813	8.80247	9.63071	8.84478	7.73573	9.7701	8.75342	-1.01667	0.0148859	0.205819
101118196	CA3	15.2925	16.1849	15.3969	15.5061	13.6638	13.9182	15.4079	15.319	15.5951	14.5772	-1.01788	0.0482151	0.354291
101104073	KLF10	10.1881	10.2299	10.8772	9.85793	9.61991	8.97406	8.74133	9.74524	10.2883	9.27013	-1.01816	0.00130625	0.0472647
101117307	SH2D1A	6.46598	8.3925	6.02888	5.81216	6.13576	4.77354	5.58141	6.13169	6.67488	5.6556	-1.01928	0.03095	0.291081
101121033	MIA	7.1938	7.0175	4.32313	2.81477	4.60672	4.41701	4.8393	3.40593	5.3373	4.31724	-1.02006	0.0275081	0.275852
101103510	FANCI	8.96342	10.9711	8.80846	8.74961	7.44855	8.88182	8.19149	8.88953	9.37314	8.35285	-1.02029	0.0206961	0.246089
101123134	COIL	10.3444	10.6736	10.1447	9.84716	9.27651	9.0575	9.39859	9.1938	10.2525	9.2316	-1.02087	1.21106e-06	0.000224788
101114397	DXO	9.8347	10.1896	8.94461	9.44831	8.78983	8.04065	8.86045	8.64162	9.6043	8.58314	-1.02116	0.000722925	0.031749
101107774	LIPT1	9.11789	9.49531	8.88782	8.93894	7.70698	8.18421	8.26007	8.20333	9.10999	8.08865	-1.02134	5.29757e-06	0.000744415
101107082	MRPL30	9.93881	11.5455	9.24726	9.50762	8.78475	9.3125	9.11907	8.93551	10.0598	9.03796	-1.02184	0.00504128	0.115138
106990321	LOC106990321	9.66716	10.6157	8.08619	7.79277	7.69076	8.16628	7.83739	8.37167	9.04045	8.01652	-1.02393	0.00888494	0.156705
101118277	SLC51B	12.5071	13.3292	11.6866	11.9088	11.2371	11.0836	11.7091	11.3025	12.3579	11.3331	-1.02487	0.00166891	0.0552792
101103115	FAM195A	10.8427	12.1994	9.5099	9.41772	8.68726	9.65449	10.0048	9.52043	10.4924	9.46673	-1.0257	0.0128066	0.191064
106991905	LOC106991905	12.7602	13.6138	10.8647	10.7119	10.8484	11.2757	11.1376	10.5849	11.9876	10.9617	-1.02598	0.00813657	0.149196
101118013	DYNC1I1	3.50197	4.35608	5.50373	5.97923	3.37098	3.94237	4.50885	3.40593	4.83525	3.80703	-1.02822	0.0430401	0.3378
101110449	LOC101110449	13.4375	13.4559	13.8846	14.0632	11.8686	12.5118	12.8819	13.465	13.7103	12.6818	-1.02848	0.00666882	0.134349
101116983	PON1	16.248	16.4753	16.3129	15.8552	15.136	15.0581	15.6213	14.9609	16.2229	15.1941	-1.02876	7.07807e-06	0.000916191
101109919	LOC101109919	6.386	5.63511	5.14613	4.60181	4.2413	4.33376	4.96062	4.1143	5.44226	4.4125	-1.02977	0.0200787	0.243406
101121057	THUMPD1	8.69129	10.1356	9.31652	9.50249	8.41179	8.02083	8.3293	8.76454	9.41148	8.38162	-1.02987	0.000772689	0.0331936
105611014	LOC105611014	5.34793	4.35608	6.21626	5.89811	4.40935	4.33376	3.76104	5.19055	5.45459	4.42367	-1.03092	0.0286612	0.281593
101108117	KRT18	13.7283	14.9251	12.8491	13.2415	12.2342	12.9015	12.9596	12.5215	13.686	12.6542	-1.03175	0.00476815	0.111816
101118708	CRYL1	11.652	12.2243	12.1903	12.0992	10.7937	11.1634	11.3708	10.7076	12.0415	11.0089	-1.03259	5.39811e-06	0.000745703
101108769	C13H20orf96	6.01266	7.2383	5.25277	5.34573	4.93524	5.20687	5.53006	4.03204	5.96236	4.92605	-1.03631	0.0348004	0.307746
101121197	TMPRSS4	5.26092	4.21189	6.04875	5.34573	4.60672	4.64131	3.92904	3.53101	5.21682	4.17702	-1.03981	0.0229177	0.257369
105606270	LOC105606270	5.5813	5.38909	4.03513	4.38078	3.37098	4.24541	4.0795	3.53101	4.84658	3.80672	-1.03985	0.0280621	0.278568
105605741	LOC105605741	7.1938	7.41336	5.61454	5.76718	5.93001	5.71438	5.65516	4.52851	6.49722	5.45702	-1.0402	0.0252762	0.267371
101115774	KIDINS220	6.9652	9.43569	10.4818	10.5396	8.64017	7.97349	7.75032	8.88953	9.35556	8.31338	-1.04219	0.0130232	0.193091
101107499	NHS	8.30939	8.01193	8.13812	8.27874	7.18845	8.01416	6.86456	6.49627	8.18455	7.14086	-1.04368	0.00605212	0.127618
101119257	SERPINA5	15.5832	16.3527	16.2554	16.1254	15.1339	14.79	15.4836	14.7202	16.0792	15.032	-1.04723	6.45465e-05	0.00538115
106991713	LOC106991713	7.4578	6.75669	4.50673	4.43929	4.55985	5.74693	4.70682	3.9448	5.79013	4.7396	-1.05053	0.0420869	0.334922
101116613	ELOVL2	9.76131	9.79644	10.5832	10.2387	9.09733	8.19604	9.65229	9.23116	10.0949	9.0442	-1.05069	0.00260794	0.0751263
105615690	LOC105615690	8.12048	9.45584	5.28663	6.78805	5.87364	7.46822	6.0326	6.07118	7.41275	6.36141	-1.05134	0.0278204	0.277027
105608205	LOC105608205	10.6116	10.7507	9.5418	9.1703	8.18736	10.025	8.65708	8.99372	10.0186	8.96578	-1.05282	0.0263946	0.270899
101118120	SEC16B	10.7318	10.285	11.0876	10.7037	9.05571	10.104	9.72259	9.70929	10.702	9.64791	-1.05411	0.000124952	0.00881159
105602957	LOC105602957	9.26302	9.31293	7.69673	6.71887	6.95482	7.91024	7.48638	6.41745	8.24789	7.19223	-1.05566	0.01963	0.241388
101110941	LOC101110941	9.37774	11.4219	7.34153	6.99726	7.59521	8.24243	7.7615	7.30773	8.7846	7.72672	-1.05789	0.032458	0.298277
101119062	CEP131	8.24661	8.27946	7.00768	6.03721	5.96641	5.9838	6.52751	6.8604	7.39274	6.33453	-1.05821	0.0116485	0.18351
105604590	HSBP1L1	6.70448	5.69058	7.77038	7.23878	5.52894	5.74693	6.06904	5.8247	6.85105	5.7924	-1.05865	0.00433625	0.105982
101114681	FAM229A	5.53261	6.07101	4.25633	3.13104	4.18063	4.1513	2.77826	3.6461	4.74775	3.68907	-1.05867	0.0483902	0.354904
101113924	ABCG5	8.46021	8.48167	8.2961	8.09986	6.46317	7.61648	7.28427	7.72922	8.33446	7.27328	-1.06118	0.00106215	0.0417741
101105096	GINS3	6.80015	7.18136	5.88155	5.69697	5.375	4.70894	6.33149	4.89718	6.39001	5.32815	-1.06186	0.0408123	0.3314
105606211	LOC105606211	8.98168	7.53956	8.51188	8.09076	7.93069	7.98035	6.93535	6.02939	8.28097	7.21894	-1.06202	0.0416029	0.334387
101118188	ACOT12	6.49168	7.56946	8.02732	7.34206	6.35751	5.9838	5.74798	7.09121	7.35763	6.29512	-1.06251	0.0122557	0.187252
101119201	FAM118A	10.7087	12.0649	7.10579	8.49416	8.47946	8.67331	8.37367	8.59224	9.59338	8.52967	-1.06371	0.0267484	0.272152
101114538	KCNJ2	6.64845	5.74399	9.06901	6.75388	6.64256	6.63254	5.53006	5.15212	7.05383	5.98932	-1.06451	0.0282473	0.279399
105614163	LOC105614163	6.88988	5.98489	7.24148	5.99881	6.08701	5.77875	4.9989	4.98726	6.52876	5.46298	-1.06579	0.0123887	0.187788
101120440	CENPH	6.06496	5.24832	4.50673	5.62318	4.55985	4.05061	4.27932	4.26597	5.3608	4.28894	-1.07186	0.00794038	0.147802
101102469	GCAT	13.5029	14.5829	13.3149	12.9176	12.3999	12.4075	12.8648	12.3544	13.5796	12.5067	-1.07291	0.000974776	0.0394624
101109111	LOC101109111	16.2857	16.1243	15.7533	15.6383	15.0933	14.6043	14.7539	15.0576	15.9504	14.8773	-1.07314	1.25966e-06	0.000229481
101109087	CCDC138	8.29486	8.41737	7.84615	7.77584	6.63127	7.45843	7.31494	6.62812	8.08355	7.00819	-1.07536	0.000439195	0.0224446
105616840	LOC105616840	9.23285	11.2009	8.35314	8.86349	7.99817	8.45924	8.5354	8.34636	9.41261	8.33479	-1.07782	0.00554652	0.121523
101108977	RBP1	12.3827	14.1667	12.2546	11.1803	10.8188	12.0334	11.6187	11.1979	12.4961	11.4172	-1.07887	0.0101635	0.168892
106990830	LOC106990830	10.6845	7.81385	11.1452	10.9513	8.76164	9.08003	8.24423	10.1395	10.1487	9.05636	-1.09235	0.0237435	0.260834
101102995	SHBG	12.4986	13.4944	12.6485	12.0472	11.7089	11.5259	11.7062	11.3589	12.6722	11.575	-1.09718	0.000144958	0.00981618
101120629	TRIP6	10.1763	10.4346	9.68517	9.67828	8.55011	8.09854	9.79236	9.14327	9.99359	8.89607	-1.09752	0.00806209	0.148661
101112746	SMTNL2	6.73708	9.00913	6.58621	7.20545	5.85435	6.79697	6.84368	5.64264	7.38447	6.28441	-1.10006	0.0184772	0.23378
101121769	LOC101121769	5.13609	5.84523	9.41931	8.95908	5.40182	6.88733	6.51436	6.15131	7.33993	6.2387	-1.10122	0.0121013	0.186327
101107806	NOTUM	11.8117	10.8499	12.3435	11.8883	10.247	11.2311	11.3731	9.63634	11.7233	10.6219	-1.10148	0.016325	0.218047
105603102	LOC105603102	5.45633	6.40532	5.10875	4.96256	4.89804	4.89467	3.46547	4.26597	5.48324	4.38104	-1.1022	0.029058	0.28219
101118706	GGH	11.142	11.5132	11.1108	10.78	9.91582	9.16978	10.5978	10.4449	11.1365	10.0321	-1.10441	0.00143415	0.050074
101108191	GRHPR	12.2004	12.9322	12.4317	12.4382	11.1183	11.2951	11.8642	11.3063	12.5006	11.396	-1.10467	7.62607e-06	0.000961814
101106610	LOC101106610	13.5844	14.3372	13.1506	13.082	12.1647	11.896	12.7466	12.9183	13.5386	12.4314	-1.10714	0.00141527	0.0497241
101105176	LAMB3	9.61403	10.5831	9.10029	9.22329	7.95806	9.69049	8.59284	7.84818	9.63018	8.52239	-1.10779	0.0297781	0.284727
101122154	DNASE1	8.04437	8.88385	6.84674	7.15397	6.05357	6.93047	7.7615	5.74947	7.73223	6.62375	-1.10848	0.0479682	0.353931
101102622	SPOPL	8.83628	8.75318	8.5047	8.60054	7.1174	8.28737	6.67664	8.17486	8.67368	7.56407	-1.10961	0.00990106	0.166709
101120330	GUF1	10.3444	11.8365	9.97724	9.76662	9.07875	9.50316	9.29857	9.60289	10.4812	9.37084	-1.11036	0.00193965	0.061084
101107412	TOMM5	10.6442	12.2278	9.88354	9.54807	9.27288	9.32871	9.52528	9.72901	10.5759	9.46397	-1.11195	0.00344146	0.0910091
101103052	TTC16	4.07818	5.32042	3.19377	3.26648	3.25807	2.80508	2.5905	2.75697	3.96471	2.85265	-1.11206	0.0398783	0.327602
101116228	LOC101116228	11.1702	13.1045	9.07629	10.1374	9.6773	9.45226	9.71111	10.1747	10.8721	9.75385	-1.11824	0.00509001	0.11591
101113321	SEMA3D	5.50763	5.63511	2.87556	4.9221	3.57332	3.82535	2.94437	4.1143	4.7351	3.61434	-1.12076	0.0285928	0.281593
101103496	TMEM240	7.3635	8.28848	5.81349	5.81216	5.23284	5.68109	5.97616	5.89621	6.81941	5.69657	-1.12283	0.00945554	0.162195
101114342	FAHD2A	11.7827	12.9827	12.3482	12.1006	10.8508	11.8072	11.2475	10.8099	12.3036	11.1789	-1.12471	0.000631753	0.0289383
101118025	RASL12	8.53937	9.54882	8.46828	9.62255	8.19504	8.39396	8.7858	6.29933	9.04476	7.91853	-1.12622	0.0468699	0.350633
101104341	SLIT3	9.91644	9.93495	10.653	10.1926	9.13179	9.66942	9.18072	8.20333	10.1743	9.04631	-1.12794	0.000960054	0.039027
101103375	PIR	9.92236	10.0159	8.98126	8.69962	7.98935	7.9387	8.46878	8.70936	9.40478	8.27655	-1.12824	0.000735025	0.0321246
101120854	DDX27	10.9914	12.0675	10.7079	11.1054	10.1484	9.66729	10.0384	10.4976	11.2181	10.0879	-1.13013	0.000277941	0.0157593
101123048	ENPP1	9.58895	10.6822	10.2557	10.2892	8.66252	9.11161	8.76374	9.75007	10.204	9.07199	-1.13204	0.000504858	0.0250835
105611551	LOC105611551	7.4447	6.97346	6.08769	5.25091	4.93524	6.0374	5.72533	4.52851	6.43919	5.30662	-1.13257	0.0229392	0.257369
101118224	SERPINA6	12.301	13.0914	12.9505	12.8909	11.4529	10.3726	12.6834	12.1798	12.8084	11.6722	-1.13628	0.0328243	0.299267
101117937	MOXD1	11.2234	11.1338	10.8633	10.5661	10.0448	10.5176	9.21161	9.46272	10.9466	9.80918	-1.13745	0.000638472	0.0290114
101104863	CPNE9	4.07818	6.19126	4.1127	4.88047	3.66475	3.94237	3.35176	3.75269	4.81565	3.67789	-1.13776	0.0185365	0.233786
100170667	COX5A	11.9482	14.0281	10.7661	10.7456	10.4991	10.501	10.9471	10.9467	11.872	10.7235	-1.14854	0.00438351	0.106513
101120767	FAM213B	10.1412	11.7013	9.08353	8.24634	8.64579	9.00802	8.73	8.1939	9.79308	8.64443	-1.14866	0.0046898	0.110397
101122221	AMN	11.2908	13.2145	11.2993	10.9774	10.614	10.66	10.8404	10.0678	11.6955	10.5456	-1.14995	0.00270704	0.0770782
100310792	DIO1	13.8848	12.875	14.2675	14.1182	13.4958	11.9703	12.2317	12.8336	13.7864	12.6329	-1.15353	0.00580554	0.124815
101123512	PPP1R3C	12.7084	11.0487	13.5274	12.7614	10.557	12.376	10.8897	11.6033	12.5115	11.3565	-1.15501	0.018514	0.23378
101107173	HMGB3	10.708	12.0517	8.95254	8.85277	9.60556	8.85595	9.29857	8.17486	10.1413	8.98373	-1.15752	0.00828399	0.150496
105611154	LOC105611154	5.62841	4.71825	5.64096	4.1895	3.83188	4.83538	3.92904	2.94854	5.04428	3.88621	-1.15807	0.0368857	0.315732
101105760	CCDC170	5.71824	6.53219	5.9883	5.6482	4.18063	4.64131	5.53006	4.89718	5.97173	4.81229	-1.15944	0.00723022	0.140772
105602786	LOC105602786	5.84331	6.33744	2.20858	4.1895	4.2413	3.69799	3.46547	2.536	4.6447	3.48519	-1.15952	0.0334532	0.302671
101114505	ABHD1	8.66329	10.1604	7.42752	8.43428	7.65776	8.24243	6.94519	7.19882	8.67138	7.51105	-1.16033	0.00859857	0.153797
101112413	GPI	13.4552	13.3949	13.934	13.9092	12.0342	12.2116	12.8215	12.9832	13.6733	12.5126	-1.16071	5.30563e-05	0.00463948
101110184	SFTA2	5.84331	6.22922	4.61732	3.39028	3.75073	3.55828	4.70682	3.40593	5.02003	3.85544	-1.16459	0.0310461	0.291567
101111499	AQP11	7.35652	8.8231	8.46459	7.70606	5.20265	7.58082	7.51308	7.37602	8.08757	6.91814	-1.16943	0.0467312	0.350179
101118846	LINGO4	6.98344	6.59168	4.72003	5.07755	4.29952	5.15931	4.70682	4.52851	5.84317	4.67354	-1.16963	0.0105986	0.173159
105603277	LOC105603277	6.59015	7.52438	5.81349	4.25612	5.64575	4.1513	4.39864	5.30006	6.04603	4.87394	-1.1721	0.0257927	0.269132
101114652	SLC17A2	11.8707	12.0236	11.4158	11.4024	10.2817	10.809	10.0981	10.8329	11.6781	10.5054	-1.17274	4.4868e-06	0.000644363
101120848	SPEM1	6.45296	7.92209	5.25277	5.59771	4.78031	5.64701	5.2094	4.89718	6.30638	5.13347	-1.17291	0.0104425	0.171768
105602219	LOC105602219	9.94231	9.34353	4.32313	4.54964	5.77449	6.06347	6.41878	5.19055	7.03965	5.86182	-1.17783	0.0260731	0.269427
101112913	PEMT	13.1393	14.3528	12.7479	12.8245	11.6763	11.8621	12.6284	12.1848	13.2661	12.0879	-1.17824	0.00128383	0.0471497
106991087	LOC106991087	8.62316	8.63091	7.83475	8.25043	7.1174	7.50674	7.41741	6.571	8.33481	7.15314	-1.18167	8.43006e-05	0.00657407
101119869	LOC101119869	9.7427	12.5057	8.10529	8.88207	8.83236	8.91084	7.9195	8.82686	9.80894	8.62239	-1.18655	0.0247964	0.264748
101113480	SLC1A4	9.1785	10.2016	9.44578	8.98631	8.15619	7.68526	8.71571	8.50725	9.45304	8.2661	-1.18694	0.000342871	0.0185329
101121032	DOK5	7.15411	5.74399	5.76627	8.18781	5.17181	4.89467	5.14259	6.87227	6.71304	5.52033	-1.19271	0.045305	0.345897
105615359	LOC105615359	7.16213	8.97043	6.88039	7.68203	6.10345	6.08908	6.8225	6.89572	7.67375	6.47769	-1.19606	0.00441195	0.10664
101117521	APOH	17.6002	18.6977	18.0507	17.7181	16.4775	16.8839	17.2808	16.6293	18.0167	16.8179	-1.19877	6.10891e-05	0.00511786
101114750	CDC26	9.05031	10.5175	7.43509	7.97192	7.01687	7.40845	7.6028	8.1507	8.7437	7.5447	-1.199	0.00580292	0.124815
105603786	LOC105603786	8.07019	8.7401	8.26246	5.97923	6.43747	6.50517	7.66957	5.64264	7.76299	6.56371	-1.19928	0.0244137	0.262194
105606001	LOC105606001	7.43148	6.88111	6.23372	6.03721	5.17181	6.27908	5.53006	4.80109	6.64588	5.44551	-1.20037	0.00837841	0.151651
105606290	LOC105606290	9.68398	10.8192	5.90354	7.05453	6.96385	7.76686	7.17985	6.74893	8.3653	7.16488	-1.20043	0.00469083	0.110397
101118823	ARMC12	4.2079	5.17243	4.99045	2.62615	3.00169	3.55828	3.09332	2.536	4.24923	3.04732	-1.20191	0.0247808	0.264748
101110631	GNG5	13.0966	13.6185	11.9719	11.1867	11.6335	11.2368	11.4864	10.7018	12.4684	11.2646	-1.2038	0.00226522	0.0679394
101105773	LENG9	10.4432	11.2594	8.13812	8.19632	8.29144	8.87816	8.27184	7.76785	9.50927	8.30232	-1.20695	0.0047662	0.111816
101113784	MYLK3	8.00475	8.30635	7.21534	8.49416	6.83199	6.48602	6.801	7.06041	8.00515	6.79486	-1.21029	7.51594e-05	0.00598556
101117063	LOC101117063	8.71058	10.8051	6.91328	6.93762	7.20377	7.57176	7.42445	6.3168	8.34164	7.1292	-1.21244	0.00602836	0.127466
101111911	LOC101111911	14.0811	14.9538	12.8277	12.2696	12.1149	12.3081	13.0375	11.8133	13.533	12.3185	-1.21455	0.00493693	0.113769
101120830	RGL3	5.71824	5.17243	5.41466	4.74786	4.05106	3.40359	4.50885	4.19213	5.2633	4.03891	-1.22439	0.00400602	0.0992675
101102696	QPRT	12.5047	12.8888	12.6249	12.2401	11.0788	11.351	11.6655	11.2466	12.5646	11.3355	-1.22912	6.83278e-09	2.74357e-06
101119600	TAGLN3	7.4964	9.23112	5.58763	7.15397	5.17181	5.61211	6.81179	6.95273	7.36728	6.13711	-1.23017	0.0209886	0.247276
106990244	LOC106990244	6.76896	6.4381	5.3837	4.11965	4.60672	4.49571	5.03618	3.6461	5.6776	4.44618	-1.23142	0.0147501	0.205361
101110202	LOC101110202	14.754	15.4183	14.4021	14.2382	13.7848	13.2252	13.1058	13.7697	14.7031	13.4714	-1.23172	5.90292e-05	0.00500603
101105662	GLDN	3.59976	4.48717	5.50373	6.97765	3.37098	3.40359	4.4548	4.4032	5.14208	3.90814	-1.23393	0.0190247	0.237055
101112044	KRTCAP3	7.31393	7.61317	4.90582	4.54964	4.73883	4.64131	5.36403	4.69815	6.09564	4.86058	-1.23506	0.00867233	0.154695
101113394	EXTL1	9.38633	9.54506	11.7784	10.9304	8.74863	8.42445	9.33643	10.1735	10.41	9.17076	-1.23928	0.0101452	0.168729
105610494	LOC105610494	7.62971	7.6556	6.35039	6.88596	5.375	6.0374	6.23857	5.89621	7.13042	5.88679	-1.24362	0.000633922	0.0289383
101115919	KCND3	5.53261	5.93982	5.10875	7.6576	4.65211	5.20687	4.4548	4.94292	6.0597	4.81417	-1.24552	0.00664313	0.134092
100913161	HSD17B2	9.15456	9.87036	10.1459	10.1418	8.55011	8.06667	8.27964	9.4209	9.82814	8.57933	-1.24881	0.000709574	0.031488
443287	BEGAIN	8.25038	9.56003	7.45011	7.61381	6.84182	7.34609	8.07091	5.61465	8.21858	6.96837	-1.25022	0.0305566	0.288496
101111397	LOC101111397	5.67403	6.53219	4.44809	2.81477	3.25807	3.69799	4.56095	2.94854	4.86727	3.61639	-1.25088	0.0281799	0.279145
101122701	GRIK2	9.35166	9.52613	7.91272	7.42403	7.21138	6.52407	7.64565	7.81781	8.55363	7.29973	-1.25391	0.0039141	0.0978524
105603226	LOC105603226	6.71543	7.0175	5.41466	4.88047	5.1403	5.15931	4.75235	3.9448	6.00701	4.74919	-1.25783	0.00943862	0.162046
105615508	LOC105615508	7.70305	10.2692	4.56309	5.59771	5.79487	6.44694	5.39306	5.46591	7.03325	5.77519	-1.25806	0.00389538	0.0975631
101121229	CLDN15	12.6067	12.5391	12.9831	12.7877	11.0741	12.0845	11.545	11.156	12.7292	11.4649	-1.26426	4.92594e-06	0.000702304
101115498	AS3MT	13.1597	13.7113	13.401	12.9133	11.2964	11.3203	12.8134	12.6907	13.2963	12.0302	-1.26613	0.00493818	0.113769
106991412	LOC106991412	4.88771	5.8933	4.50673	3.13104	2.5041	3.23029	3.84748	3.75269	4.60469	3.33364	-1.27106	0.0240409	0.261223
101119620	LOC101119620	11.4733	11.1462	11.5156	11.0671	9.75997	10.17	9.92251	10.2641	11.3005	10.0292	-1.27137	3.92966e-11	2.66607e-08
105604035	LOC105604035	6.46598	5.00749	5.66691	5.62318	5.20265	4.24541	4.4548	3.75269	5.69089	4.41389	-1.277	0.00697644	0.137675
101110364	MMP11	10.1432	8.52809	9.6002	9.30029	7.65776	7.90304	8.63598	8.23585	9.39294	8.10816	-1.28478	0.000220727	0.0132402
101109803	SNX22	5.40315	4.21189	5.18255	5.51851	2.5041	4.49571	4.50885	3.6461	5.07903	3.78869	-1.29034	0.0290182	0.281943
101120772	GCSH	11.9721	13.2251	11.122	11.2555	10.3296	10.4635	11.243	10.3757	11.8936	10.603	-1.29066	0.001231	0.0460456
101116522	KCTD14	9.49834	9.92052	10.0858	10.0225	8.24033	8.05372	9.2928	8.77406	9.88178	8.59023	-1.29155	6.11282e-05	0.00511786
101118870	CAMK2B	9.13226	9.65023	8.80262	8.3491	7.10112	7.94572	8.28352	7.43323	8.98355	7.6909	-1.29265	0.000341237	0.0184954
101115351	SLC4A3	5.03483	6.5015	3.77376	3.80058	2.29105	4.1513	3.84748	3.6461	4.77767	3.48398	-1.29369	0.0288329	0.281682
101120584	FAM46A	11.7794	13.094	11.2785	11.564	11.0876	10.5594	10.7949	10.0806	11.929	10.6307	-1.2983	0.000503293	0.0250691
101120958	ZMYND10	6.83069	7.29309	6.00873	5.57179	5.1403	4.89467	5.27325	5.19055	6.42608	5.12469	-1.30138	0.000846928	0.0353439
101109503	C1H1orf228	9.34814	10.4806	8.08619	9.09495	8.97539	7.92454	7.50645	7.38433	9.25247	7.94768	-1.3048	0.00663371	0.134092
106991844	LOC106991844	5.86313	6.59168	3.77376	4.11965	2.5041	3.94237	4.27932	4.4032	5.08706	3.78225	-1.30481	0.027429	0.275379
105606221	LOC105606221	7.2171	7.12207	4.38696	4.9221	4.2413	4.64131	5.27325	4.26597	5.91206	4.60546	-1.3066	0.00901876	0.157762
101107657	HYI	12.5344	13.4572	12.0359	11.5198	11.0825	11.1932	11.5127	10.5147	12.3868	11.0758	-1.31102	0.000413578	0.0213566
101117946	LOC101117946	9.92118	10.8651	9.49368	8.83653	8.58564	8.60837	9.07943	7.5852	9.77912	8.46466	-1.31446	0.00169515	0.0559599
101118605	TUBA8	10.2665	11.0043	10.49	10.0741	8.11625	9.44236	9.47864	9.53917	10.4587	9.14411	-1.31462	0.000292248	0.0163351
101109283	CCDC42	7.27004	8.02277	6.00873	6.31231	5.64575	6.23387	5.631	4.80109	6.90347	5.57793	-1.32554	0.00429906	0.105335
105603038	LOC105603038	5.92104	7.2568	5.3837	5.59771	5.23284	5.46338	4.75235	3.40593	6.03981	4.71362	-1.32619	0.0202863	0.244403
101120031	ADAMTS8	4.58748	4.82124	2.4667	3.13104	2.04099	2.53385	2.5905	2.536	3.75161	2.42534	-1.32628	0.0191991	0.238625
101114972	ATF5	15.7945	15.052	15.0948	15.019	12.9751	14.237	14.6246	13.792	15.2401	13.9072	-1.33287	0.00062291	0.0287694
101107494	PPM1J	7.23242	7.34587	5.07038	5.97923	5.5768	4.49571	5.39306	4.80109	6.40698	5.06667	-1.34031	0.00463507	0.110006
101110116	LOC101110116	8.09136	9.47571	7.46497	6.46093	5.94832	6.90185	6.65283	6.61406	7.87324	6.52927	-1.34398	0.00241661	0.0711832
101114997	HFE2	11.8024	12.1814	11.9703	11.1856	9.71121	10.4549	11.3848	10.1997	11.7849	10.4377	-1.34728	0.000779636	0.0333464
101114701	OLFM2	5.19986	5.69058	5.58763	3.13104	3.57332	3.23029	3.46547	3.9448	4.90227	3.55347	-1.34881	0.00690423	0.137135
101117476	GLDC	11.7103	11.2765	11.9817	12.8713	9.79328	10.3181	11.3121	10.9793	11.9599	10.6007	-1.35922	0.00103846	0.0412102
101117181	LOC101117181	5.84331	7.52438	3.77376	2.81477	3.98164	3.40359	3.84748	3.26897	4.98905	3.62542	-1.36363	0.00709648	0.139067
443212	POMC	6.22676	6.85707	3.95316	5.376	4.78031	4.24541	4.27932	3.6461	5.60325	4.23778	-1.36546	0.00664498	0.134092
101106275	CCDC57	5.76115	5.38909	6.33429	5.5454	4.55985	5.42367	4.27932	3.26897	5.75748	4.38295	-1.37453	0.0121109	0.186327
443489	PFKM	9.72925	10.749	11.3677	10.3439	9.25091	8.11733	10.1372	9.13097	10.5475	9.1591	-1.38836	0.00284443	0.0798349
101103277	TACSTD2	5.16833	5.93982	4.61732	4.74786	3.57332	3.03329	4.34021	3.9448	5.11833	3.7229	-1.39543	0.00487008	0.11353
101113842	TSPAN33	10.0704	10.8801	9.18578	9.73046	8.71961	8.27627	8.86045	8.40882	9.96669	8.56629	-1.4004	2.12673e-05	0.00208176
101119414	FOXA3	11.7617	12.6617	11.3337	11.3201	10.1769	10.7207	10.353	10.2219	11.7693	10.3681	-1.40123	5.90818e-06	0.000801678
101116017	SLC39A14	13.6118	13.5407	14.468	14.573	12.8496	12.261	12.5155	12.9577	14.0484	12.646	-1.40242	2.93272e-06	0.000457947
106991770	LOC106991770	7.89346	9.14439	6.1442	5.85577	5.94832	6.21073	6.28578	4.89718	7.25946	5.8355	-1.42395	0.0043543	0.106092
101110172	POU2F3	8.08715	7.2568	8.97608	8.17064	5.07513	7.40845	7.90949	6.40116	8.12267	6.69855	-1.42411	0.0339936	0.30512
101118213	FCGBP	6.84072	7.44596	10.232	9.25418	7.49289	5.53966	7.3225	7.7095	8.44322	7.01614	-1.42708	0.00805812	0.148661
101117380	LOXL4	11.3958	11.0919	11.0118	11.829	9.37117	10.3933	10.5955	9.22654	11.3321	9.89663	-1.43548	0.000157539	0.0102635
101112873	NOXO1	5.48221	6.99565	5.64096	4.11965	3.57332	3.40359	5.24168	4.26597	5.55962	4.12114	-1.43848	0.018522	0.23378
105612842	MUC19	5.73985	5.17243	5.31972	5.04023	4.85985	4.1513	2.5905	3.85194	5.31806	3.8634	-1.45466	0.013743	0.198114
101115872	CALR3	7.81927	7.7103	6.42831	8.28673	5.375	5.38284	6.55346	7.10133	7.56115	6.10316	-1.458	0.00602124	0.127466
101108212	GUCY2C	9.6067	8.06536	11.3357	10.9253	7.94444	7.64265	10.0703	8.43706	9.98325	8.5236	-1.45965	0.0183992	0.23378
105608012	LOC105608012	4.38293	4.21189	2.68556	4.88047	3.00169	1.13606	2.77826	3.40593	4.04021	2.58049	-1.45973	0.0337719	0.304119
101105516	FAM132A	9.16658	9.90302	8.66778	7.39476	7.19613	8.20778	7.01221	6.87227	8.78303	7.3221	-1.46093	0.00141463	0.0497241
101104084	CNFN	5.84331	6.95092	4.61732	4.60181	3.75073	4.24541	4.50885	3.6461	5.50334	4.03777	-1.46557	0.00384357	0.0967037
105616896	LOC105616896	6.77943	6.47015	6.57255	6.47498	3.98164	5.89946	4.34021	6.18976	6.57428	5.10277	-1.47151	0.0203323	0.244522
443225	SLC15A1	8.30214	6.47015	7.01779	7.36488	6.81213	3.69799	6.66479	6.09163	7.28874	5.81664	-1.47211	0.0415726	0.334387
101108269	FRAT2	9.48401	10.4668	8.00206	8.46277	7.74937	8.72731	7.31494	6.72295	9.1039	7.62864	-1.47526	0.00490884	0.113645
105603563	LOC105603563	2.879	5.51734	3.32992	0	1.73832	0	2.12059	1.95601	2.93156	1.45373	-1.47783	0.0488028	0.35558
106991787	LOC106991787	6.602	7.8013	4.25633	3.80058	3.66475	5.11012	3.57086	4.19213	5.61505	4.13447	-1.48059	0.00799562	0.148284
105604373	LOC105604373	6.01266	6.07101	4.56309	3.80058	3.37098	4.05061	3.57086	3.53101	5.11183	3.63087	-1.48097	0.00310488	0.0848453
101121659	TTC39B	9.00418	8.75968	9.4345	9.59868	8.41509	8.41436	5.58141	8.43306	9.19926	7.71098	-1.48828	0.0237376	0.260834
101109202	TP53TG5	4.539	5.17243	4.03513	4.49552	3.98164	3.69799	1.8121	2.75697	4.56052	3.06217	-1.49835	0.0248764	0.265424
101107153	LOC101107153	13.1913	14.8393	12.178	11.7354	11.1762	11.5929	11.766	11.3995	12.986	11.4837	-1.50233	0.000527118	0.0257986
101123329	GTL2	11.0888	11.9194	8.83731	8.6291	8.38851	8.79112	8.77756	8.4881	10.1187	8.61132	-1.50734	0.000521355	0.0257084
101119363	BICC1	9.3691	9.47571	9.59345	9.22745	8.26611	6.08908	9.03407	8.24501	9.41643	7.90857	-1.50786	0.0126565	0.189879
101120207	LOC101120207	5.19986	4.48717	2.4667	1.84273	1.35482	2.19956	2.12059	2.27495	3.49911	1.98748	-1.51163	0.0138374	0.198723
101109377	LOC101109377	10.1083	6.33744	7.57183	6.62116	5.87364	5.29753	6.604	6.81192	7.65968	6.14677	-1.51291	0.00301861	0.0831406
105606646	LOC105606646	5.42999	5.00749	3.67493	4.74786	3.13557	3.55828	3.35176	2.75697	4.71507	3.20065	-1.51442	0.00202959	0.0629844
101104795	PDE6C	5.45633	6.15228	5.64096	6.03721	3.47569	5.00641	4.34021	4.33622	5.8217	4.28964	-1.53206	0.000382188	0.0203231
101105181	PRODH2	13.2889	13.8264	12.5295	12.0419	11.6535	11.126	11.632	11.1438	12.9217	11.3888	-1.53287	1.1571e-05	0.0013236
101111755	TEKT2	5.90199	6.5015	4.86156	3.26648	3.98164	2.80508	3.92904	3.6461	5.13288	3.59046	-1.54242	0.00513799	0.116062
105612390	LOC105612390	4.99943	5.93982	3.67493	4.31979	1.35482	3.82535	3.46547	4.1143	4.7335	3.18998	-1.54351	0.0380291	0.32117
101121799	RASSF10	3.39706	3.87139	3.56884	4.43929	2.68969	2.19956	1.41919	2.75697	3.81915	2.26635	-1.55279	0.0103079	0.170426
101118237	LMLN	5.73985	5.32042	5.03097	5.85577	3.75073	5.11012	3.22832	3.6461	5.48676	3.93382	-1.55294	0.00479592	0.112066
101114833	CFAP43	4.99943	4.60733	3.32992	2.81477	3.00169	2.19956	2.37459	1.95601	3.93786	2.38296	-1.5549	0.0100373	0.167604
101103696	TSPEAR	8.23525	7.61317	6.97689	6.18131	5.50439	5.68109	5.87689	5.72349	7.25166	5.69647	-1.55519	7.49207e-05	0.00598556
101110778	HSD17B1	8.1611	9.6916	8.14737	8.35671	5.42816	7.4972	8.02991	7.17984	8.58919	7.03378	-1.55542	0.00732952	0.141798
105603721	LOC105603721	7.78849	9.68137	4.50673	4.7008	4.51141	5.20687	5.2094	5.52726	6.66935	5.11373	-1.55561	0.0016373	0.0547855
101110639	RHBDL1	7.02803	6.19126	5.90354	4.83761	4.29952	3.23029	5.2094	4.98726	5.99011	4.43162	-1.5585	0.00628688	0.130286
101107056	LOC101107056	9.90453	9.29961	11.7932	11.2246	9.07459	9.26554	10.1361	7.49595	10.5555	8.99305	-1.56243	0.00634193	0.130577
101114500	NR0B2	10.7605	10.4245	10.0294	9.86595	8.28785	10.0016	8.76651	7.77419	10.2701	8.70753	-1.56255	0.00274915	0.0780737
101121588	INHBE	13.0449	13.6276	12.2422	11.6041	9.44396	12.2722	11.8765	10.6562	12.6297	11.0622	-1.56749	0.0167349	0.220746
101112697	MORC1	6.72629	6.07101	6.96648	6.60847	4.46128	4.77354	5.36403	5.43423	6.59306	5.00827	-1.58479	9.55773e-06	0.00113282
105601947	LOC105601947	6.61375	8.87789	4.76877	3.39028	4.40935	5.25291	3.09332	4.52851	5.91267	4.32102	-1.59165	0.00473256	0.111246
101117764	LOC101117764	12.2589	12.748	12.6622	12.8188	10.904	11.0676	11.2722	10.8733	12.622	11.0293	-1.59273	3.32177e-17	7.26175e-14
101116077	SAMD10	5.53261	5.32042	5.25277	5.57179	3.13557	4.41701	5.17638	2.536	5.4194	3.81624	-1.60316	0.0318536	0.294563
101108605	NMB	6.33011	6.19126	6.00873	6.54327	4.55985	4.83538	4.9213	4.33622	6.26834	4.66319	-1.60516	2.06724e-07	4.90036e-05
101109478	USP2	9.77315	9.52994	7.52295	8.48029	7.38275	8.12972	6.70006	6.66953	8.82658	7.22052	-1.60607	0.000772548	0.0331936
101116921	COPRS	8.25414	9.18358	7.08669	7.48085	5.77449	6.56114	6.90544	6.33407	8.00132	6.39379	-1.60753	0.000197262	0.0121666
101113460	FBP2	6.956	9.48358	5.25277	6.73064	5.40182	6.27908	4.34021	5.89621	7.10575	5.47933	-1.62642	0.00333666	0.0891967
101112172	SLC22A7	12.4179	12.7851	13.0022	12.9438	10.4185	12.3294	11.409	10.4802	12.7872	11.1593	-1.62795	0.000698179	0.0311489
101106091	KRT222	6.87042	7.14211	7.79412	7.4878	3.66475	5.50202	7.1715	6.41745	7.32361	5.68893	-1.63468	0.0484602	0.354904
100653388	NR5A2	9.96427	10.0401	8.14737	8.19632	8.2254	7.16528	6.39026	8.01808	9.08702	7.44976	-1.63726	0.00128928	0.0471497
101107119	LOC101107119	15.3941	16.4826	14.0004	14.5354	13.4506	13.0711	14.1208	13.1775	15.1031	13.455	-1.64814	0.000167536	0.0107721
101113643	MEIOB	4.2079	6.62052	6.28488	4.11965	2.68969	3.03329	4.14922	4.75054	5.30824	3.65569	-1.65255	0.0122582	0.187252
105603904	LOC105603904	5.48221	5.74399	5.10875	4.25612	3.13557	5.0592	2.37459	3.40593	5.14777	3.49382	-1.65394	0.0301734	0.286714
105606875	LOC105606875	5.03483	6.70376	3.95316	4.7008	3.37098	2.53385	4.56095	3.11764	5.09814	3.39586	-1.70228	0.00908661	0.158492
105610122	LOC105610122	4.38293	5.24832	3.56884	3.26648	2.29105	1.76366	2.77826	2.75697	4.11664	2.39748	-1.71916	0.00387882	0.0973414
101122359	HSD17B13	12.7091	14.6558	13.6459	14.0325	11.2427	11.5445	12.8742	12.4322	13.7608	12.0234	-1.73742	0.000177485	0.0112646
106991083	LOC106991083	3.59976	6.75669	2.20858	2.15354	2.5041	0	2.12059	3.11764	3.67964	1.93558	-1.74406	0.0222706	0.255645
101106345	PPM1E	5.06938	6.0286	3.95316	3.26648	3.66475	3.69799	1.41919	2.536	4.5794	2.82948	-1.74992	0.0153892	0.210412
105604361	C22H10orf62	5.88269	4.71825	3.19377	4.31979	2.04099	3.55828	3.92904	1.54592	4.52863	2.76856	-1.76007	0.021355	0.249501
101106212	ODF3	6.33011	7.18136	4.03513	4.25612	3.9087	3.23029	3.57086	4.03204	5.45068	3.68547	-1.76521	0.00125038	0.0464174
100170327	FASN	12.6019	11.8102	13.7962	13.7631	10.1052	9.57062	12.6282	12.5319	12.9928	11.209	-1.78387	0.0338114	0.304318
101108999	FABP1	17.5145	19.1518	16.9435	16.5409	15.312	14.2302	16.9004	16.5607	17.5377	15.7508	-1.78687	0.00488865	0.113645
101102245	MTHFD1L	9.84968	10.2485	10.4717	11.3946	8.44764	8.99791	9.01085	8.34636	10.4911	8.70069	-1.79043	9.59176e-08	2.62108e-05
106990122	LOC106990122	13.5478	10.4018	13.2612	11.9373	11.2824	7.98035	10.7016	12.0192	12.287	10.4959	-1.79114	0.0240063	0.261223
101123093	ASB9	8.793	9.36073	8.34111	8.6876	7.63533	5.57634	8.54836	6.18976	8.79561	6.98745	-1.80816	0.0138685	0.198879
101111297	MEDAG	3.50197	0	1.89401	1.84273	0	0	0	0	1.80968	0	-1.80968	0.0352933	0.309892
105606017	LOC105606017	10.1176	9.45183	10.2298	9.49043	7.89337	8.50752	9.44091	6.20861	9.82243	8.0126	-1.80983	0.00702417	0.138201
101103646	AFP	5.55716	5.09232	5.44496	5.04023	3.47569	3.23029	3.46547	3.6461	5.28367	3.45439	-1.82928	1.90368e-06	0.000331459
105603756	C20H6orf10	2.7141	0	2.20858	2.40911	0	0	0	0	1.83295	0	-1.83295	0.031835	0.294563
101107312	CAND2	7.80396	5.17243	7.91272	6.05602	5.00688	4.05061	4.70682	5.8247	6.73628	4.89725	-1.83903	0.000877255	0.0361845
105611446	LOC105611446	2.52789	3.42487	0	1.44604	0	0	0	0	1.8497	0	-1.8497	0.0480141	0.353931
101120596	SBSN	4.96314	5.57743	4.50673	2.62615	3.57332	0	2.94437	3.75269	4.41836	2.56759	-1.85077	0.0487056	0.355578
105604689	LOC105604689	1.37245	3.66534	0	2.40911	0	0	0	0	1.86172	0	-1.86172	0.0470524	0.351064
101122590	CAPZA3	3.28393	2.29155	1.89401	0	0	0	0	0	1.86737	0	-1.86737	0.0475178	0.352797
106990908	LOC106990908	4.67982	5.38909	2.4667	2.40911	0	2.19956	3.22832	1.95601	3.73618	1.84597	-1.89021	0.0368773	0.315732
101111465	C11H17orf78	8.18886	4.60733	7.38906	4.88047	3.98164	2.80508	6.01403	4.69815	6.26643	4.37473	-1.89171	0.0115404	0.182785
101122655	KCNQ4	1.75858	0	3.45432	3.5043	0	1.13606	0	0	2.1793	0.284014	-1.89529	0.0287651	0.281593
101117452	HHATL	5.23071	5.69058	2.20858	2.81477	0	2.80508	2.5905	2.94854	3.98616	2.08603	-1.90013	0.0244085	0.262194
105609580	LOC105609580	2.31404	3.87139	0	1.44604	0	0	0	0	1.90787	0	-1.90787	0.0430674	0.337859
101105177	TGM3	11.3843	10.4786	11.9849	11.3025	7.1573	9.11785	10.2276	10.9551	11.2876	9.36446	-1.92312	0.0172532	0.2247
101113116	NEURL1	4.72386	5.38909	5.88155	5.21786	3.25807	3.03329	3.57086	3.6461	5.30309	3.37708	-1.92601	8.91621e-06	0.00108288
101116735	PATL2	7.13792	5.09232	5.90354	5.78984	4.60672	3.03329	5.27325	3.26897	5.98091	4.04556	-1.93535	0.00357831	0.0931261
101112705	UPP2	11.6362	11.3354	12.0618	12.201	10.3641	9.51738	10.9274	8.64854	11.8086	9.86435	-1.94424	7.5447e-05	0.00598556
101106755	LOC101106755	0	4.60733	6.35039	3.13104	1.35482	2.19956	0	2.75697	3.52219	1.57783	-1.94436	0.0278353	0.277027
101110570	VIL1	8.46021	7.53956	6.42831	7.62015	6.25825	4.49571	5.42152	6.07118	7.51206	5.56167	-1.95039	9.27627e-05	0.00704674
101116074	C12H1orf158	1.75858	4.21189	0	1.84273	0	0	0	0	1.9533	0	-1.9533	0.0395655	0.326829
101102871	PPP1R3B	14.795	13.6649	14.4768	14.452	11.4355	14.0348	12.5536	11.5302	14.3472	12.3886	-1.95862	0.00345959	0.0912432
101106130	CFAP57	7.43148	6.37178	6.78884	7.1186	4.85985	4.64131	6.84368	3.53101	6.92767	4.96896	-1.95871	0.0210066	0.24734
105609145	LOC105609145	4.92592	4.05166	3.67493	2.40911	2.04099	2.53385	2.5905	0	3.76541	1.79134	-1.97407	0.0140026	0.199783
101109109	PERM1	4.99943	2.77479	4.61732	4.04625	1.73832	3.23029	3.57086	0	4.10945	2.13487	-1.97458	0.047897	0.353931
101120198	LOC101120198	3.77745	5.17243	2.4667	0	2.04099	0	1.41919	0	2.85414	0.865046	-1.9891	0.0443921	0.342362
101103916	LOC101103916	5.16833	5.38909	3.19377	3.26648	3.25807	0	3.22832	2.536	4.25442	2.2556	-1.99882	0.0216609	0.251807
105605000	LOC105605000	3.93564	5.93982	4.66959	3.8872	3.25807	3.55828	3.57086	0	4.60806	2.59681	-2.01126	0.0288908	0.281943
101116092	CCDC152	7.29945	9.84309	6.02888	3.39028	3.66475	4.64131	4.39864	5.77499	6.64043	4.61992	-2.02051	0.00104706	0.0414506
105603595	LOC105603595	7.00144	7.56946	7.2241	7.43845	4.18063	6.27908	6.801	3.85194	7.30836	5.27816	-2.0302	0.0124547	0.187984
105611951	LOC105611951	7.95942	7.83861	7.84046	7.639	5.26241	6.57932	6.87489	4.4032	7.81937	5.77996	-2.03941	0.000429175	0.0219896
105604241	LOC105604241	8.29851	7.12207	5.03097	3.5043	3.00169	2.80508	6.08692	3.85194	5.98896	3.93641	-2.05256	0.0186318	0.234019
101102388	TMEM229A	3.93564	4.35608	4.61732	3.60997	1.35482	1.76366	3.22832	1.95601	4.12975	2.0757	-2.05405	0.00245479	0.0720866
105610545	LOC105610545	2.7141	5.69058	2.20858	2.15354	0	0	2.5905	1.95601	3.1917	1.13663	-2.05507	0.0398508	0.327602
100125620	GUCA2B	8.53937	10.8392	8.94196	10.3041	8.31632	6.94456	8.86823	6.18976	9.65616	7.57972	-2.07644	0.00127325	0.0470002
105604793	LOC105604793	2.879	0	3.32992	2.15354	0	0	0	0	2.09061	0	-2.09061	0.0163653	0.218047
105616168	LOC105616168	2.52789	0	3.04342	2.81477	0	0	0	0	2.09652	0	-2.09652	0.0152296	0.209164
101118414	TMEM72	6.5782	8.10673	8.29193	7.43845	5.66802	5.20687	5.8973	5.22798	7.60383	5.50004	-2.10378	1.0452e-07	2.81703e-05
101110554	RGS5	7.27004	7.66947	6.16255	6.84326	6.67591	4.33376	3.35176	5.15212	6.98633	4.87839	-2.10795	0.010592	0.173159
101113443	LRRC73	2.52789	3.87139	2.20858	0	0	0	0	0	2.15197	0	-2.15197	0.0267222	0.272152
101113713	FMO5	12.1146	13.9574	13.906	15.1621	11.4842	10.5258	11.9029	12.5745	13.785	11.6218	-2.16318	5.33145e-05	0.00464142
105615550	LOC105615550	3.02697	5.32042	1.89401	0	0	0	0	1.54592	2.56035	0.386481	-2.17387	0.0423635	0.335587
101117159	EN2	0	4.71825	1.89401	2.15354	0	0	0	0	2.19145	0	-2.19145	0.029235	0.282792
443546	MCP1	2.879	4.35608	7.07705	3.60997	2.29105	3.55828	0	3.26897	4.48052	2.27958	-2.20095	0.0139197	0.198913
101123036	FSTL4	5.29051	5.00749	5.07038	6.54327	3.83188	3.55828	3.09332	2.536	5.47791	3.25487	-2.22304	1.88302e-05	0.00194992
105604608	HS3ST6	4.2079	2.29155	2.4667	0	0	0	0	0	2.24154	0	-2.24154	0.0241663	0.261223
105606385	LOC105606385	0	3.87139	2.87556	2.40911	0	0	0	0	2.28901	0	-2.28901	0.0212022	0.248601
105609434	ANGPTL8	13.1151	12.2937	12.9055	11.1334	7.81571	10.8013	11.249	10.2242	12.3619	10.0226	-2.33937	0.000595915	0.0278495
101115616	COL28A1	4.67982	4.82124	6.9348	4.65215	2.85411	0	4.14922	4.69815	5.272	2.92537	-2.34663	0.0302938	0.287105
101110729	GPA33	2.879	4.21189	5.18255	3.8872	2.29105	0	2.12059	2.27495	4.04016	1.67165	-2.36851	0.00146345	0.0506033
105605367	LOC105605367	3.69134	4.35608	1.89401	2.62615	1.35482	0	0	1.54592	3.14189	0.725185	-2.41671	0.00464639	0.110124
101122900	TTC22	2.06288	4.21189	2.87556	2.81477	2.29105	0	0	0	2.99127	0.572762	-2.41851	0.0366278	0.31566
105602696	LOC105602696	3.50197	4.21189	3.45432	4.11965	0	0	2.5905	2.94854	3.82196	1.38476	-2.4372	0.0302206	0.286826
105609389	LOC105609389	2.7141	4.91737	0	2.15354	0	0	0	0	2.44625	0	-2.44625	0.0174787	0.226394
105601949	LOC105601949	9.56947	7.6556	9.69938	9.55139	7.08466	6.78135	4.56095	8.21736	9.11896	6.66108	-2.45788	0.000722147	0.031749
101123031	LOC101123031	5.19986	4.21189	5.3837	7.33438	4.40935	3.94237	0	3.9448	5.53245	3.07413	-2.45832	0.0131643	0.19417
101119736	KLHL10	3.28393	4.71825	0	1.84273	0	0	0	0	2.46123	0	-2.46123	0.0169083	0.221739
101111411	PKD2L1	0	5.24832	2.4667	2.15354	0	0	0	0	2.46714	0	-2.46714	0.0201557	0.243789
101120690	ANGPTL5	3.02697	4.21189	2.68556	2.15354	0	2.19956	0	0	3.01949	0.549889	-2.4696	0.0201916	0.243843
101111511	SPATA1	3.02697	4.48717	3.19377	2.40911	1.73832	0	1.41919	0	3.27925	0.789378	-2.48988	0.00367743	0.0948415
101111312	CATSPERG	4.58748	4.21189	3.32992	3.13104	3.00169	0	0	2.27495	3.81508	1.31916	-2.49592	0.0253689	0.268063
105605590	LOC105605590	3.02697	3.87139	4.25633	2.98155	1.73832	0	2.37459	0	3.53406	1.02823	-2.50583	0.00667134	0.134349
106991918	LOC106991918	6.30133	6.4381	5.47465	5.34573	4.05106	5.34082	3.92904	0	5.88995	3.33023	-2.55972	0.0283469	0.279842
101123136	CCDC181	3.77745	4.71825	3.04342	3.80058	2.04099	3.03329	0	0	3.83492	1.26857	-2.56635	0.0185203	0.23378
101115407	CHRNA5	2.06288	3.66534	2.20858	2.40911	0	0	0	0	2.58648	0	-2.58648	0.00185376	0.0594989
101111088	LONRF2	2.31404	4.05166	4.03513	0	0	0	0	0	2.60021	0	-2.60021	0.011508	0.182744
101116587	LOC101116587	6.19582	7.03903	1.89401	4.1895	3.13557	0	2.37459	3.40593	4.82959	2.22902	-2.60056	0.00328842	0.0881468
105614803	LOC105614803	5.9767	4.91737	0	4.79343	2.5041	0	2.77826	0	3.92188	1.32059	-2.60129	0.027756	0.277027
101107396	GJB3	8.14093	8.58774	5.14613	5.34573	3.83188	4.95163	4.14922	3.85194	6.80513	4.19617	-2.60897	1.33317e-05	0.00146537
101123125	MEGF11	2.06288	0	3.67493	4.7008	0	0	0	0	2.60965	0	-2.60965	0.00616334	0.128877
101111375	HTR1B	3.16116	4.21189	4.56309	4.43929	1.73832	0	1.8121	2.27495	4.09386	1.45634	-2.63751	0.000127379	0.00884524
105612394	LOC105612394	2.7141	5.74399	2.4667	1.84273	0	2.19956	0	0	3.19188	0.549889	-2.64199	0.0169032	0.221739
105616243	LOC105616243	3.39706	2.77479	3.56884	2.62615	0	1.76366	0	0	3.09171	0.440915	-2.65079	0.00219774	0.0665577
105608701	LOC105608701	4.99943	4.21189	2.68556	3.39028	3.13557	0	0	1.54592	3.82179	1.17037	-2.65142	0.0231669	0.258542
101102735	LOC101102735	6.27196	6.22922	8.37298	6.79926	3.66475	4.64131	4.88088	3.75269	6.91836	4.23491	-2.68345	5.29026e-07	0.000113137
105610446	LOC105610446	4.92592	7.97889	2.87556	2.40911	2.29105	0	2.77826	2.27495	4.54737	1.83607	-2.7113	0.00171985	0.0563855
101112575	SNTG1	3.59976	0	5.18255	2.15354	0	0	0	0	2.73396	0	-2.73396	0.0056469	0.122765
101123456	TEX33	13.8501	15.7081	11.4362	11.3505	11.2784	10.8119	11.964	7.26334	13.0862	10.3294	-2.7568	0.0151979	0.208958
101111507	DTNA	4.96314	3.87139	2.68556	2.15354	0	0	0	2.536	3.41841	0.634	-2.78441	0.0210759	0.247564
101111053	FRMD5	4.63439	0	5.61454	0.89708	0	0	0	0	2.7865	0	-2.7865	0.0116775	0.183657
101123448	DUSP9	4.26863	3.87139	4.81591	4.65215	0	0	3.09332	3.26897	4.40202	1.59057	-2.81145	0.018612	0.234019
105612943	LOC105612943	3.69134	5.45464	2.4667	0	0	0	0	0	2.90317	0	-2.90317	0.00889328	0.156705
105608876	LOC105608876	4.539	5.09232	4.25633	3.80058	0	0	2.77826	3.26897	4.42206	1.51181	-2.91025	0.0106761	0.173741
105616660	LOC105616660	4.99943	5.45464	2.68556	3.60997	2.5041	0	2.5905	0	4.1874	1.27365	-2.91375	0.00408287	0.100918
101107140	BNC1	4.2079	5.09232	2.68556	0	0	0	0	0	2.99644	0	-2.99644	0.00621638	0.1297
101119610	MYOZ1	7.06274	7.69682	8.25819	7.71793	4.29952	5.53966	5.77028	3.11764	7.68392	4.68177	-3.00215	3.96688e-07	8.76947e-05
101112477	CPVL	2.06288	3.42487	3.32992	3.39028	0	0	0	0	3.05199	0	-3.05199	0.000147599	0.00991133
101116696	TMC7	4.43685	5.51734	2.68556	4.60181	2.29105	0	1.8121	0	4.31039	1.02579	-3.2846	0.00023043	0.013697
105607922	LOC105607922	5.62841	5.74399	3.67493	4.43929	4.1173	0	1.8121	0	4.87166	1.48235	-3.38931	0.0185646	0.23399
101104631	SPINK4	3.39706	4.91737	4.03513	3.8872	0	0	0	2.27495	4.05919	0.568739	-3.49045	0.000250891	0.0145613
106991405	LOC106991405	4.38293	4.48717	3.45432	3.13104	0	0	0	0	3.86386	0	-3.86386	3.82338e-07	8.64656e-05
101117571	PAQR7	8.0225	11.7833	9.65632	7.27135	4.46128	3.82535	3.66908	4.1143	9.18337	4.0175	-5.16587	5.08114e-07	0.000109859
