# Supplementary material for: Transcriptomic Analysis Provides Novel Insights into Heat Stress Responses in Sheep
Source: Animals (Basel). 2019 Jun 24;9(6):387. doi: 10.3390/ani9060387 (PMC6617286; doi:10.3390/ani9060387)
Supplement: Supplementary file 1 [file animals-09-00387-s001.zip › Supplementary/Supplementary Table S4.xlsx]

## Sheet: gene_exp_with_symbol
Table S4: Differentially expressed genes identified in heat-stressed rams and control group rams
Gene_ID	Symbol	CG1	CG2	HG1	HG2	G1	G2	G2_vs_G1_log2FoldChange	G2_vs_G1_Pvalue	G2_vs_G1_FDR
101102640	MTPN	0.843621	1.5597	11.2221	11.3384	1.20166	11.2803	10.0786	4.87013e-67	9.18605e-63
106991053	ZFP36L2	0	0	10.1836	10.2587	0	10.2212	10.2212	2.89704e-46	2.7322e-42
101111470	PRELP	4.67982	2.77479	10.5014	10.3595	3.7273	10.4305	6.70318	1.6741e-40	1.05256e-36
101103905	SLC13A5	7.41142	8.27039	13.1206	12.6044	7.8409	12.8625	5.02156	1.91789e-37	9.0438e-34
101105809	LOC101105809	7.01036	7.21957	10.4835	10.4188	7.11497	10.4511	3.33618	4.07436e-36	1.53701e-32
101104377	RAP1GAP	7.73569	7.39678	10.8095	10.8987	7.56624	10.8541	3.28783	1.12789e-33	3.54571e-30
101102133	SPTBN1	9.41683	8.64502	13.3317	13.1386	9.03093	13.2351	4.20421	8.42856e-32	2.27114e-28
780454	FURIN	7.79882	7.03903	11.3365	11.4049	7.41893	11.3707	3.95177	5.70621e-31	1.29511e-27
101105577	MTSS1	9.52348	9.5413	12.227	12.0392	9.53239	12.1331	2.6007	6.43044e-31	1.29511e-27
101114417	KLHL15	3.85871	4.21189	8.93922	9.01137	4.0353	8.9753	4.94	6.86625e-31	1.29511e-27
106991198	LOC106991198	8.48602	9.31734	0	0	8.90168	0	-8.90168	9.79459e-30	1.6795e-26
101122202	C1QTNF1	7.24759	6.78245	10.4144	10.4684	7.01502	10.4414	3.42638	1.78216e-29	2.80125e-26
101116439	POGZ	3.93564	2.29155	9.00193	9.27114	3.1136	9.13654	6.02294	4.91846e-28	7.13631e-25
101104664	APC	6.75841	6.67654	9.90297	9.79339	6.71748	9.84818	3.1307	4.3602e-27	5.87444e-24
100302073	RAB9A	3.39706	2.77479	8.65139	8.58156	3.08592	8.61647	5.53055	4.8784e-27	6.13442e-24
101112118	CEP85	4.07818	2.77479	8.74077	8.93928	3.42648	8.84003	5.41354	1.2171e-24	1.4348e-21
101104002	AP1G1	8.54552	8.43372	10.8459	10.9041	8.48962	10.875	2.3854	2.63073e-24	2.91887e-21
101122679	BBS10	1.75858	2.29155	8.47631	8.14201	2.02507	8.30916	6.2841	3.25852e-24	3.41457e-21
105607539	LUZP6	8.38334	7.86296	0	0	8.12315	0	-8.12315	4.87422e-24	4.83882e-21
101112833	RASL10B	2.7141	0	9.51325	8.38364	1.35705	8.94845	7.5914	1.62527e-22	1.5328e-19
105602219	LOC105602219	9.94231	9.34353	5.77449	6.06347	9.64292	5.91898	-3.72394	2.70487e-22	2.42949e-19
101115808	LOC101115808	2.31404	0	8.0243	8.20778	1.15702	8.11604	6.95902	1.01634e-21	8.71373e-19
101111933	TSNAX	9.00418	9.32612	11.4881	11.6526	9.16515	11.5704	2.4052	1.18007e-21	9.67761e-19
105607800	NTN1	3.39706	0	8.62317	8.57704	1.69853	8.60011	6.90158	6.10781e-21	4.80023e-18
101112388	TMEM131	5.40315	5.45464	9.9537	9.0864	5.4289	9.52005	4.09116	1.80664e-20	1.36308e-17
105602904	LOC105602904	7.37735	8.46586	0	0	7.92161	0	-7.92161	2.28755e-20	1.65953e-17
101114324	RNF125	11.2224	11.2421	9.26924	9.16376	11.2323	9.2165	-2.01579	3.35116e-20	2.3411e-17
105605927	LOC105605927	9.37946	9.41114	13.2486	12.32	9.3953	12.7843	3.38899	9.71928e-20	6.54732e-17
100359412	PEG10	1.75858	0	8.17575	7.62526	0.87929	7.9005	7.02121	1.73729e-19	1.12996e-16
101111718	BCLAF1	8.49558	7.77588	11.4963	11.1375	8.13573	11.3169	3.18118	2.60609e-19	1.63854e-16
443087	KDR	9.56644	9.15429	11.6767	11.7765	9.36037	11.7266	2.36621	1.45245e-18	8.83743e-16
101109684	RABGAP1	7.32827	6.97346	9.82954	9.81081	7.15086	9.82017	2.66931	1.98597e-18	1.17061e-15
101123436	NPR1	3.93564	4.05166	8.09175	8.15419	3.99365	8.12297	4.12932	2.25725e-18	1.29019e-15
101113439	MAP4	7.57064	6.62052	11.0318	10.4938	7.09558	10.7628	3.66724	7.11253e-18	3.94578e-15
101111946	LOC101111946	8.35561	9.15921	12.8795	12.003	8.75741	12.4412	3.68383	8.66931e-18	4.67201e-15
101104895	EHD3	6.04774	4.05166	10.1295	10.4099	5.0497	10.2697	5.22001	1.07809e-17	5.6486e-15
101117691	LOC101117691	10.2355	11.3845	14.5406	14.8286	10.81	14.6846	3.87459	1.45655e-17	7.42528e-15
101122922	MFSD14B	2.31404	4.48717	9.22861	8.92157	3.40061	9.07509	5.67448	1.50294e-17	7.46014e-15
101112891	LOC101112891	12.365	11.984	15.24	14.7133	12.1745	14.9766	2.80215	2.38091e-17	1.15151e-14
494191	TGFBR2	5.67403	5.17243	9.50089	8.84096	5.42323	9.17092	3.7477	3.11347e-17	1.46816e-14
101113593	DCUN1D4	10.4571	9.87036	7.29245	7.3776	10.1638	7.33503	-2.82872	3.74637e-17	1.72351e-14
101122371	DPT	10.8851	11.0341	9.05148	9.05426	10.9596	9.05287	-1.90673	5.2695e-17	2.36651e-14
101107777	COL5A1	5.6514	6.15228	8.9438	9.20534	5.90184	9.07457	3.17273	5.40695e-17	2.37177e-14
101118493	SMNDC1	6.47889	5.7955	9.37456	9.35798	6.13719	9.36627	3.22907	5.99687e-17	2.57075e-14
101117354	ARHGAP35	5.6963	4.35608	9.87452	9.20826	5.02619	9.54139	4.5152	9.31985e-17	3.90647e-14
101108714	TNRC18	6.78983	6.11222	9.50554	9.81657	6.45103	9.66105	3.21003	1.1331e-16	4.64621e-14
101103133	LOC101103133	7.17805	7.87498	12.106	10.8061	7.52652	11.4561	3.92957	2.5118e-16	1.00803e-13
101118766	STEAP3	8.19278	8.04422	10.2735	10.17	8.1185	10.2218	2.10327	3.66833e-16	1.4415e-13
101111369	CNOT6L	6.45296	6.67654	9.50554	9.15469	6.56475	9.33012	2.76537	4.53759e-16	1.74669e-13
101103013	BCL7A	3.39706	0	8.06263	8.32018	1.69853	8.1914	6.49287	5.11705e-16	1.93036e-13
101112335	LOC101112335	9.64012	8.25207	12.8283	13.1051	8.9461	12.9667	4.02058	1.10879e-15	4.10078e-13
101108861	PLBD2	9.04815	8.64502	11.3864	11.0334	8.84658	11.2099	2.36332	1.21109e-15	4.39299e-13
101114915	ZBTB7B	7.62971	6.95092	10.0596	10.2027	7.29031	10.1311	2.84082	1.29339e-15	4.60301e-13
101106631	CLASP2	6.51694	5.8933	9.36947	9.17875	6.20512	9.27411	3.06899	1.79098e-15	6.19311e-13
101118184	LOC101118184	7.9686	7.62746	10.3641	10.0626	7.79803	10.2134	2.41535	1.80586e-15	6.19311e-13
101111424	COL6A6	6.75841	5.38909	9.98287	10.1212	6.07375	10.052	3.97829	2.09319e-15	7.05031e-13
101118070	CSF3R	6.93742	6.88111	9.29272	9.30705	6.90926	9.29989	2.39062	2.61054e-15	8.63859e-13
101123329	GTL2	11.0888	11.9194	8.38851	8.79112	11.5041	8.58981	-2.91431	2.97168e-15	9.66409e-13
443500	IGF2R	5.16833	3.13614	10.1245	9.06074	4.15223	9.59261	5.44038	3.3118e-15	1.05876e-12
100505388	MRC1	7.85437	7.56946	11.6907	10.5152	7.71191	11.1029	3.39103	3.73954e-15	1.17559e-12
101123159	LOC101123159	11.2406	10.8636	14.5767	13.6883	11.0521	14.1325	3.08043	3.81643e-15	1.18009e-12
101103375	PIR	9.92236	10.0159	7.98935	7.9387	9.96913	7.96402	-2.0051	6.42938e-15	1.95598e-12
101119215	GNA11	5.60505	5.00749	8.57094	8.66482	5.30627	8.61788	3.31161	6.76602e-15	2.02573e-12
101121529	MYO18A	8.64623	8.13699	11.1709	10.7309	8.39161	10.9509	2.55927	7.69374e-15	2.26749e-12
105616742	LOC105616742	6.74778	5.7955	10.0136	9.52208	6.27164	9.76786	3.49621	8.01762e-15	2.32659e-12
105608394	LOC105608394	0	0	7.68531	6.7171	0	7.20121	7.20121	1.01263e-14	2.89397e-12
101114153	TNFSF10	4.80811	2.77479	9.81589	8.69848	3.79145	9.25719	5.46574	1.19101e-14	3.35297e-12
101122041	MRC2	2.52789	0	7.35556	7.53496	1.26395	7.44526	6.18132	1.22782e-14	3.40576e-12
101118752	LOC101118752	10.2515	9.8853	12.9068	12.3003	10.0684	12.6035	2.53511	1.36146e-14	3.72171e-12
443116	MMP14	5.76115	5.00749	10.1375	8.90364	5.38432	9.52057	4.13625	2.00762e-14	5.40967e-12
101113218	EMILIN1	11.0237	10.9241	12.7926	12.6354	10.9739	12.714	1.7401	2.21509e-14	5.88466e-12
106991303	LOC106991303	8.28754	7.66947	10.6396	10.4263	7.97851	10.5329	2.55444	2.25124e-14	5.89764e-12
101112110	TTYH3	2.52789	0	8.01129	7.22425	1.26395	7.61777	6.35383	2.86795e-14	7.41032e-12
101121808	SMARCC1	5.62841	4.71825	9.2211	8.64337	5.17333	8.93224	3.75891	3.15469e-14	8.04104e-12
100125351	SQLE	13.1935	13.1981	11.1137	10.5223	13.1958	10.818	-2.37781	3.47088e-14	8.72904e-12
100913159	ST6GAL1	8.41391	7.41336	11.0684	10.9211	7.91364	10.9948	3.08112	3.5198e-14	8.7356e-12
100620048	B4GALT1	5.45633	5.8933	8.64298	8.57704	5.67482	8.61001	2.93519	3.59701e-14	8.81127e-12
101118436	FAM234B	5.93983	6.07101	8.7822	8.6347	6.00542	8.70845	2.70303	4.39028e-14	1.06166e-11
105604082	LOC105604082	0	0	6.64256	7.35667	0	6.99962	6.99962	4.8203e-14	1.15089e-11
101118832	OSBPL5	3.39706	2.29155	7.77011	7.43864	2.84431	7.60438	4.76007	6.14739e-14	1.4494e-11
101119793	PPIG	8.21995	7.56946	10.6226	10.3569	7.8947	10.4897	2.59501	6.81906e-14	1.58791e-11
100534644	UGT1A1	7.75173	6.80776	10.2199	10.5223	7.27975	10.3711	3.09134	8.66631e-14	1.99346e-11
101122097	DAB2IP	5.60505	4.21189	8.96419	8.89277	4.90847	8.92848	4.02001	1.40692e-13	3.19727e-11
101107830	ARHGAP29	5.13609	4.60733	8.43795	9.95183	4.87171	9.19489	4.32318	1.68309e-13	3.77934e-11
101117230	LRRC8A	7.86424	7.3109	9.96611	10.061	7.58757	10.0136	2.426	2.14474e-13	4.73564e-11
101105757	F2R	7.81927	7.34587	9.96836	9.8674	7.58257	9.91788	2.33531	2.15918e-13	4.73564e-11
100294595	SOCS3	5.86313	6.19126	10.1032	8.95677	6.0272	9.52998	3.50278	2.35563e-13	5.10712e-11
443045	ICAM1	9.36215	9.33485	11.5845	11.1221	9.3485	11.3533	2.00483	2.43904e-13	5.22786e-11
101111615	S100A14	11.0988	11.427	9.24537	8.70678	11.2629	8.97607	-2.28682	2.54742e-13	5.39881e-11
101112014	TM9SF3	10.4023	10.4588	12.0374	12.3264	10.4306	12.1819	1.75135	3.40837e-13	7.14318e-11
101107396	GJB3	8.14093	8.58774	3.83188	4.95163	8.36434	4.39175	-3.97259	3.64179e-13	7.54851e-11
105604241	LOC105604241	8.29851	7.12207	3.00169	2.80508	7.71029	2.90339	-4.8069	4.00985e-13	8.22107e-11
101107762	MAT1A	9.72113	8.67283	12.5865	12.0904	9.19698	12.3385	3.14149	5.93924e-13	1.20458e-10
101106626	EGFLAM	6.1642	4.35608	9.44234	10.0266	5.26014	9.73449	4.47434	6.65933e-13	1.33626e-10
101102194	LOC101102194	5.26092	3.42487	10.2699	8.75157	4.34289	9.51073	5.16784	7.13395e-13	1.41643e-10
101113833	TMEM127	8.3626	8.43372	10.1952	10.556	8.39816	10.3756	1.97742	9.36249e-13	1.83953e-10
106992010	LOC106992010	5.73985	5.32042	9.71923	8.59055	5.53014	9.15489	3.62475	9.46666e-13	1.84083e-10
101109160	BMP10	0	0	6.65377	6.63254	0	6.64316	6.64316	1.08902e-12	2.09603e-10
101115498	AS3MT	13.1597	13.7113	11.2964	11.3203	13.4355	11.3083	-2.12717	1.15398e-12	2.19863e-10
101104132	LOC101104132	5.73985	3.66534	9.34894	9.42235	4.70259	9.38565	4.68305	1.23446e-12	2.32844e-10
101123199	CSF2RB	5.03483	4.21189	10.1325	8.31476	4.62336	9.22363	4.60028	1.27551e-12	2.38054e-10
101109734	FDXACB1	3.28393	2.29155	7.33483	7.34609	2.78774	7.34046	4.55272	1.29692e-12	2.38054e-10
101105082	RWDD1	11.7491	11.8373	10.1032	10.2867	11.7932	10.1949	-1.59828	1.29994e-12	2.38054e-10
100302306	ARF6	7.41814	5.7955	10.5828	10.4537	6.60682	10.5183	3.91144	1.49175e-12	2.70552e-10
100217407	TIMP3	4.67982	3.42487	8.31985	7.97349	4.05234	8.14667	4.09432	1.63215e-12	2.93053e-10
101121124	KLHL25	6.35833	4.48717	9.69503	9.86925	5.42275	9.78214	4.35939	1.64689e-12	2.93053e-10
101122979	HMGCS1	15.0414	14.8732	12.7132	11.9131	14.9573	12.3132	-2.64408	1.9764e-12	3.48401e-10
101109446	KHSRP	6.5782	5.93982	9.82954	9.0412	6.25901	9.43537	3.17635	2.3617e-12	4.12467e-10
101121322	SDC3	6.14813	5.74399	11.3687	9.15166	5.94606	10.2602	4.31411	2.52157e-12	4.35422e-10
101102760	MLXIP	4.2079	5.17243	8.82742	8.09854	4.69016	8.46298	3.77282	2.53931e-12	4.35422e-10
101101941	IFIT2	8.00921	7.83861	10.8082	10.0447	7.92391	10.4265	2.50257	3.11044e-12	5.28551e-10
443075	HGF	6.72629	7.46199	9.60267	9.89851	7.09414	9.75059	2.65645	3.16559e-12	5.33119e-10
101104062	LOC101104062	11.1978	11.3277	9.34894	8.70264	11.2627	9.02579	-2.23696	3.26345e-12	5.44736e-10
101103032	MGRN1	6.64845	5.63511	9.21922	9.42989	6.14178	9.32455	3.18277	4.30613e-12	7.12475e-10
101103249	SLC43A2	4.80811	4.21189	8.84219	7.87387	4.51	8.35803	3.84803	5.01815e-12	8.23064e-10
101115805	LOC101115805	8.5301	7.16187	11.0793	11.5411	7.84598	11.3102	3.46422	5.4491e-12	8.86042e-10
101123051	NHLRC3	2.06288	0	7.87913	6.64986	1.03144	7.26449	6.23305	5.61961e-12	9.05958e-10
101122467	CDC42BPB	8.03129	7.12207	10.4421	10.2446	7.57668	10.3433	2.76666	5.71779e-12	9.13974e-10
101107598	UPF1	8.39019	7.7103	10.7117	10.3423	8.05025	10.527	2.47675	6.57941e-12	1.04286e-09
101123435	CAPN15	5.78213	5.45464	8.32686	8.42948	5.61839	8.37817	2.75978	7.16283e-12	1.12588e-09
101116915	ADGRG6	6.86059	6.67654	9.38804	8.96717	6.76856	9.1776	2.40904	9.13859e-12	1.42456e-09
101107171	LOC101107171	0	0	6.01933	8.55424	0	7.28679	7.28679	9.23652e-12	1.42803e-09
105605761	LOC105605761	0	0	6.8221	6.25665	0	6.53937	6.53937	9.93149e-12	1.5186e-09
443345	GJB2	8.23525	7.34587	10.503	10.4048	7.79056	10.4539	2.66336	9.98337e-12	1.5186e-09
101105173	HS3ST3A1	7.41814	7.10176	9.40305	9.37889	7.25995	9.39097	2.13102	1.11389e-11	1.68081e-09
443115	MMP2	6.88988	5.57743	9.56608	9.84503	6.23365	9.70556	3.4719	1.20544e-11	1.80453e-09
101102501	DOC2B	3.28393	0	7.78037	7.40845	1.64196	7.59441	5.95244	1.32251e-11	1.96419e-09
101113976	CHST15	6.90908	7.03903	9.08082	9.54308	6.97406	9.31195	2.3379	1.45929e-11	2.1504e-09
101117247	FLT4	9.9105	9.81528	11.3356	11.5833	9.86289	11.4595	1.59657	1.56243e-11	2.28455e-09
101110765	DUT	10.4149	10.8711	8.64298	8.78329	10.643	8.71314	-1.92988	1.66252e-11	2.41219e-09
101122701	GRIK2	9.35166	9.52613	7.21138	6.52407	9.43889	6.86772	-2.57117	1.7693e-11	2.54753e-09
101123456	TEX33	13.8501	15.7081	11.2784	10.8119	14.7791	11.0452	-3.73394	1.85946e-11	2.65705e-09
101117336	DCAF5	6.8104	6.22922	9.4853	9.00466	6.51981	9.24498	2.72517	1.95755e-11	2.75732e-09
101107401	LOC101107401	13.8945	14.8278	16.9725	17.2118	14.3612	17.0922	2.73101	1.95886e-11	2.75732e-09
101104621	FAM53B	2.06288	0	7.60101	6.56114	1.03144	7.08108	6.04964	1.99002e-11	2.78042e-09
101115600	OIT3	10.6963	9.60764	12.9439	13.3357	10.152	13.1398	2.98782	2.32821e-11	3.22903e-09
105601860	CCPG1	8.28387	7.77588	10.3819	10.0707	8.02988	10.2263	2.19642	2.48205e-11	3.41726e-09
101122783	PDGFRB	6.956	5.84523	9.40967	9.81273	6.40061	9.6112	3.21059	2.57507e-11	3.51963e-09
101103963	GPR182	7.7303	7.29309	9.59978	9.72152	7.51169	9.66065	2.14896	2.61179e-11	3.53789e-09
101112992	ABR	5.19986	3.13614	10.095	8.51699	4.168	9.30599	5.13799	2.62594e-11	3.53789e-09
101107431	SPTAN1	9.21367	8.44988	11.5114	11.0884	8.83178	11.2999	2.46811	2.66451e-11	3.56439e-09
101106849	FSIP1	0	0	6.35751	6.40677	0	6.38214	6.38214	3.16166e-11	4.19966e-09
101107209	COLGALT2	4.7666	5.24832	8.2103	7.87387	5.00746	8.04209	3.03462	3.54363e-11	4.67412e-09
101123253	PAXBP1	12.1877	11.7849	10.2395	10.2488	11.9863	10.2442	-1.7421	3.78247e-11	4.92438e-09
101122677	HSPG2	7.15411	5.38909	10.1923	10.1923	6.2716	10.1923	3.92073	3.78558e-11	4.92438e-09
443439	TXN	13.2013	13.968	11.3269	11.3176	13.5847	11.3222	-2.26244	4.33221e-11	5.59686e-09
101106490	COL6A2	9.00863	9.24044	10.6867	10.698	9.12454	10.6923	1.56778	4.69382e-11	6.02278e-09
443325	IGF2	8.3626	9.34353	12.4721	11.4575	8.85306	11.9648	3.11174	4.77581e-11	6.08658e-09
101111462	LOC101111462	8.95421	8.23352	10.7975	10.9502	8.59386	10.8739	2.28001	4.87336e-11	6.16921e-09
101108330	ZNF512B	5.5813	4.60733	8.35115	8.38881	5.09432	8.36998	3.27566	5.67281e-11	7.13336e-09
101122167	CBR4	6.13187	5.98489	8.86646	8.41436	6.05838	8.64041	2.58203	6.39952e-11	7.99389e-09
101104440	SF1	9.75203	9.5108	11.4621	11.1724	9.63142	11.3172	1.6858	6.7392e-11	8.36281e-09
101103469	FAM3C	6.62541	6.78245	8.83236	8.85595	6.70393	8.84416	2.14022	6.82099e-11	8.40899e-09
100286737	IGFBP3	10.7169	9.85224	12.6814	12.8371	10.2846	12.7592	2.47468	7.28501e-11	8.92271e-09
101122140	LOC101122140	6.39964	5.57743	8.99314	8.76355	5.98854	8.87834	2.88981	7.86098e-11	9.56605e-09
101110972	IQSEC1	0	0	6.28731	6.30116	0	6.29424	6.29424	9.15013e-11	1.10634e-08
101110193	MYRF	4.2079	3.42487	7.93987	7.34609	3.81638	7.64298	3.8266	9.37251e-11	1.12601e-08
101120629	TRIP6	10.1763	10.4346	8.55011	8.09854	10.3055	8.32433	-1.98113	1.07342e-10	1.28145e-08
101103274	DAAM2	6.28672	6.07101	8.51982	8.55883	6.17887	8.53932	2.36046	1.1527e-10	1.36743e-08
101118091	LOC101118091	6.27196	4.71825	10.0586	9.01805	5.4951	9.53831	4.04321	1.19941e-10	1.41396e-08
101122859	C5H1orf35	10.4997	10.8741	8.99314	8.98091	10.6869	8.98703	-1.69988	1.26405e-10	1.4809e-08
101103450	TRPM2	7.57064	6.47015	11.8253	9.99142	7.02039	10.9083	3.88795	1.3646e-10	1.58884e-08
101102474	GGCT	10.6485	10.8346	9.18874	8.82961	10.7416	9.00917	-1.73241	1.71598e-10	1.97707e-08
101105644	LOC101105644	3.16116	4.05166	7.64097	7.16528	3.60641	7.40312	3.79671	1.71901e-10	1.97707e-08
101114219	TRANK1	9.34638	8.56566	11.396	11.1283	8.95602	11.2622	2.30615	1.78919e-10	2.04532e-08
101110013	HSD17B7	11.0767	12.0915	9.23048	8.65199	11.5841	8.94124	-2.64287	2.31206e-10	2.62712e-08
101111065	MASP1	11.8606	11.3101	13.5301	13.5906	11.5854	13.5604	1.975	2.44008e-10	2.75597e-08
101102090	FGA	18.2441	18.0992	20.1027	19.6929	18.1716	19.8978	1.7262	2.48716e-10	2.7821e-08
101110709	NUP210	7.10499	6.11222	10.0093	9.32333	6.60861	9.6663	3.05769	2.49271e-10	2.7821e-08
101116172	PVRL1	0	0	5.89267	6.78135	0	6.33701	6.33701	2.75768e-10	3.0478e-08
101122895	DNASE1L3	10.9778	11.0724	12.3775	12.3636	11.0251	12.3706	1.34543	2.76613e-10	3.0478e-08
101113831	LOC101113831	10.6306	12.2349	16.0241	14.8025	11.4327	15.4133	3.98058	2.79157e-10	3.0478e-08
101119201	FAM118A	10.7087	12.0649	8.47946	8.67331	11.3868	8.57639	-2.8104	2.7954e-10	3.0478e-08
101122941	ABL1	3.16116	4.21189	8.26246	7.24719	3.68652	7.75482	4.0683	2.8332e-10	3.07125e-08
101113832	LOC101113832	0	0	6.35751	6.06347	0	6.21049	6.21049	2.95889e-10	3.18917e-08
101113409	PPP2R2B	7.4578	6.80776	9.9389	9.39951	7.13278	9.6692	2.53643	3.04931e-10	3.26796e-08
101121803	GIT2	8.24283	8.30635	10.4078	9.92897	8.27459	10.1684	1.89379	3.25593e-10	3.46968e-08
101112171	CMTM6	7.54017	5.74399	10.6508	10.2573	6.64208	10.4541	3.81198	3.42161e-10	3.62576e-08
101107119	LOC101107119	15.3941	16.4826	13.4506	13.0711	15.9384	13.2608	-2.67751	3.54605e-10	3.73662e-08
101116208	GPR1	7.61224	9.39035	12.4318	11.9814	8.50129	12.2066	3.70531	3.70908e-10	3.8867e-08
101123061	RIN2	8.80073	8.50507	10.353	10.2811	8.6529	10.3171	1.66416	4.02782e-10	4.19739e-08
101117812	STK40	7.54017	6.59168	9.71523	9.73172	7.06592	9.72347	2.65755	4.32068e-10	4.47784e-08
443217	ITGAM	5.40315	3.87139	9.90297	8.24812	4.63727	9.07555	4.43828	4.42724e-10	4.5632e-08
101122455	CCNY	8.70784	9.62909	11.466	11.5962	9.16846	11.5311	2.36267	4.52307e-10	4.63664e-08
101105181	PRODH2	13.2889	13.8264	11.6535	11.126	13.5577	11.3897	-2.16793	4.58079e-10	4.67043e-08
100170327	FASN	12.6019	11.8102	10.1052	9.57062	12.2061	9.83792	-2.36814	4.94664e-10	5.01631e-08
105616468	TMEM94	3.69134	4.48717	7.52374	7.38796	4.08925	7.45585	3.3666	5.559e-10	5.60716e-08
101122606	ST3GAL1	6.386	7.38001	9.94917	9.44484	6.88301	9.697	2.814	5.62408e-10	5.64263e-08
101116821	IL17RA	7.14604	5.74399	9.96724	9.58193	6.44501	9.77459	3.32957	6.0569e-10	6.00093e-08
101111911	LOC101111911	14.0811	14.9538	12.1149	12.3081	14.5174	12.2115	-2.30589	6.0694e-10	6.00093e-08
101120008	CHTF8	3.69134	0	7.99377	7.53496	1.84567	7.76436	5.9187	6.07665e-10	6.00093e-08
101102174	KIAA1549L	7.94554	7.50903	11.4436	10.0016	7.72728	10.7226	2.99531	6.3458e-10	6.23408e-08
101117184	LOC101117184	11.9913	13.5312	16.3061	16.0438	12.7613	16.1749	3.41367	6.79116e-10	6.63704e-08
101119062	CEP131	8.24661	8.27946	5.96641	5.9838	8.26304	5.9751	-2.28794	7.0984e-10	6.90155e-08
101102382	GPR107	4.2079	4.05166	7.83059	7.21265	4.12978	7.52162	3.39184	7.39761e-10	7.15557e-08
101119619	SHROOM2	5.53261	4.60733	8.30926	8.08588	5.06997	8.19757	3.1276	8.13474e-10	7.82844e-08
101119601	THPO	10.2336	9.97738	7.77525	8.32558	10.1055	8.05041	-2.05506	8.30342e-10	7.95021e-08
100174982	CFH	9.08871	8.8231	11.9843	10.8859	8.95591	11.4351	2.47921	8.74822e-10	8.33378e-08
106991439	LOC106991439	2.7141	0	6.93659	6.79697	1.35705	6.86678	5.50973	9.73462e-10	9.20447e-08
101106706	MVD	13.3518	13.9669	11.7133	11.1679	13.6594	11.4406	-2.21878	9.75981e-10	9.20447e-08
101106321	MYH9	10.5518	9.12439	13.26	12.8352	9.8381	13.0476	3.20946	1.06514e-09	9.9954e-08
101119093	FDPS	14.0904	14.8764	11.1998	9.06398	14.4834	10.1319	-4.35149	1.10517e-09	1.03196e-07
101113596	DISP2	11.4741	10.3997	8.41179	8.55424	10.9369	8.48302	-2.45387	1.13289e-09	1.05264e-07
105606280	LOC105606280	8.2161	9.27714	11.1758	11.3831	8.74662	11.2794	2.5328	1.14965e-09	1.05942e-07
101123196	LOC101123196	5.29051	4.21189	8.06682	8.04065	4.7512	8.05374	3.30254	1.15142e-09	1.05942e-07
101108999	FABP1	17.5145	19.1518	15.312	14.2302	18.3331	14.7711	-3.56206	1.20366e-09	1.10211e-07
101114202	USP22	8.14499	6.92802	10.3261	10.4781	7.53651	10.4021	2.86562	1.23355e-09	1.12043e-07
101114290	NUAK2	4.48883	3.87139	8.35802	7.33543	4.18011	7.84672	3.66661	1.23555e-09	1.12043e-07
101122213	MMP15	7.37044	6.2662	9.50399	10.1025	6.81832	9.80323	2.98491	1.27569e-09	1.15129e-07
101107265	LOC101107265	10.4806	10.7653	9.06832	9.14557	10.6229	9.10695	-1.51599	1.53643e-09	1.38001e-07
101103060	ABCB8	7.05414	6.85707	8.93922	8.90724	6.95561	8.92323	1.96762	1.58641e-09	1.41815e-07
105615270	LOC105615270	3.69134	3.42487	7.18073	6.97235	3.5581	7.07654	3.51844	1.78712e-09	1.59003e-07
101115800	MLLT4	6.69344	6.92802	9.51325	8.82961	6.81073	9.17143	2.36069	1.82341e-09	1.6147e-07
101102670	CD59	12.722	12.532	14.0407	14.1861	12.627	14.1134	1.4864	1.90649e-09	1.68039e-07
101107336	WASF2	6.46598	5.8933	9.42773	8.58156	6.17964	9.00465	2.82501	1.92306e-09	1.68711e-07
101116107	SYCE1	11.7441	12.3389	10.1405	10.3127	12.0415	10.2266	-1.81489	1.94313e-09	1.69682e-07
105605879	LOC105605879	12.3885	12.2096	14.1714	13.7813	12.299	13.9764	1.67735	1.97567e-09	1.71409e-07
101112956	PXDN	6.69344	6.47015	8.74602	9.61757	6.5818	9.18179	2.6	1.98108e-09	1.71409e-07
101121432	EFR3A	6.08198	7.94508	10.8417	10.5525	7.01353	10.6971	3.68356	2.05968e-09	1.7701e-07
105603721	LOC105603721	7.78849	9.68137	4.51141	5.20687	8.73493	4.85914	-3.87579	2.06458e-09	1.7701e-07
101103009	LYVE1	9.14649	8.90159	10.4952	10.5525	9.02404	10.5239	1.49983	2.11847e-09	1.80231e-07
443300	YWHAE	13.4498	13.7579	12.12	11.9577	13.6038	12.0388	-1.56499	2.12126e-09	1.80231e-07
101108506	KIF21B	3.16116	2.29155	8.17575	6.57932	2.72636	7.37754	4.65118	2.18592e-09	1.84891e-07
105605755	LOC105605755	7.71401	7.36304	9.39306	9.43739	7.53853	9.41522	1.87669	2.1973e-09	1.85024e-07
100158235	RHOB	7.65268	6.53219	9.76256	9.98631	7.09243	9.87444	2.782	2.38542e-09	1.99972e-07
105614324	LOC105614324	8.43725	9.29067	11.3141	10.9353	8.86396	11.1247	2.26076	2.74317e-09	2.28945e-07
101114309	KCTD10	3.93564	2.77479	7.70698	7.02637	3.35521	7.36668	4.01147	2.78949e-09	2.31786e-07
101109233	MFN1	9.30711	8.87789	10.9456	10.698	9.0925	10.8218	1.72927	2.82283e-09	2.33294e-07
101110631	GNG5	13.0966	13.6185	11.6335	11.2368	13.3575	11.4351	-1.92239	2.83237e-09	2.33294e-07
101113973	PPP6R3	7.34246	6.15228	9.91116	9.4912	6.74737	9.70118	2.95381	2.96553e-09	2.43199e-07
105606290	LOC105606290	9.68398	10.8192	6.96385	7.76686	10.2516	7.36536	-2.88621	3.00689e-09	2.45524e-07
101122917	TNK2	3.69134	0	7.64658	7.53496	1.84567	7.59077	5.74511	3.1126e-09	2.5306e-07
101107997	ATP10A	3.02697	4.05166	7.17296	7.1163	3.53931	7.14463	3.60532	3.25933e-09	2.63852e-07
101113620	TPH1	6.69344	4.48717	10.3041	9.496	5.59031	9.90003	4.30973	3.4511e-09	2.78182e-07
101106474	CD58	9.61695	9.53752	10.8459	10.9598	9.57724	10.9029	1.32564	3.47944e-09	2.79273e-07
101115956	MAPK12	10.1792	10.366	8.56205	8.8258	10.2726	8.69393	-1.57871	3.51268e-09	2.80747e-07
101110887	AHNAK	10.7717	10.8129	12.0066	12.1619	10.7923	12.0843	1.29197	3.57054e-09	2.84167e-07
443088	FLT1	5.8232	6.59168	8.76422	8.64768	6.20744	8.70595	2.49851	3.70443e-09	2.93584e-07
101119091	CARS	11.0126	11.5446	9.20596	9.61316	11.2786	9.40956	-1.86904	4.04787e-09	3.1946e-07
101123419	LOC101123419	13.9324	14.106	15.7485	15.4305	14.0192	15.5895	1.57026	4.14954e-09	3.26049e-07
101116155	TAF2	6.04774	4.71825	8.59439	8.72731	5.38299	8.66085	3.27786	4.16594e-09	3.26049e-07
100359363	F8	8.85372	8.9816	10.2871	10.534	8.91766	10.4105	1.49287	4.21331e-09	3.28395e-07
101116092	CCDC152	7.29945	9.84309	3.66475	4.64131	8.57127	4.15303	-4.41824	4.45508e-09	3.45809e-07
101106065	LOC101106065	5.93983	3.87139	9.39306	8.77936	4.90561	9.08621	4.1806	4.54902e-09	3.51654e-07
101102156	LOC101102156	10.3972	9.41937	12.2363	12.275	9.90828	12.2557	2.3474	4.9348e-09	3.79919e-07
101103996	B3GNTL1	2.879	3.13614	6.92739	6.61502	3.00757	6.77121	3.76364	5.22302e-09	3.99359e-07
101104674	ARHGAP44	2.7141	0	6.60842	6.93047	1.35705	6.76945	5.41239	5.22965e-09	3.99359e-07
100145875	PSPH	9.12201	8.16663	5.98427	5.80989	8.64432	5.89708	-2.74724	5.99742e-09	4.56142e-07
101109302	MTMR3	8.16908	7.38001	9.97953	9.99311	7.77455	9.98632	2.21178	6.16933e-09	4.67333e-07
101115893	PREX1	6.8104	5.00749	10.3418	9.27394	5.90895	9.80786	3.89891	6.4287e-09	4.85033e-07
101117863	WAC	8.27649	7.18136	10.1904	11.2581	7.72893	10.7243	2.99534	6.49018e-09	4.86532e-07
101108289	WDTC1	7.00144	5.45464	9.57936	9.50078	6.22804	9.54007	3.31203	6.51741e-09	4.86532e-07
101111983	ZC3H11A	8.14499	6.73047	10.5397	10.3556	7.43773	10.4476	3.0099	6.52595e-09	4.86532e-07
101103083	GZF1	8.94493	9.365	7.24139	6.84286	9.15497	7.04212	-2.11284	6.96717e-09	5.17381e-07
100505405	PEG3	2.31404	0	6.71921	6.34433	1.15702	6.53177	5.37475	7.04544e-09	5.21142e-07
101113998	PRRC2B	6.33011	6.62052	9.36095	8.55424	6.47532	8.9576	2.48228	7.457e-09	5.49429e-07
101109431	ANKRD52	0	0	6.97283	5.38284	0	6.17783	6.17783	8.31314e-09	6.10126e-07
101109946	TNS1	7.86915	7.03903	9.78056	9.71331	7.45409	9.74693	2.29284	8.82676e-09	6.45312e-07
101105693	SETD5	6.31579	6.5015	9.64539	8.55424	6.40865	9.09981	2.69117	8.91119e-09	6.4888e-07
101105773	LENG9	10.4432	11.2594	8.29144	8.87816	10.8513	8.5848	-2.26653	8.94905e-09	6.4888e-07
101112044	KRTCAP3	7.31393	7.61317	4.73883	4.64131	7.46355	4.69007	-2.77348	8.98071e-09	6.4888e-07
101111079	PHF2	7.50904	7.39678	9.29272	9.11161	7.45291	9.20217	1.74925	9.01317e-09	6.4888e-07
101111323	STAB1	8.3166	6.30226	11.1188	10.9502	7.30943	11.0345	3.72508	9.46472e-09	6.78797e-07
101120529	ZDHHC3	7.74641	6.5015	10.048	9.84878	7.12395	9.94839	2.82444	9.51507e-09	6.79823e-07
101110311	ARHGEF19	6.75841	6.33744	9.06203	8.60394	6.54792	8.83298	2.28506	9.64747e-09	6.86681e-07
101122963	KCTD2	7.07979	5.38909	9.54518	9.85626	6.23444	9.70072	3.46628	1.00037e-08	7.08083e-07
101111207	ATP2A3	6.45296	5.00749	10.397	8.75557	5.73022	9.57628	3.84606	1.00232e-08	7.08083e-07
101111268	ATP2B1	8.09974	6.97346	10.6204	9.99142	7.5366	10.3059	2.76932	1.02816e-08	7.23626e-07
101120656	LRP1	12.4433	11.876	13.9162	14.2033	12.1596	14.0598	1.90015	1.03533e-08	7.25962e-07
101107080	LOC101107080	5.03483	4.60733	7.84043	7.48761	4.82108	7.66402	2.84294	1.15967e-08	8.10139e-07
445468	CAV1	4.07818	2.77479	7.50531	7.0656	3.42648	7.28546	3.85897	1.16515e-08	8.10961e-07
100302315	ARL6IP1	8.94261	7.82628	11.0091	10.7984	8.38444	10.9038	2.51932	1.17994e-08	8.18233e-07
101117881	EML1	4.32691	5.00749	7.4421	7.72664	4.6672	7.58437	2.91717	1.20546e-08	8.32872e-07
101123463	NDUFA5	10.3114	10.9739	8.57978	8.87816	10.6426	8.72897	-1.91367	1.25792e-08	8.63201e-07
101123195	ALPL	9.61549	9.59679	10.8672	11.1984	9.60614	11.0328	1.42662	1.25851e-08	8.63201e-07
101104289	UBN1	7.4578	6.53219	9.46319	9.43739	6.995	9.45029	2.45529	1.27492e-08	8.71286e-07
101105964	LDB1	7.83943	7.03903	10.0743	9.56834	7.43923	9.82132	2.38209	1.34754e-08	9.17592e-07
101113317	ITPR2	11.045	11.195	9.73118	9.24859	11.12	9.48989	-1.63011	1.39489e-08	9.46421e-07
101114962	NRDE2	3.93564	4.05166	7.38275	6.94456	3.99365	7.16366	3.17001	1.40352e-08	9.4886e-07
101107531	UBE2W	7.79367	6.83263	9.74957	9.73982	7.31315	9.7447	2.43155	1.4153e-08	9.53408e-07
101116024	LOC101116024	8.90245	8.20523	10.7899	10.42	8.55384	10.605	2.05114	1.44576e-08	9.70459e-07
101121475	ACSL5	13.5992	14.3462	11.9532	12.096	13.9727	12.0246	-1.94813	1.45255e-08	9.71562e-07
101112817	PTPRS	4.00867	4.21189	7.54796	6.98605	4.11028	7.26701	3.15673	1.51216e-08	1.00785e-06
101102437	TGFBR3	9.00641	8.80437	10.2753	10.4974	8.90539	10.3864	1.48098	1.52076e-08	1.01002e-06
101117928	HTR4	3.39706	0	8.33036	6.84286	1.69853	7.58661	5.88808	1.66089e-08	1.09922e-06
101120793	NAA60	6.71543	5.38909	9.04298	9.13946	6.05226	9.09122	3.03896	1.6883e-08	1.11345e-06
101115872	CALR3	7.81927	7.7103	5.375	5.38284	7.76479	5.37892	-2.38587	1.70468e-08	1.12034e-06
101109060	LUC7L	11.2396	11.3156	9.98176	10.1087	11.2776	10.0452	-1.23238	1.86932e-08	1.22428e-06
101106925	MGP	13.9896	13.9022	12.459	12.6649	13.9459	12.562	-1.3839	1.89115e-08	1.23429e-06
101115743	GAB2	3.77745	3.87139	8.57094	6.81243	3.82442	7.69169	3.86727	1.92095e-08	1.24941e-06
105615627	LOC105615627	2.06288	0	7.07636	5.95623	1.03144	6.51629	5.48485	1.98267e-08	1.28512e-06
101121000	ERC1	6.37223	7.0175	8.98651	8.78721	6.69487	8.88686	2.19199	2.19073e-08	1.41512e-06
101120826	MAPK9	7.27004	6.47015	9.10959	9.31792	6.8701	9.21375	2.34366	2.35405e-08	1.51543e-06
101123041	SPARCL1	10.1031	9.51849	11.4648	11.8933	9.8108	11.6791	1.86827	2.39743e-08	1.5381e-06
101109643	LOC101109643	10.2868	10.1799	11.7889	11.455	10.2334	11.622	1.38858	2.41199e-08	1.5422e-06
101106265	FRMD6	2.06288	0	6.97283	5.95623	1.03144	6.46453	5.43309	2.43463e-08	1.55142e-06
101118995	TCAIM	6.87042	4.91737	9.63271	9.55232	5.89389	9.59251	3.69862	2.46937e-08	1.56826e-06
101115083	LOC101115083	12.7674	13.1248	11.5373	11.2553	12.9461	11.3963	-1.5498	2.49682e-08	1.58037e-06
101110894	MAPRE2	9.15255	8.80437	10.5268	10.4388	8.97846	10.4828	1.50436	2.53402e-08	1.59855e-06
101123160	UBE2F	11.8423	12.3779	10.3357	10.5765	12.1101	10.4561	-1.65402	2.60207e-08	1.63601e-06
101119498	MAF	4.84846	4.35608	8.46364	7.32469	4.60227	7.89416	3.29189	2.65086e-08	1.66114e-06
101118665	FGL1	15.5814	15.4171	16.8364	16.8166	15.4993	16.8265	1.32727	2.67027e-08	1.66777e-06
106991905	LOC106991905	12.7602	13.6138	10.8484	11.2757	13.187	11.062	-2.12495	2.69366e-08	1.67682e-06
101106945	AREL1	8.43725	7.58418	10.3785	10.0739	8.01071	10.2262	2.2155	2.96947e-08	1.84244e-06
105611847	LOC105611847	10.4107	10.9328	9.10551	8.97406	10.6718	9.03978	-1.63197	3.13603e-08	1.93941e-06
101117556	CCL24	8.56381	8.34143	11.1071	10.1243	8.45262	10.6157	2.16309	3.14973e-08	1.94151e-06
101108919	HMGCR	13.8161	14.3742	12.464	12.3541	14.0952	12.409	-1.68613	3.32034e-08	2.03837e-06
101112981	LOC101112981	9.01972	8.07581	5.93001	5.9838	8.54777	5.9569	-2.59086	3.32848e-08	2.03837e-06
101111832	FNIP2	1.75858	0	6.57346	5.87022	0.87929	6.22184	5.34255	3.45353e-08	2.10811e-06
101111759	GANAB	8.96112	7.47784	11.2277	11.0218	8.21948	11.1248	2.90529	3.51235e-08	2.1371e-06
101111291	MRPL18	11.2981	11.7944	9.58083	10.025	11.5463	9.8029	-1.74338	3.60407e-08	2.18585e-06
443298	LGALS1	9.8731	10.4727	8.22914	8.47389	10.1729	8.35152	-1.82139	3.77766e-08	2.28379e-06
101117890	RBM8A	11.5095	12.0398	10.1942	10.2431	11.7746	10.2187	-1.55594	3.79954e-08	2.28968e-06
101104444	RHBG	13.8278	13.63	11.1493	12.0064	13.7289	11.5778	-2.15107	3.9243e-08	2.35733e-06
101115485	MAPK1	6.19582	4.60733	8.97539	8.6172	5.40157	8.7963	3.39472	4.03549e-08	2.41642e-06
101117439	FAM171A1	9.81192	9.53373	11.0281	10.9933	9.67283	11.0107	1.33784	4.16421e-08	2.48561e-06
101106610	LOC101106610	13.5844	14.3372	12.1647	11.896	13.9608	12.0304	-1.93042	4.36662e-08	2.59821e-06
101111771	ZCCHC24	3.59976	3.87139	7.05961	6.78135	3.73557	6.92048	3.18491	4.45545e-08	2.64273e-06
101110728	KIAA0430	5.40315	3.13614	8.84463	8.21942	4.26964	8.53203	4.26238	4.48813e-08	2.65377e-06
105607198	LOC105607198	0	0	5.73284	5.71438	0	5.72361	5.72361	4.56163e-08	2.6853e-06
101112413	GPI	13.4552	13.3949	12.0342	12.2116	13.425	12.1229	-1.30216	4.56994e-08	2.6853e-06
105616215	LOC105616215	0	0	5.50439	6.01085	0	5.75762	5.75762	4.63028e-08	2.71231e-06
101120504	CUEDC1	6.5782	6.78245	8.67632	8.49799	6.68033	8.58716	1.90683	4.70313e-08	2.74645e-06
101102230	LOC101102230	8.84378	8.01193	11.4889	10.4326	8.42785	10.9607	2.53289	5.05131e-08	2.94067e-06
101113211	LOC101113211	10.4522	10.4668	11.5706	11.7671	10.4595	11.6688	1.20933	5.69904e-08	3.30755e-06
101111230	RAB35	6.06496	6.19126	8.82495	8.12354	6.12811	8.47424	2.34613	5.86926e-08	3.39589e-06
101113323	TNS3	10.8613	9.78693	13.0158	12.5118	10.3241	12.7638	2.4397	6.38107e-08	3.67101e-06
101110579	RASSF3	6.31579	5.09232	8.56799	8.67331	5.70405	8.62065	2.91659	6.38369e-08	3.67101e-06
101109386	TTC17	9.47114	8.68654	10.9799	11.0465	9.07884	11.0132	1.93438	6.5026e-08	3.72803e-06
101102336	FGB	18.759	19.0944	20.62	20.2606	18.9267	20.4403	1.51359	6.54107e-08	3.73872e-06
101106316	TXNDC9	10.0704	10.26	8.82742	8.81817	10.1652	8.82279	-1.34243	6.67786e-08	3.80537e-06
105601911	LOC105601911	5.67403	5.63511	7.97602	7.806	5.65457	7.89101	2.23644	6.82738e-08	3.86973e-06
101118339	MYO7B	0	2.77479	6.84182	6.52407	1.38739	6.68295	5.29555	6.83184e-08	3.86973e-06
101106433	THBS1	7.12155	7.49352	9.00849	9.15469	7.30754	9.08159	1.77406	6.87598e-08	3.87482e-06
101112399	SEL1L	5.40315	5.32042	8.7822	7.65985	5.36179	8.22102	2.85924	6.8819e-08	3.87482e-06
101106096	NET1	7.17011	5.57743	9.1497	11.4176	6.37377	10.2837	3.90989	6.9315e-08	3.89113e-06
101120614	MS4A8	7.74106	7.73689	10.1435	9.3527	7.73898	9.74809	2.00911	7.59295e-08	4.2498e-06
101116085	LOC101116085	7.80396	6.80776	10.3911	9.52443	7.30586	9.95779	2.65193	7.68335e-08	4.28767e-06
101113054	PLB1	7.78849	8.06536	5.50439	4.49571	7.92693	5.00005	-2.92687	7.73952e-08	4.30011e-06
101114495	AKAP17A	4.67982	3.87139	7.46136	7.23577	4.27561	7.34856	3.07296	7.75124e-08	4.30011e-06
101110171	ZNF583	6.51694	3.42487	9.99723	9.70298	4.9709	9.8501	4.8792	8.05051e-08	4.45304e-06
101119656	KDM6B	6.68232	5.8933	8.85195	8.54964	6.28781	8.70079	2.41298	8.53692e-08	4.70829e-06
105615253	LOC105615253	9.09711	9.30407	7.52374	7.64265	9.20059	7.5832	-1.61739	8.6276e-08	4.74442e-06
106990109	MYCBP	7.22478	7.36304	8.88559	9.04774	7.29391	8.96667	1.67276	9.75847e-08	5.3504e-06
101117764	LOC101117764	12.2589	12.748	10.904	11.0676	12.5034	10.9858	-1.51764	9.78628e-08	5.3504e-06
100217405	SLC25A19	9.71296	9.65721	8.34079	8.18421	9.68508	8.2625	-1.42258	1.05965e-07	5.77664e-06
106990321	LOC106990321	9.66716	10.6157	7.69076	8.16628	10.1414	7.92852	-2.21291	1.06713e-07	5.80062e-06
101102229	LSM8	10.7304	11.0957	9.59543	9.46455	10.9131	9.52999	-1.38309	1.08698e-07	5.89156e-06
101119242	AKT2	7.77285	5.98489	10.2321	10.0755	6.87887	10.1538	3.27492	1.09085e-07	5.89558e-06
101108886	DUSP26	4.2079	4.35608	7.97602	6.91623	4.28199	7.44613	3.16413	1.1186e-07	6.02829e-06
101111916	TTBK1	3.69134	3.13614	6.54967	7.42865	3.41374	6.98916	3.57542	1.1538e-07	6.20029e-06
101114354	STK32A	7.68088	8.74665	5.5768	4.77354	8.21377	5.17517	-3.03859	1.15935e-07	6.21243e-06
101102696	QPRT	12.5047	12.8888	11.0788	11.351	12.6967	11.2149	-1.48181	1.16724e-07	6.22589e-06
101115149	SAMD4B	6.11543	4.91737	8.67357	8.25945	5.5164	8.46651	2.95011	1.16847e-07	6.22589e-06
101119480	SUSD6	4.07818	0	8.22164	7.46822	2.03909	7.84493	5.80584	1.19335e-07	6.34056e-06
106990150	LOC106990150	10.4774	9.51849	12.0607	13.2817	9.99793	12.6712	2.67326	1.29001e-07	6.8349e-06
101114997	HFE2	11.8024	12.1814	9.71121	10.4549	11.9919	10.0831	-1.90883	1.31415e-07	6.9181e-06
105606221	LOC105606221	7.2171	7.12207	4.2413	4.64131	7.16958	4.4413	-2.72828	1.3167e-07	6.9181e-06
101108440	ACTR1A	7.87404	6.75669	9.85282	9.71125	7.31537	9.78203	2.46666	1.31672e-07	6.9181e-06
101112732	WFS1	8.25414	8.61666	10.3014	9.87478	8.4354	10.0881	1.65269	1.36652e-07	7.15983e-06
101115921	MPC2	12.978	13.5719	11.5721	11.713	13.275	11.6426	-1.63241	1.40943e-07	7.36418e-06
101110562	SDK1	6.41316	5.74399	8.27702	8.57704	6.07857	8.42703	2.34846	1.41789e-07	7.38792e-06
101120939	CMC2	10.1703	10.8004	8.54711	8.88182	10.4853	8.71447	-1.77087	1.4261e-07	7.41021e-06
101102711	LOC101102711	1.75858	0	6.13576	5.89946	0.87929	6.01761	5.13832	1.44239e-07	7.47427e-06
101105612	TMED5	10.4604	9.89714	11.9909	11.6913	10.1788	11.8411	1.66234	1.456e-07	7.52411e-06
100307040	ELAVL1	8.19278	7.72366	9.9706	9.57062	7.95822	9.77061	1.81239	1.49755e-07	7.71596e-06
101114312	MGLL	7.56459	6.83263	9.20024	10.1473	7.19861	9.67379	2.47519	1.5013e-07	7.71596e-06
101105597	CUL5	7.98226	8.001	9.43911	9.39695	7.99163	9.41803	1.4264	1.53957e-07	7.89113e-06
101111491	PXN	6.04774	2.77479	9.43424	9.39181	4.41126	9.41303	5.00177	1.55199e-07	7.93325e-06
101116849	MTPAP	6.55401	4.82124	8.93922	9.13639	5.68763	9.03781	3.35018	1.57572e-07	8.03278e-06
101102611	GIGYF1	6.34429	5.69058	8.72493	8.19014	6.01743	8.45753	2.4401	1.60659e-07	8.16808e-06
101117229	LOC101117229	8.85372	9.24508	6.57346	7.23577	9.0494	6.90461	-2.14479	1.62326e-07	8.23061e-06
101106414	RARG	6.28672	6.5015	8.2254	8.59949	6.39411	8.41244	2.01833	1.65816e-07	8.38504e-06
101121959	PSMA7	12.6667	13.2896	11.3044	11.3985	12.9781	11.3515	-1.62668	1.66725e-07	8.40849e-06
101118422	BEX2	11.7879	12.4015	10.459	10.5674	12.0947	10.5132	-1.58151	1.68089e-07	8.45464e-06
101117624	UROC1	8.84128	7.62746	10.6147	10.7501	8.23437	10.6824	2.44801	1.7579e-07	8.81848e-06
101105505	ABHD12B	10.9228	11.9524	9.14772	9.55692	11.4376	9.35232	-2.08528	1.77069e-07	8.8591e-06
101102559	CERS4	12.0657	13.5178	10.288	8.78329	12.7918	9.53564	-3.25613	1.80375e-07	9.0006e-06
101123021	LOC101123021	0	0	6.46317	5.0592	0	5.76118	5.76118	1.84168e-07	9.16562e-06
101123330	FLNB	9.06537	7.77588	11.2657	10.763	8.42063	11.0144	2.59373	1.86389e-07	9.25178e-06
494433	ITGB2	8.58187	7.62746	11.4846	10.1504	8.10466	10.8175	2.71282	1.8847e-07	9.3305e-06
101116395	SIN3B	5.45633	3.66534	8.37842	7.98035	4.56084	8.17938	3.61855	1.89623e-07	9.36301e-06
101105737	RABL6	7.12155	5.84523	9.28913	9.15166	6.48339	9.2204	2.73701	1.91763e-07	9.44114e-06
101107591	ZNF385A	4.1445	0	8.25879	7.4972	2.07225	7.878	5.80575	1.92206e-07	9.44114e-06
101107545	RRAS	10.0768	10.0796	8.85195	8.80664	10.0782	8.82929	-1.24892	1.92895e-07	9.45034e-06
101113842	TSPAN33	10.0704	10.8801	8.71961	8.27627	10.4752	8.49794	-1.97731	1.94343e-07	9.49664e-06
101106913	CCNT2	8.11222	7.69682	9.58669	9.50791	7.90452	9.5473	1.64278	1.95199e-07	9.51381e-06
101117990	ADGRA2	3.69134	4.48717	7.02552	7.1163	4.08925	7.07091	2.98166	2.00621e-07	9.75288e-06
101122519	MKNK2	8.35561	6.40532	10.5865	10.9184	7.38047	10.7525	3.37199	2.02219e-07	9.80529e-06
101121298	LOC101121298	3.02697	0	6.91813	6.48602	1.51348	6.70207	5.18859	2.03778e-07	9.85552e-06
101104619	APOA2	18.8092	19.3147	17.5355	16.9874	19.0619	17.2615	-1.80048	2.08343e-07	1.00505e-05
101120772	GCSH	11.9721	13.2251	10.3296	10.4635	12.5986	10.3966	-2.20199	2.14149e-07	1.03043e-05
101117792	LZTR1	4.67982	4.71825	7.34177	7.18916	4.69903	7.26547	2.56643	2.17466e-07	1.04373e-05
101122401	ADCY9	6.0303	4.91737	8.46045	8.12354	5.47384	8.292	2.81816	2.2896e-07	1.0961e-05
100653388	NR5A2	9.96427	10.0401	8.2254	7.16528	10.0022	7.69534	-2.30686	2.30321e-07	1.09983e-05
101112321	CHP1	6.82058	6.88111	9.01936	8.51699	6.85085	8.76817	1.91733	2.32993e-07	1.10717e-05
105605723	LOC105605723	2.52789	0	7.21894	5.92812	1.26395	6.57353	5.30958	2.33032e-07	1.10717e-05
100137071	EIF3A	11.2429	10.9313	12.415	12.3501	11.0871	12.3826	1.29544	2.36282e-07	1.11979e-05
105615140	LOC105615140	0	0	6.78182	4.89467	0	5.83825	5.83825	2.37852e-07	1.1244e-05
101116023	ANKZF1	10.1713	10.8636	8.7822	8.85968	10.5174	8.82094	-1.6965	2.44507e-07	1.15297e-05
101113404	SEMA4C	6.97435	6.30226	8.71159	8.81049	6.6383	8.76104	2.12274	2.4518e-07	1.15326e-05
101114931	TPM2	11.2794	13.2162	9.42447	9.64156	12.2478	9.53301	-2.71477	2.55274e-07	1.19775e-05
101107153	LOC101107153	13.1913	14.8393	11.1762	11.5929	14.0153	11.3846	-2.63073	2.58835e-07	1.21145e-05
101107766	SCARA3	3.28393	0	6.68686	7.07845	1.64196	6.88265	5.24069	2.61117e-07	1.21911e-05
101113646	NTHL1	10.3177	11.1878	8.78729	8.98433	10.7527	8.88581	-1.86692	2.65844e-07	1.23811e-05
101111257	BAZ2B	6.28672	4.48717	8.88083	8.71913	5.38694	8.79998	3.41304	2.68135e-07	1.2457e-05
101122555	HYKK	8.48282	9.365	10.7552	11.0441	8.92391	10.8997	1.97574	2.72288e-07	1.26189e-05
101116048	TBXA2R	5.31951	4.71825	7.44855	8.56797	5.01888	8.00826	2.98938	2.77714e-07	1.28388e-05
101113613	RASSF2	1.75858	0	6.91813	5.46338	0.87929	6.19075	5.31147	2.81237e-07	1.29699e-05
101103177	EHD2	4.7666	3.87139	7.25616	7.35667	4.319	7.30642	2.98742	2.88122e-07	1.3255e-05
101114750	CDC26	9.05031	10.5175	7.01687	7.40845	9.78391	7.21266	-2.57125	2.97387e-07	1.36353e-05
554262	TLR2	5.40315	6.92802	10.1923	8.81817	6.16559	9.50524	3.33965	2.97833e-07	1.36353e-05
101119374	COL27A1	8.38677	8.20523	9.67867	9.6842	8.296	9.68144	1.38543	3.00043e-07	1.37032e-05
443125	ECE1	10.2776	10.9328	12.3558	12.1691	10.6052	12.2625	1.65725	3.0094e-07	1.37109e-05
101119558	MAML1	5.23071	4.71825	7.76496	7.38796	4.97448	7.57646	2.60198	3.03881e-07	1.38116e-05
101117540	GORASP1	6.06496	6.92802	8.67082	8.84472	6.49649	8.75777	2.26128	3.07159e-07	1.39133e-05
101118196	CA3	15.2925	16.1849	13.6638	13.9182	15.7387	13.791	-1.94769	3.08037e-07	1.39133e-05
105606081	LOC105606081	0	0	5.62313	5.42367	0	5.5234	5.5234	3.08332e-07	1.39133e-05
101116483	RNASE12	6.0988	6.33744	8.09586	8.76355	6.21812	8.4297	2.21158	3.10102e-07	1.39598e-05
101113796	MVK	12.9753	13.9706	11.602	11.1081	13.473	11.355	-2.11792	3.14254e-07	1.4113e-05
101116983	PON1	16.248	16.4753	15.136	15.0581	16.3617	15.0971	-1.2646	3.19311e-07	1.4306e-05
101103483	MYCT1	0	0	6.01933	5.15931	0	5.58932	5.58932	3.2012e-07	1.43083e-05
101108743	CREB3L2	6.602	6.80776	8.8927	8.40419	6.70488	8.64845	1.94357	3.32623e-07	1.4832e-05
101122698	RGS6	0	0	5.47943	5.53966	0	5.50954	5.50954	3.3729e-07	1.50046e-05
101108594	IGFLR1	8.33446	8.71356	6.59686	6.70058	8.52401	6.64872	-1.87529	3.39374e-07	1.5037e-05
101117005	LOC101117005	11.0265	11.7777	9.56163	9.81081	11.4021	9.68622	-1.71587	3.39611e-07	1.5037e-05
101109296	RANBP10	3.50197	0	7.27805	6.84286	1.75098	7.06045	5.30947	3.40448e-07	1.50387e-05
101107241	ISG20L2	6.78983	3.87139	9.74434	9.92897	5.33061	9.83665	4.50604	3.45303e-07	1.52176e-05
101114408	LOC101114408	13.8961	14.3034	12.0764	12.6378	14.0998	12.3571	-1.74265	3.49238e-07	1.53551e-05
101112558	IFRD1	10.3293	11.3057	8.99754	8.71091	10.8175	8.85423	-1.96328	3.67829e-07	1.61349e-05
101110014	INPP5A	6.9652	6.40532	8.60019	8.8258	6.68526	8.713	2.02774	3.70807e-07	1.62277e-05
101117236	MTERF2	9.79654	10.0587	8.6146	8.37326	9.92761	8.49393	-1.43368	3.72927e-07	1.62704e-05
101111020	KIAA1683	11.4501	12.6438	9.91698	10.0183	12.047	9.96765	-2.0793	3.73506e-07	1.62704e-05
101103696	TSPEAR	8.23525	7.61317	5.50439	5.68109	7.92421	5.59274	-2.33147	3.87362e-07	1.68342e-05
101104249	NCOA2	9.36563	9.52613	10.6133	10.5956	9.44588	10.6044	1.15855	3.88235e-07	1.68342e-05
101123124	METAP1	7.27745	7.7103	9.46159	9.07683	7.49388	9.26921	1.77534	3.93452e-07	1.69978e-05
101107249	C24H16orf58	7.38423	6.70376	8.93922	9.54771	7.04399	9.24347	2.19947	3.93811e-07	1.69978e-05
101108149	FAM107B	11.2775	11.344	12.3573	12.481	11.3108	12.4192	1.1084	3.95338e-07	1.70248e-05
101106100	CMTR2	7.25511	6.56224	9.15759	8.84847	6.90868	9.00303	2.09436	4.01224e-07	1.72389e-05
101103509	SETD1B	6.83069	7.27506	8.99314	8.74353	7.05287	8.86833	1.81546	4.06755e-07	1.74369e-05
101104227	TMEM184B	4.00867	0	7.69619	7.40845	2.00433	7.55232	5.54798	4.16831e-07	1.78283e-05
443264	LEPR	6.01266	4.05166	9.76515	8.19014	5.03216	8.97764	3.94548	4.19345e-07	1.78952e-05
105616456	HIC1	3.28393	0	7.27079	6.54272	1.64196	6.90676	5.26479	4.21956e-07	1.7966e-05
105605515	LOC105605515	3.39706	3.42487	6.45037	6.78135	3.41096	6.61586	3.2049	4.2451e-07	1.8034e-05
101116522	KCTD14	9.49834	9.92052	8.24033	8.05372	9.70943	8.14703	-1.5624	4.30875e-07	1.82633e-05
101123664	FGG	17.9159	18.444	19.7107	19.6508	18.18	19.6808	1.50081	4.34045e-07	1.83564e-05
101121033	MIA	7.1938	7.0175	4.60672	4.41701	7.10565	4.51186	-2.59379	4.3689e-07	1.84354e-05
101117387	EARS2	6.31579	5.38909	8.48261	8.23097	5.85244	8.35679	2.50435	4.54336e-07	1.91288e-05
443104	LOC443104	7.55852	6.5015	9.97507	9.20241	7.03001	9.58874	2.55873	4.57653e-07	1.92255e-05
105616290	LOC105616290	7.52157	8.70685	5.47943	5.34082	8.11421	5.41012	-2.70409	4.68679e-07	1.96061e-05
101107657	HYI	12.5344	13.4572	11.0825	11.1932	12.9958	11.1378	-1.85794	4.68791e-07	1.96061e-05
101110977	AAMDC	12.4183	13.0221	11.2427	11.1314	12.7202	11.187	-1.53321	4.9997e-07	2.08486e-05
101114007	NDUFA6	12.4288	13.349	10.8355	11.1398	12.8889	10.9877	-1.90121	5.0071e-07	2.08486e-05
100302304	ARF4	8.69406	7.8013	10.2996	10.2085	8.24768	10.2541	2.00638	5.0206e-07	2.08587e-05
106991648	LOC106991648	3.16116	3.13614	6.37115	6.56114	3.14865	6.46614	3.31749	5.12277e-07	2.12364e-05
101110098	C20H6orf132	3.93564	2.29155	6.75086	7.17727	3.1136	6.96406	3.85047	5.21806e-07	2.1584e-05
101102951	PTPRM	8.87585	8.81064	10.5061	10.0594	8.84325	10.2827	1.4395	5.24439e-07	2.16125e-05
101111737	ACTN4	9.31433	7.27506	11.8109	11.4538	8.29469	11.6324	3.33768	5.24787e-07	2.16125e-05
101104856	P4HA3	10.6464	10.6667	9.48843	9.57968	10.6566	9.53406	-1.1225	5.29467e-07	2.17577e-05
101118277	SLC51B	12.5071	13.3292	11.2371	11.0836	12.9181	11.1603	-1.75779	5.32158e-07	2.18208e-05
101110916	LOC101110916	11.2858	12.3427	9.96611	9.79144	11.8142	9.87878	-1.93546	5.46449e-07	2.23582e-05
101116190	C1H21orf91	8.67175	8.01193	10.7918	10.0033	8.34184	10.3975	2.0557	5.66046e-07	2.31099e-05
101112709	AHDC1	7.15411	6.88111	8.64579	8.96717	7.01761	8.80648	1.78887	5.68497e-07	2.31378e-05
101118115	MCF2L	5.42999	3.87139	8.93464	7.60764	4.65069	8.27114	3.62045	5.69184e-07	2.31378e-05
101114599	CTDSP2	9.11169	9.57485	10.8999	10.6685	9.34327	10.7842	1.44093	5.7502e-07	2.33248e-05
101111370	CD276	5.53261	3.42487	8.06263	8.51699	4.47874	8.28981	3.81107	5.806e-07	2.34829e-05
443318	IGF1	11.7794	12.0629	10.609	10.7779	11.9212	10.6934	-1.22776	5.81409e-07	2.34829e-05
101113548	SHC1	9.22712	7.44596	11.3755	11.2854	8.33654	11.3304	2.99389	6.00776e-07	2.42133e-05
100174984	PER1	9.05247	7.98998	10.9387	10.5305	8.52123	10.7346	2.21338	6.30917e-07	2.53739e-05
101117602	SPSB1	2.52789	0	7.48664	5.71438	1.26395	6.60051	5.33656	6.35076e-07	2.54567e-05
101121996	LOC101121996	8.32019	8.40912	6.48841	6.68387	8.36466	6.58614	-1.77851	6.35674e-07	2.54567e-05
497272	TEK	8.92856	8.05483	10.4874	10.3856	8.49169	10.4365	1.94481	6.3926e-07	2.54971e-05
101108848	SPEN	7.83943	5.98489	10.6382	9.79144	6.91216	10.2148	3.30264	6.39387e-07	2.54971e-05
101120734	MRPL33	9.45163	10.0374	7.43563	8.08588	9.74454	7.76075	-1.98379	6.61976e-07	2.63422e-05
101111542	LRG1	13.9904	14.0861	15.1624	15.4218	14.0383	15.2921	1.25385	6.7962e-07	2.69874e-05
101105264	CLUH	9.78229	8.88385	11.2334	11.2411	9.33307	11.2372	1.90417	6.85872e-07	2.71784e-05
101123134	COIL	10.3444	10.6736	9.27651	9.0575	10.509	9.167	-1.342	6.91281e-07	2.73353e-05
101109993	SIPA1L3	3.69134	0	8.11625	6.73343	1.84567	7.42484	5.57917	7.05459e-07	2.78376e-05
101116921	COPRS	8.25414	9.18358	5.77449	6.56114	8.71886	6.16782	-2.55105	7.30495e-07	2.87653e-05
100171391	CLOCK	7.29215	6.85707	8.83482	8.84847	7.07461	8.84165	1.76703	7.40436e-07	2.9096e-05
101118706	GGH	11.142	11.5132	9.91582	9.16978	11.3276	9.5428	-1.78481	7.53074e-07	2.95312e-05
101108405	TBX2	2.06288	0	5.73284	6.32291	1.03144	6.02787	4.99643	7.58721e-07	2.96909e-05
105612282	LOC105612282	10.9653	11.7122	9.6896	9.76388	11.3388	9.72674	-1.61201	7.80022e-07	3.04612e-05
101110233	GEMIN5	5.86313	6.83263	8.6146	8.70264	6.34788	8.65862	2.31074	7.83008e-07	3.04737e-05
101119660	QSOX1	9.24235	9.04681	10.4291	11.1089	9.14458	10.769	1.62442	7.83573e-07	3.04737e-05
101104397	GPX3	9.82462	12.4057	14.6949	15.9032	11.1151	15.2991	4.18392	7.9062e-07	3.06845e-05
101107239	RCE1	9.98252	10.5535	8.8075	8.5217	10.268	8.6646	-1.6034	8.06427e-07	3.12337e-05
101114544	GSS	11.2927	11.3929	10.3244	10.2158	11.3428	10.2701	-1.07272	8.08719e-07	3.12583e-05
101122144	VPS37C	2.06288	0	6.76125	5.53966	1.03144	6.15046	5.11901	8.14273e-07	3.14086e-05
101103884	LCLAT1	6.01266	6.64881	8.27339	8.5634	6.33073	8.4184	2.08767	8.18763e-07	3.15173e-05
101115115	LOC101115115	8.29851	8.9249	10.2386	11.4157	8.61171	10.8272	2.21546	8.2197e-07	3.15764e-05
101116032	FAM73B	7.14604	6.64881	8.64859	9.09906	6.89742	8.87383	1.9764	8.325e-07	3.18746e-05
654403	TXNIP	12.4139	12.2243	13.7768	13.4733	12.3191	13.625	1.30591	8.34494e-07	3.18746e-05
101119681	RREB1	6.47889	6.64881	8.92311	8.25945	6.56385	8.59128	2.02743	8.34804e-07	3.18746e-05
101113407	MGAM	9.80937	10.4747	8.51061	7.8516	10.142	8.1811	-1.96093	8.37302e-07	3.19054e-05
101121274	DYNLL2	10.5092	11.0514	12.1534	12.4942	10.7803	12.3238	1.54353	8.4238e-07	3.20342e-05
101117170	RMDN1	10.1021	10.3554	8.90213	9.02138	10.2287	8.96175	-1.26695	8.46413e-07	3.21228e-05
101116228	LOC101116228	11.1702	13.1045	9.6773	9.45226	12.1373	9.56478	-2.57256	8.69826e-07	3.29451e-05
101120365	MFSD2A	6.5782	10.0508	4.82063	3.55828	8.31448	4.18946	-4.12502	8.8623e-07	3.34991e-05
101105289	NEDD9	5.26092	2.77479	8.41838	7.9387	4.01785	8.17854	4.16068	8.89532e-07	3.35555e-05
100885760	CNTFR	7.65836	7.44596	9.01719	9.496	7.55216	9.25659	1.70443	8.9128e-07	3.35555e-05
101112148	TOM1L2	5.10312	5.51734	7.98048	7.41858	5.31023	7.69953	2.3893	9.00796e-07	3.38462e-05
101121112	ZNFX1	9.89614	10.0348	11.5813	11.0836	9.96545	11.3324	1.36698	9.68544e-07	3.63194e-05
101104354	TMEM126A	9.75866	10.9499	8.0542	8.39396	10.3543	8.22408	-2.13022	9.93179e-07	3.71693e-05
100500782	VIPR1	7.41142	5.63511	9.44234	9.87478	6.52327	9.65856	3.1353	9.98129e-07	3.72806e-05
101118834	CLK2	11.1992	11.1412	9.91698	10.1412	11.1702	10.0291	-1.14112	1.01264e-06	3.77477e-05
101115925	IGF2BP2	0	0	5.375	5.38284	0	5.37892	5.37892	1.03813e-06	3.86216e-05
105609732	SKI	8.41055	8.41737	9.62419	9.74184	8.41396	9.68302	1.26906	1.04696e-06	3.88735e-05
101115084	RCSD1	7.89827	7.49352	9.78056	9.21409	7.6959	9.49733	1.80143	1.06925e-06	3.96231e-05
101121422	NACC1	6.47889	5.57743	8.44118	8.32558	6.02816	8.38338	2.35522	1.09764e-06	4.05954e-05
101108183	SLC6A9	3.85871	0	8.08762	6.88733	1.92936	7.48747	5.55812	1.11871e-06	4.12939e-05
101119600	TAGLN3	7.4964	9.23112	5.17181	5.61211	8.36376	5.39196	-2.9718	1.12104e-06	4.12989e-05
101115718	ARGLU1	11.3911	11.6886	10.3853	10.3817	11.5399	10.3835	-1.15637	1.15114e-06	4.23252e-05
101111285	PGM2	7.17805	6.75669	8.63735	9.02138	6.96737	8.82936	1.86199	1.15691e-06	4.24547e-05
101118261	LDHB	13.6111	14.3419	12.1124	12.4177	13.9765	12.265	-1.71149	1.1654e-06	4.26829e-05
101109478	USP2	9.77315	9.52994	7.38275	8.12972	9.65154	7.75624	-1.89531	1.19297e-06	4.36081e-05
101116467	TSPAN31	11.8053	12.0491	10.7389	10.8442	11.9272	10.7916	-1.1356	1.20423e-06	4.39347e-05
101121080	LOC101121080	0	0	6.30163	4.77354	0	5.53759	5.53759	1.23144e-06	4.48408e-05
101107809	LOC101107809	11.9007	11.6445	10.6695	10.4562	11.7726	10.5629	-1.20975	1.24935e-06	4.54051e-05
101120361	FAM198A	2.52789	5.09232	8.23661	7.92454	3.81011	8.08058	4.27047	1.29058e-06	4.68132e-05
101107652	GPR156	8.60855	8.6238	9.78311	10.0883	8.61618	9.93568	1.31951	1.29456e-06	4.68674e-05
106990933	LOC106990933	6.19582	4.35608	8.63735	8.54964	5.27595	8.59349	3.31754	1.29987e-06	4.69698e-05
100037702	TM7SF2	13.8838	14.1238	12.2043	10.8694	14.0038	11.5369	-2.46695	1.33424e-06	4.81194e-05
443417	TGFB1	8.95421	8.74665	10.4234	10.0431	8.85043	10.2333	1.38283	1.36952e-06	4.92055e-05
101118442	PLPPR2	8.8033	8.20523	6.64256	6.34433	8.50427	6.49345	-2.01082	1.36957e-06	4.92055e-05
101110058	USP53	5.92104	5.7955	8.27339	7.71846	5.85827	7.99592	2.13766	1.39741e-06	5.01102e-05
101123225	NRP1	10.2278	9.84919	11.333	11.2673	10.0385	11.3001	1.26162	1.40227e-06	5.0189e-05
101122198	ASAP1	7.17805	7.92209	9.51017	9.30705	7.55007	9.40861	1.85854	1.43045e-06	5.10165e-05
101119038	LOC101119038	13.7058	14.8663	12.3489	12.1799	14.2861	12.2644	-2.02162	1.4308e-06	5.10165e-05
101115294	TNRC6C	3.50197	4.35608	7.46136	6.61502	3.92903	7.03819	3.10916	1.44061e-06	5.12693e-05
106991952	LOC106991952	8.25789	8.06536	5.85435	6.38625	8.16163	6.1203	-2.04133	1.45753e-06	5.17737e-05
101110065	POMT2	7.57064	6.56224	9.14177	9.55232	7.06644	9.34704	2.28061	1.47454e-06	5.22797e-05
101114352	DAPK3	6.77943	6.30226	8.38179	8.50277	6.54085	8.44228	1.90143	1.48912e-06	5.26977e-05
101109565	SLC28A1	7.82433	7.87498	9.1497	9.42738	7.84966	9.28854	1.43888	1.54637e-06	5.46211e-05
101108703	KCNK7	7.08824	9.09386	5.04141	4.89467	8.09105	4.96804	-3.12301	1.55307e-06	5.47551e-05
101119783	PSMG3	12.3153	13.432	10.4827	11.0611	12.8736	10.7719	-2.10168	1.56366e-06	5.50255e-05
101105696	PPP1R10	8.1651	6.56224	10.1484	10.1228	7.36367	10.1356	2.77193	1.57749e-06	5.54089e-05
101104200	CSF1	9.04381	9.24044	10.614	10.263	9.14213	10.4385	1.29635	1.61313e-06	5.65554e-05
105602375	TCTEX1D2	10.0095	11.3321	8.50133	8.6347	10.6708	8.56802	-2.10276	1.62749e-06	5.69533e-05
101118220	C17H12orf65	9.60964	10.0348	8.30216	8.45432	9.8222	8.37824	-1.44396	1.63601e-06	5.71451e-05
101121760	PTPRB	8.63185	7.44596	10.3937	10.2129	8.03891	10.3033	2.26436	1.66311e-06	5.79143e-05
101120342	TMEM256	12.1192	13.0817	10.8916	10.7339	12.6005	10.8128	-1.7877	1.66417e-06	5.79143e-05
101113645	LOC101113645	7.42482	6.78245	9.13579	8.87816	7.10364	9.00697	1.90334	1.68293e-06	5.84593e-05
101122864	GRSF1	6.64845	5.63511	9.81589	8.29839	6.14178	9.05714	2.91536	1.6983e-06	5.88848e-05
101109536	GALNT10	4.00867	4.48717	7.93529	6.66696	4.24792	7.30113	3.05321	1.73375e-06	6.00037e-05
442999	AQP1	3.16116	0	6.78182	6.40677	1.58058	6.59429	5.01371	1.77334e-06	6.11643e-05
105612082	LOC105612082	9.24045	10.5959	7.77525	7.62526	9.91816	7.70025	-2.2179	1.77377e-06	6.11643e-05
101104859	LOC101104859	4.38293	5.45464	8.07518	7.38796	4.91878	7.73157	2.81278	1.78403e-06	6.13055e-05
101104160	TNFAIP1	7.4447	6.85707	9.17714	8.85968	7.15089	9.01841	1.86752	1.78437e-06	6.13055e-05
101117537	CRKL	6.37223	3.66534	9.11972	9.17576	5.01878	9.14774	4.12896	1.79171e-06	6.14457e-05
101114690	DGUOK	8.62896	8.85986	7.10112	7.22425	8.74441	7.16269	-1.58172	1.81074e-06	6.19857e-05
101103829	NOP56	12.8402	14.2699	11.4081	11.3237	13.5551	11.3659	-2.18919	1.81456e-06	6.20039e-05
101105535	TMEM43	10.0768	8.73351	11.7512	11.7621	9.40516	11.7567	2.35153	1.84802e-06	6.30333e-05
101106507	MRPL35	10.8563	11.4673	9.572	9.79922	11.1618	9.68561	-1.47619	1.87538e-06	6.37744e-05
101102730	SLAIN2	7.70305	7.56946	9.29272	8.99114	7.63626	9.14193	1.50567	1.87651e-06	6.37744e-05
101106325	TMEM161A	9.44671	9.59679	8.26976	8.16025	9.52175	8.215	-1.30675	1.89618e-06	6.42449e-05
101117946	LOC101117946	9.92118	10.8651	8.58564	8.60837	10.3931	8.59701	-1.79612	1.89717e-06	6.42449e-05
101109297	SNRNP70	12.6735	13.9133	11.1233	11.357	13.2934	11.2402	-2.05326	1.90177e-06	6.42852e-05
101111789	STK38L	6.82058	5.8933	8.815	8.49321	6.35694	8.6541	2.29716	1.9141e-06	6.45864e-05
101109709	DNAJC17	11.0461	11.7769	9.68824	9.9588	11.4115	9.82352	-1.588	1.96194e-06	6.60823e-05
101116494	MRPS14	9.97911	10.4346	8.73287	8.88913	10.2069	8.811	-1.39588	2.01153e-06	6.7632e-05
101116245	CACYBP	11.6672	11.8518	10.673	10.7339	11.7595	10.7035	-1.05608	2.03006e-06	6.81334e-05
101118722	MON1B	2.31404	2.77479	7.21894	5.61211	2.54441	6.41552	3.87111	2.09769e-06	7.02781e-05
101115469	EFNB2	0	0	5.50439	5.11012	0	5.30726	5.30726	2.11136e-06	7.06108e-05
105609233	LOC105609233	0	0	5.73284	4.95163	0	5.34223	5.34223	2.14543e-06	7.16232e-05
106991619	LOC106991619	0	0	5.375	5.20687	0	5.29093	5.29093	2.18327e-06	7.27578e-05
101107053	C20H6orf62	7.77285	5.7955	10.4127	9.69675	6.78417	10.0547	3.27057	2.20809e-06	7.3455e-05
101107995	NF2	6.42655	6.4381	8.13636	8.19604	6.43232	8.1662	1.73388	2.21538e-06	7.35678e-05
101115067	MTMR12	8.59082	7.73689	10.1335	9.96226	8.16386	10.0479	1.88403	2.22464e-06	7.37456e-05
101106212	ODF3	6.33011	7.18136	3.9087	3.23029	6.75573	3.56949	-3.18624	2.23138e-06	7.3839e-05
101117671	EMC9	12.3083	13.7196	10.9496	10.8023	13.014	10.8759	-2.13803	2.27529e-06	7.51601e-05
101103426	ANKH	7.55852	5.63511	9.79328	9.70712	6.59682	9.7502	3.15338	2.30207e-06	7.59119e-05
101105513	RAP1GAP2	0	0	5.62313	5.00641	0	5.31477	5.31477	2.3062e-06	7.59154e-05
101112429	PFDN6	11.8193	12.5579	10.416	10.7359	12.1886	10.576	-1.61261	2.32972e-06	7.65559e-05
100302099	CD93	6.74778	3.87139	9.73118	9.37108	5.30959	9.55113	4.24154	2.35505e-06	7.72539e-05
100135698	TNFRSF1A	8.35211	6.33744	10.585	10.4463	7.34477	10.5157	3.17088	2.37475e-06	7.77649e-05
101108825	ANO6	7.83943	7.46199	10.3811	9.20241	7.65071	9.79174	2.14103	2.40206e-06	7.85226e-05
101108693	MUSTN1	7.00144	6.97346	11.3712	8.54502	6.98745	9.95812	2.97067	2.42083e-06	7.89995e-05
101114663	LOC101114663	14.1071	14.343	12.6324	13.0425	14.2251	12.8374	-1.38764	2.45327e-06	7.99199e-05
106991770	LOC106991770	7.89346	9.14439	5.94832	6.21073	8.51892	6.07953	-2.4394	2.46743e-06	8.02424e-05
101108353	NDUFB4	11.7914	12.8115	10.5329	10.5117	12.3015	10.5223	-1.77922	2.47202e-06	8.02535e-05
101113156	TNFAIP3	6.75841	6.80776	8.32686	8.8258	6.78308	8.57633	1.79325	2.49753e-06	8.09424e-05
101107154	SLC5A11	2.06288	3.13614	5.89267	6.68387	2.59951	6.28827	3.68876	2.52652e-06	8.17415e-05
101113176	TRIP11	8.12048	8.9249	10.1856	10.3516	8.52269	10.2686	1.74589	2.53279e-06	8.18038e-05
101114717	PLEKHA6	6.42655	5.09232	8.69542	8.32018	5.75943	8.5078	2.74837	2.54313e-06	8.19975e-05
105605975	LOC105605975	10.5984	10.2039	11.6009	12.0227	10.4012	11.8118	1.41063	2.5477e-06	8.20046e-05
101114986	ETS1	10.1371	9.51849	11.3308	11.2944	9.82779	11.3126	1.48479	2.55589e-06	8.20327e-05
101114652	SLC17A2	11.8707	12.0236	10.2817	10.809	11.9472	10.5454	-1.40183	2.55727e-06	8.20327e-05
101111481	LOC101111481	6.41316	5.8933	8.17575	8.1111	6.15323	8.14342	1.99019	2.61817e-06	8.38437e-05
101113483	ANKRD33	4.67982	5.74399	0	0	5.21191	0	-5.21191	2.63742e-06	8.43168e-05
101107108	WBP4	10.4886	10.6719	9.50708	9.4621	10.5802	9.48459	-1.09566	2.65086e-06	8.45353e-05
101122289	SHPK	10.0789	10.325	8.53504	8.98774	10.202	8.76139	-1.44058	2.65321e-06	8.45353e-05
101109897	EFHD2	9.72249	9.68819	11.3657	10.7935	9.70534	11.0796	1.37429	2.65953e-06	8.45938e-05
101112788	MMRN2	8.49875	7.95644	9.74434	9.81848	8.22759	9.78141	1.55382	2.67802e-06	8.50384e-05
101120152	URM1	6.89951	5.98489	8.5441	8.7989	6.4422	8.6715	2.2293	2.69927e-06	8.55691e-05
101104834	EXOSC8	9.48401	10.3703	8.00693	8.22521	9.92715	8.11607	-1.81108	2.71956e-06	8.60677e-05
101112169	ARRDC4	4.1445	0	7.92145	7.22425	2.07225	7.57285	5.50061	2.75976e-06	8.71935e-05
101112632	ZNF593	9.46791	11.1585	7.93069	8.01416	10.3132	7.97243	-2.3408	2.78682e-06	8.7885e-05
101115213	OSGEP	10.721	10.8934	9.67043	9.77969	10.8072	9.72506	-1.08213	2.79096e-06	8.7885e-05
101106011	BDH2	11.1776	11.4126	10.1465	10.2587	11.2951	10.2026	-1.09254	2.80497e-06	8.81788e-05
101105271	KLHDC4	9.58447	10.0186	8.25512	8.46414	9.80154	8.35963	-1.44191	2.81796e-06	8.8374e-05
101116120	VSTM4	3.93564	0	7.4028	7.141	1.96782	7.2719	5.30408	2.82055e-06	8.8374e-05
101117258	SERPINF2	13.6913	12.523	15.2307	15.4179	13.1071	15.3243	2.21715	2.89216e-06	9.04676e-05
101120933	CASKIN2	6.386	4.35608	8.88083	8.66482	5.37104	8.77283	3.40178	2.94173e-06	9.18657e-05
101122896	RBM6	11.2807	11.6035	10.234	10.3463	11.4421	10.2901	-1.15201	2.948e-06	9.19093e-05
101121699	SRXN1	10.8137	11.2889	9.74826	9.15469	11.0513	9.45148	-1.59982	2.96945e-06	9.24253e-05
101114736	MRPL21	10.1901	11.8156	8.89507	8.59055	11.0029	8.74281	-2.26004	2.98353e-06	9.27107e-05
101105938	FKBP1A	8.29851	7.18136	10.0522	9.80502	7.73993	9.92863	2.1887	2.99385e-06	9.28782e-05
101112371	FCRL5	4.80811	3.42487	8.51982	6.87265	4.11649	7.69624	3.57975	3.04628e-06	9.43497e-05
101110389	NAB1	7.07129	5.63511	8.93234	9.15772	6.3532	9.04503	2.69183	3.12788e-06	9.66723e-05
101116935	DDX55	9.4252	9.7996	7.60101	8.19604	9.6124	7.89853	-1.71387	3.13282e-06	9.66723e-05
101115773	LOC101115773	11.4018	13.0489	9.79454	10.1181	12.2253	9.95632	-2.26901	3.14037e-06	9.66723e-05
101119909	STX11	5.31951	4.71825	8.00693	7.22425	5.01888	7.61559	2.59672	3.14177e-06	9.66723e-05
101106726	MED17	10.5279	10.6753	9.21355	9.53612	10.6016	9.37483	-1.22681	3.17014e-06	9.73863e-05
101120760	VEZF1	6.54176	7.52438	8.95062	9.65234	7.03307	9.30148	2.26841	3.18209e-06	9.75946e-05
101121995	DCTPP1	9.79911	10.2669	8.16404	8.66907	10.033	8.41655	-1.61644	3.18756e-06	9.76035e-05
101114142	ADAMTS7	8.24283	8.3152	9.46319	9.59092	8.27902	9.52706	1.24804	3.24884e-06	9.93188e-05
101109329	TSPAN14	9.19619	9.51465	10.5107	10.5514	9.35542	10.531	1.17562	3.26114e-06	9.95334e-05
101106245	LOC101106245	7.40467	8.06536	5.42816	5.61211	7.73501	5.52013	-2.21488	3.26716e-06	9.9556e-05
101102417	KPTN	9.78098	9.99677	8.41838	8.71091	9.88888	8.56464	-1.32423	3.27858e-06	9.96857e-05
101111438	SLC35F6	3.85871	2.77479	7.36922	6.30116	3.31675	6.83519	3.51844	3.28199e-06	9.96857e-05
101114509	LTBR	10.1523	9.79328	11.1208	11.4764	9.97278	11.2986	1.32583	3.34678e-06	0.00010149
101107162	WWC2	9.12407	8.72689	10.4812	10.1685	8.92548	10.3248	1.39936	3.37494e-06	0.00010206
101112901	HMHA1	7.69201	7.08115	9.61419	9.00802	7.38658	9.3111	1.92452	3.37639e-06	0.00010206
101109220	LOC101109220	7.93152	8.32399	5.66802	3.82535	8.12776	4.74669	-3.38107	3.3915e-06	0.000102353
101107973	RARA	9.34638	8.81064	10.4267	10.945	9.07851	10.6858	1.60732	3.42031e-06	0.000103057
101113583	LOC101113583	13.7581	14.1329	12.3357	11.1925	13.9455	11.7641	-2.18138	3.43078e-06	0.000103208
100307037	CYB5A	10.5526	9.02	12.5768	12.1418	9.78629	12.3593	2.57302	3.44949e-06	0.000103606
101119039	NAPEPLD	5.86313	5.57743	7.87913	7.63398	5.72028	7.75655	2.03627	3.52584e-06	0.00010573
101118579	MEAF6	5.50763	5.17243	7.61254	7.41858	5.34003	7.51556	2.17553	3.54786e-06	0.000106222
101119519	TDRKH	8.66046	9.09386	7.2996	7.25852	8.87716	7.27906	-1.5981	3.57178e-06	0.000106769
101122238	PAPSS2	6.01266	6.4381	9.53461	8.01416	6.22538	8.77439	2.54901	3.58639e-06	0.000107035
101103711	NELFB	6.24199	4.82124	8.41838	8.2538	5.53161	8.33609	2.80447	3.62066e-06	0.000107888
105603786	LOC105603786	8.07019	8.7401	6.43747	6.50517	8.40514	6.47132	-1.93383	3.63482e-06	0.000107966
101112913	PEMT	13.1393	14.3528	11.6763	11.8621	13.7461	11.7692	-1.97686	3.63978e-06	0.000107966
101104054	LOC101104054	0	0	5.29139	5.15931	0	5.22535	5.22535	3.64047e-06	0.000107966
101111666	BAP1	8.06592	6.64881	9.87452	9.84503	7.35736	9.85978	2.50241	3.65137e-06	0.00010812
101119187	TINAGL1	9.49039	9.11935	10.5314	10.5753	9.30487	10.5534	1.24848	3.78794e-06	0.000111988
101119750	BLVRB	14.1375	14.5053	12.9615	12.2326	14.3214	12.597	-1.72438	3.86851e-06	0.000113971
101104836	NUDT15	1.75858	0	5.52894	5.84037	0.87929	5.68465	4.80536	3.87315e-06	0.000113971
101119620	LOC101119620	11.4733	11.1462	9.75997	10.17	11.3097	9.965	-1.34473	3.95187e-06	0.000116106
101115200	TCP11L2	6.84072	5.63511	8.89034	8.57251	6.23792	8.73142	2.49351	4.00475e-06	0.000117477
105606067	LOC105606067	0	0	5.26241	5.15931	0	5.21086	5.21086	4.05616e-06	0.000118725
101114406	FNDC3B	9.8682	9.17388	11.3172	10.9633	9.52104	11.1402	1.6192	4.10281e-06	0.000119794
101121335	MARS	11.0259	11.4209	9.98064	10.0787	11.2234	10.0297	-1.19371	4.1771e-06	0.000121628
101113293	FAM162A	11.5483	12.2982	10.305	10.4938	11.9232	10.3994	-1.52384	4.17852e-06	0.000121628
101109649	FKBP3	10.6356	11.5872	9.43424	9.43239	11.1114	9.43332	-1.67809	4.19814e-06	0.000122011
101106654	EPHX2	15.4815	15.7063	14.3665	14.5015	15.5939	14.434	-1.15995	4.21017e-06	0.000122086
101103523	CCDC102B	3.69134	0	6.88048	7.05265	1.84567	6.96656	5.1209	4.21501e-06	0.000122086
101121628	MSMO1	14.9856	14.9129	13.6222	12.8368	14.9492	13.2295	-1.71971	4.22013e-06	0.000122086
101103259	ZNF574	9.79911	9.99951	8.69813	8.73138	9.89931	8.71475	-1.18456	4.27444e-06	0.000123468
101104808	LOC101104808	2.06288	0	7.89337	4.77354	1.03144	6.33346	5.30202	4.32734e-06	0.000124805
101119836	UBE2Z	6.42655	5.00749	8.4347	8.4884	5.71702	8.46155	2.74453	4.34467e-06	0.000125113
100170667	COX5A	11.9482	14.0281	10.4991	10.501	12.9881	10.5	-2.4881	4.36645e-06	0.000125549
101117933	DCAF11	11.4992	10.7749	12.7764	12.6986	11.1371	12.7375	1.60043	4.42213e-06	0.000126956
101104725	LOC101104725	15.5346	16.6187	14.2639	14.1656	16.0766	14.2148	-1.86187	4.44467e-06	0.000127409
101112757	CLPTM1	10.3382	10.0132	11.3729	11.2833	10.1757	11.3281	1.15243	4.46481e-06	0.000127792
101114746	POM121C	6.43981	6.62052	8.73815	8.1111	6.53017	8.42462	1.89445	4.48379e-06	0.000128141
101105560	LOC101105560	8.29851	8.74665	9.85038	10.5685	8.52258	10.2095	1.68688	4.54147e-06	0.000129593
101107412	TOMM5	10.6442	12.2278	9.27288	9.32871	11.436	9.30079	-2.13525	4.58257e-06	0.000130569
101113388	C25H1orf198	1.37245	0	5.47943	5.53966	0.686225	5.50954	4.82332	4.59763e-06	0.0001308
101106127	CLDND1	4.80811	2.77479	7.64658	7.25852	3.79145	7.45255	3.6611	4.66426e-06	0.000132496
100462693	NDUFB6	11.5692	12.8962	10.2057	10.3222	12.2327	10.2639	-1.96873	4.72608e-06	0.00013405
101111215	LOC101111215	11.5601	12.0236	10.5176	10.5933	11.7919	10.5555	-1.23638	4.77309e-06	0.000135115
101117657	LOC101117657	13.3687	13.7096	12.3991	12.2422	13.5391	12.3207	-1.21847	4.77794e-06	0.000135115
101117529	EMC10	7.5278	6.67654	9.16152	9.00802	7.10217	9.08477	1.9826	4.81602e-06	0.000135988
101108472	LLPH	11.3354	12.5495	10.0816	10.0691	11.9425	10.0753	-1.86714	4.85821e-06	0.000136974
105605313	LOC105605313	3.77745	3.42487	7.93987	6.08908	3.60116	7.01448	3.41332	4.88422e-06	0.000137502
101107286	PDE8B	3.02697	0	6.54967	6.21073	1.51348	6.3802	4.86671	4.90464e-06	0.000137871
101103115	FAM195A	10.8427	12.1994	8.68726	9.65449	11.5211	9.17088	-2.35018	4.93711e-06	0.000138577
100170113	CYP1A1	13.2824	13.295	14.5036	14.2795	13.2887	14.3915	1.10288	4.9451e-06	0.000138584
101122607	EMC2	11.6792	12.7032	10.5268	10.3907	12.1912	10.4588	-1.73242	4.95204e-06	0.000138584
101109095	PPAT	7.02803	7.56946	10.6737	8.8964	7.29875	9.78504	2.48629	4.96352e-06	0.000138699
443046	ATP7B	10.7277	10.6546	12.0066	11.6531	10.6911	11.8299	1.13872	5.0845e-06	0.00014187
101120464	KIAA0556	3.69134	0	7.16515	6.76555	1.84567	6.96535	5.11968	5.12486e-06	0.000142784
100169939	BHLHE40	8.4924	8.71356	9.92278	9.73578	8.60298	9.82928	1.2263	5.14025e-06	0.000143002
101112227	RPS27L	13.3173	13.1485	12.1897	12.1245	13.2329	12.1571	-1.07579	5.15468e-06	0.000143186
101112449	SH3BP5	6.06496	4.60733	8.37504	8.02747	5.33614	8.20125	2.86511	5.16204e-06	0.000143186
106990829	LOC106990829	9.90573	10.6667	8.69271	8.73949	10.2862	8.7161	-1.57013	5.18057e-06	0.000143489
101104483	PRKAG2	6.63697	5.32042	8.36825	8.94279	5.9787	8.65552	2.67682	5.23823e-06	0.000144873
101107569	SUPV3L1	10.1713	11.4899	8.7668	8.93928	10.8306	8.85304	-1.97756	5.25288e-06	0.000145066
105610446	LOC105610446	4.92592	7.97889	2.29105	0	6.4524	1.14552	-5.30688	5.28366e-06	0.000145702
101111144	EAF2	9.55277	10.2369	8.21787	8.40929	9.89485	8.31358	-1.58127	5.38338e-06	0.000148136
101115363	DMXL1	7.86915	6.80776	9.58815	9.36323	7.33845	9.47569	2.13724	5.38762e-06	0.000148136
101109470	SERINC3	9.28155	8.87789	10.6233	10.2839	9.07972	10.4536	1.37387	5.44079e-06	0.00014938
101112419	OSBP	9.18442	8.67283	10.2358	10.5731	8.92862	10.4044	1.47582	5.4889e-06	0.000150255
101117755	LOC101117755	13.749	14.3851	12.6355	11.981	14.067	12.3083	-1.75878	5.49332e-06	0.000150255
105602396	LOC105602396	3.28393	3.66534	6.68686	6.21073	3.47463	6.44879	2.97416	5.49656e-06	0.000150255
101119113	PHOSPHO2	9.53279	10.4548	7.949	8.35754	9.9938	8.15327	-1.84054	5.52899e-06	0.000150923
101113175	SPECC1L	8.55774	8.24283	9.63412	9.91472	8.40028	9.77442	1.37414	5.58044e-06	0.000152107
101108435	ESAM	8.3486	7.32849	9.69096	10.1715	7.83854	9.93124	2.0927	5.64948e-06	0.000153767
101119184	TAB3	3.50197	0	6.88048	6.63254	1.75098	6.75651	5.00553	5.65917e-06	0.000153809
101121876	NQO1	10.5092	10.3051	9.18101	8.53107	10.4072	8.85604	-1.55113	5.81522e-06	0.000157823
101102123	LOC101102123	7.58264	8.63091	10.0522	10.0867	8.10678	10.0695	1.96267	5.92812e-06	0.00016061
443285	ARNT	6.14813	5.17243	8.43795	7.8441	5.66028	8.14102	2.48075	5.93497e-06	0.00016061
105606015	LOC105606015	9.81828	10.4265	8.37165	8.74755	10.1224	8.5596	-1.56279	5.94981e-06	0.000160781
101119409	TOR1AIP1	7.12155	6.11222	9.27651	8.6128	6.61689	8.94465	2.32777	5.9683e-06	0.00016105
101113623	CAPRIN1	9.64156	8.58041	11.2496	10.9184	9.11099	11.084	1.97303	5.9794e-06	0.000161119
101114748	TBC1D5	6.74778	5.93982	8.62602	8.29839	6.3438	8.4622	2.1184	6.1067e-06	0.000164315
101120579	SEC24B	7.69754	5.84523	9.65099	9.81465	6.77139	9.73282	2.96143	6.12423e-06	0.000164552
105616153	LOC105616153	8.22379	10.1381	6.08701	6.81243	9.18096	6.44972	-2.73124	6.15977e-06	0.000165271
101103116	ATP8B2	4.07818	0	8.01129	6.94456	2.03909	7.47793	5.43884	6.17556e-06	0.000165459
780458	ENDOG	10.8028	11.8827	9.23235	9.71947	11.3427	9.47591	-1.86682	6.24365e-06	0.000167047
101123183	DLC1	8.00921	7.20059	9.41791	9.45226	7.6049	9.43509	1.83019	6.35579e-06	0.000169806
101107720	KIF14	6.27196	6.53219	8.16012	8.06021	6.40208	8.11016	1.70809	6.47738e-06	0.000172565
101102178	LOC101102178	6.49168	4.35608	9.07667	8.6216	5.42388	8.84913	3.42525	6.59541e-06	0.000175462
101117955	LOC101117955	9.49517	11.7976	14.9628	13.5235	10.6464	14.2431	3.59675	6.63039e-06	0.000176144
101118320	DHCR7	12.9912	12.7647	11.4298	10.3476	12.8779	10.8887	-1.98918	6.65542e-06	0.000176561
101103496	TMEM240	7.3635	8.28848	5.23284	5.68109	7.82599	5.45697	-2.36902	6.72142e-06	0.000178061
105611998	LOC105611998	10.1351	11.7608	8.77195	8.84472	10.9479	8.80834	-2.1396	6.73376e-06	0.000178138
101114629	CD300LG	7.04549	6.83263	8.41179	8.74755	6.93906	8.57967	1.64061	6.86327e-06	0.000181129
101117668	MRPL54	11.8285	13.3651	10.0691	10.6696	12.5968	10.3693	-2.22745	6.86605e-06	0.000181129
101107462	CDH5	9.53743	9.10411	12.227	10.6865	9.32077	11.4567	2.13595	6.88716e-06	0.000181432
101119853	LOC101119853	12.0845	10.9457	13.9507	13.4045	11.5151	13.6776	2.16252	6.98001e-06	0.000183622
101103555	POLR2F	11.4562	11.807	10.3802	10.5685	11.6316	10.4744	-1.15725	7.1189e-06	0.000187015
101110177	LOC101110177	9.24045	8.10673	10.7842	10.6243	8.67359	10.7043	2.03068	7.14907e-06	0.000187546
101118899	NDUFS4	11.8519	13.0651	10.614	10.61	12.4585	10.612	-1.84648	7.18152e-06	0.000188136
101111455	ATP5I	10.8754	12.836	9.44396	9.62196	11.8557	9.53296	-2.32271	7.21717e-06	0.000188808
101120770	PFDN4	10.3213	11.4563	8.84219	9.21118	10.8888	9.02668	-1.86211	7.22971e-06	0.000188874
101123545	EHMT1	6.54176	4.05166	9.28012	8.81433	5.29671	9.04723	3.75052	7.27361e-06	0.000189758
101111606	DBI	14.4617	15.5829	13.3063	12.8718	15.0223	13.0891	-1.93324	7.29597e-06	0.000190078
101104335	HSPB6	3.28393	0	6.30163	6.84286	1.64196	6.57224	4.93028	7.33014e-06	0.000190705
100125621	PLIN3	11.6484	11.9888	10.5725	10.763	11.8186	10.6678	-1.15084	7.34904e-06	0.000190778
101103573	LEO1	11.0065	12.0491	9.93086	9.64804	11.5278	9.78945	-1.73835	7.35318e-06	0.000190778
101109812	UBXN2B	5.92104	6.30226	8.34079	7.806	6.11165	8.07339	1.96175	7.36895e-06	0.000190925
105607129	C2H9orf3	11.4068	11.0084	10.0909	9.85998	11.2076	9.97543	-1.23218	7.56588e-06	0.000195758
101111335	LOC101111335	7.42482	7.14211	9.02584	8.68595	7.28346	8.8559	1.57243	7.72957e-06	0.000199719
101119414	FOXA3	11.7617	12.6617	10.1769	10.7207	12.2117	10.4488	-1.76296	7.76063e-06	0.000200248
101110923	CNNM4	2.31404	0	6.56161	5.42367	1.15702	5.99264	4.83562	7.80739e-06	0.000201179
101115214	FAM81A	7.95481	8.11688	9.42119	11.101	8.03585	10.2611	2.22526	7.89516e-06	0.000202629
105604649	LOC105604649	8.80073	8.38411	6.46317	7.01306	8.59242	6.73811	-1.85431	7.8967e-06	0.000202629
101107173	HMGB3	10.708	12.0517	9.60556	8.85595	11.3799	9.23076	-2.1491	7.90357e-06	0.000202629
101103641	AKR1D1	14.1171	14.3324	13.1536	12.8108	14.2248	12.9822	-1.24253	7.90665e-06	0.000202629
101111634	MRPL1	10.3801	11.5521	9.05782	9.23145	10.9661	9.14463	-1.82145	7.95003e-06	0.000203465
101105624	EFNA1	10.306	9.65023	11.3919	11.4709	9.9781	11.4314	1.45331	7.99114e-06	0.00020424
101112442	DGKD	5.99479	3.13614	8.81	8.58606	4.56546	8.69803	4.13257	8.01798e-06	0.000204648
101121918	HCFC1	2.879	0	7.32785	5.64701	1.4395	6.48743	5.04793	8.06399e-06	0.000205545
101121865	MRPS31	10.2259	11.2629	9.08704	8.9498	10.7444	9.01842	-1.72598	8.12236e-06	0.000206753
101122039	RAB5C	9.18442	7.95644	10.9894	10.514	8.57043	10.7517	2.18127	8.14977e-06	0.000207171
101122584	LOC101122584	6.49168	6.33744	8.4282	7.98717	6.41456	8.20768	1.79312	8.23698e-06	0.000209106
101115370	SEC31A	9.74002	8.27946	11.0377	12.2021	9.00974	11.6199	2.61017	8.44948e-06	0.000214213
101101959	ACRC	8.75105	8.53568	7.1573	7.16528	8.64336	7.16129	-1.48207	8.47372e-06	0.00021431
101111410	LOC101111410	11.6434	13.2613	10.3726	10.3114	12.4524	10.342	-2.11037	8.47604e-06	0.00021431
105610840	ANGPTL2	10.1093	9.26805	11.2273	11.5509	9.6887	11.3891	1.70038	8.49504e-06	0.000214495
101110227	MALSU1	9.45653	10.6139	7.99817	8.24812	10.0352	8.12315	-1.91207	8.50612e-06	0.000214495
101113953	PTOV1	12.0785	12.7783	10.8678	11.0804	12.4284	10.9741	-1.4543	8.53334e-06	0.000214894
106992003	LOC106992003	0	0	5.52894	4.77354	0	5.15124	5.15124	8.6355e-06	0.000217177
101117451	LINGO1	2.879	0	5.94832	6.54272	1.4395	6.24552	4.80602	8.6578e-06	0.000217448
101114785	RNASET2	8.30214	7.16187	10.0701	9.69049	7.732	9.8803	2.1483	8.70255e-06	0.000218281
101108035	LOC101108035	4.32691	0	7.99817	7.29198	2.16345	7.64507	5.48162	8.74174e-06	0.000218973
101119287	LOC101119287	9.22904	9.80903	8.09996	7.71023	9.51903	7.90509	-1.61394	8.86106e-06	0.000221667
443475	LOC443475	15.2452	13.7591	17.3496	16.742	14.5022	17.0458	2.54364	8.90178e-06	0.000222251
101102701	TMEM2	9.09711	8.8538	10.096	10.1489	8.97545	10.1224	1.14699	8.90797e-06	0.000222251
101103849	NOL7	11.586	12.3816	10.4094	10.5617	11.9838	10.4856	-1.49828	9.02511e-06	0.000224877
101109334	TRPC5	5.06938	5.24832	8.08762	7.07845	5.15885	7.58303	2.42418	9.04713e-06	0.000225128
101108387	KLHL26	2.879	0	5.93001	6.56114	1.4395	6.24558	4.80608	9.12225e-06	0.000226698
101120172	NDRG1	3.69134	0	7.32785	6.57932	1.84567	6.95359	5.10792	9.2521e-06	0.000229622
101105886	NONO	9.98591	8.95919	11.6356	11.1611	9.47255	11.3984	1.9258	9.54965e-06	0.000236696
101122616	TRIB3	10.7532	10.6353	9.56608	9.73375	10.6942	9.64992	-1.04431	9.61223e-06	0.000237934
101111954	C3H12orf73	8.98621	9.79328	7.78037	7.4972	9.38974	7.63879	-1.75096	9.70324e-06	0.000239872
101109926	RNASEH2C	9.82335	10.4608	8.36485	8.78329	10.1421	8.57407	-1.56801	9.81783e-06	0.000242387
105615158	LOC105615158	3.77745	0	7.00817	6.90185	1.88872	6.95501	5.06628	9.93816e-06	0.000245037
105616779	FZD8	4.2079	0	7.38275	7.46822	2.10395	7.42548	5.32153	1.00367e-05	0.000246964
101117476	GLDC	11.7103	11.2765	9.79328	10.3181	11.4934	10.0557	-1.4377	1.00425e-05	0.000246964
101112750	LARP4B	6.86059	6.70376	9.20786	8.28183	6.78217	8.74485	1.96267	1.00571e-05	0.000246965
105604154	LOC105604154	10.3435	12.6042	8.80499	9.21118	11.4739	9.00808	-2.46578	1.00687e-05	0.000246965
101122321	GOLIM4	10.9427	9.57853	12.7411	12.3358	10.2606	12.5384	2.2778	1.0088e-05	0.000247118
101118507	SDPR	9.86451	10.0796	10.9295	11.074	9.97206	11.0018	1.02973	1.01592e-05	0.000248537
101102746	ERN1	10.588	10.6353	12.0109	11.5589	10.6116	11.7849	1.1733	1.02068e-05	0.00024938
101109343	LOC101109343	0	0	5.17181	5.00641	0	5.08911	5.08911	1.02368e-05	0.000249788
101102155	UFM1	10.3078	10.1306	11.1699	11.2743	10.2192	11.2221	1.00289	1.03108e-05	0.00025127
101116587	LOC101116587	6.19582	7.03903	3.13557	0	6.61743	1.56779	-5.04964	1.04826e-05	0.000255126
101111231	HYPK	12.1965	13.4699	10.9075	11.0093	12.8332	10.9584	-1.87479	1.05839e-05	0.000257261
101109724	VPS13D	8.69683	8.66593	9.91582	9.72356	8.68138	9.81969	1.13831	1.06076e-05	0.000257504
105614179	LOC105614179	9.16258	10.3424	11.4971	12.4777	9.7525	11.9874	2.23487	1.07138e-05	0.000259749
101118771	SRSF7	11.3916	11.7503	10.5283	10.3154	11.5709	10.4219	-1.14902	1.07345e-05	0.000259916
101111670	DNPH1	10.662	12.1309	8.90447	9.58644	11.3965	9.24546	-2.15103	1.08017e-05	0.000261208
101114416	GSR	10.8124	11.2152	9.92163	9.61537	11.0138	9.7685	-1.2453	1.09291e-05	0.000263949
101117171	SNTB1	10.0304	9.74497	10.9104	11.1345	9.8877	11.0224	1.13473	1.09636e-05	0.000264445
101120767	FAM213B	10.1412	11.7013	8.64579	9.00802	10.9212	8.8269	-2.09433	1.0991e-05	0.000264767
101112424	LOXL1	10.0905	9.72519	11.0292	11.6255	9.90787	11.3273	1.41947	1.107e-05	0.000266331
101119487	SARM1	7.80396	6.78245	9.63695	9.16075	7.29321	9.39885	2.10564	1.10862e-05	0.00026638
101121718	LOC101121718	11.5317	12.2993	10.4913	10.4562	11.9155	10.4737	-1.44175	1.11337e-05	0.000267181
100302063	RAB8A	8.3486	7.3109	9.94803	9.69675	7.82975	9.82239	1.99264	1.1155e-05	0.000267351
101109111	LOC101109111	16.2857	16.1243	15.0933	14.6043	16.205	14.8488	-1.3562	1.13386e-05	0.000271407
101121563	LOC101121563	10.6298	10.9542	9.70853	9.28229	10.792	9.49541	-1.29661	1.14948e-05	0.000274797
101110941	LOC101110941	9.37774	11.4219	7.59521	8.24243	10.3998	7.91882	-2.48099	1.15661e-05	0.000275998
101119478	TCF12	4.92592	7.10176	9.49	9.12715	6.01384	9.30857	3.29473	1.15743e-05	0.000275998
105602054	LOC105602054	0	0	5.87364	4.49571	0	5.18467	5.18467	1.16423e-05	0.000277268
101106328	TMA16	11.1899	12.86	9.8134	10.0233	12.025	9.91836	-2.1066	1.17053e-05	0.000278417
101114727	GLT1D1	9.71705	9.01457	10.7369	11.3135	9.36581	11.0252	1.65941	1.19706e-05	0.0002842
101118994	SCAMP5	5.34793	5.09232	8.36485	7.1163	5.22012	7.74058	2.52045	1.19785e-05	0.0002842
101121925	CECR1	6.34429	6.11222	9.40471	7.86649	6.22825	8.6356	2.40734	1.20466e-05	0.000285456
101115533	WNK1	10.1573	9.52613	11.7286	11.1345	9.84172	11.4315	1.5898	1.21456e-05	0.00028744
101122542	SDR42E1	5.16833	5.8933	7.66884	7.61648	5.53081	7.64266	2.11184	1.21647e-05	0.000287531
101111825	APOC4	16.5962	17.5543	15.3956	15.427	17.0753	15.4113	-1.664	1.22253e-05	0.000288603
101116538	PFKFB1	12.4956	12.1595	11.0281	10.1181	12.3275	10.5731	-1.75444	1.2421e-05	0.000292857
101116571	SLU7	6.602	6.07101	8.97985	8.02747	6.33651	8.50366	2.16715	1.24521e-05	0.000293072
101122223	SEMA3F	7.2171	7.56946	8.7668	8.95329	7.39328	8.86005	1.46677	1.24639e-05	0.000293072
106991536	LOC106991536	7.69754	7.91045	5.29139	6.0374	7.804	5.6644	-2.1396	1.24768e-05	0.000293072
101119306	PCBD2	9.92118	10.7972	8.8568	8.6216	10.3592	8.7392	-1.62	1.25376e-05	0.000294136
101107767	RENBP	11.2481	11.4889	10.2246	10.4086	11.3685	10.3166	-1.05191	1.26847e-05	0.000297216
101115123	MPND	10.1979	10.1992	9.20024	9.16677	10.1985	9.18351	-1.01503	1.27208e-05	0.000297691
101115839	S1PR1	7.60637	7.36304	8.815	9.01471	7.4847	8.91486	1.43015	1.27607e-05	0.000298256
101107439	UBE3C	8.51137	7.55459	9.84061	9.94659	8.03298	9.8936	1.86062	1.30506e-05	0.000304654
101110040	RSG1	6.04774	5.32042	8.45726	7.61648	5.68408	8.03687	2.35279	1.31759e-05	0.000307174
101110091	CHCHD10	13.1214	14.4411	11.5248	12.0064	13.7813	11.7656	-2.01567	1.31911e-05	0.000307174
101118130	LOC101118130	10.0359	10.09	8.91615	9.06398	10.0629	8.99006	-1.07287	1.33815e-05	0.000311223
105605750	LOC105605750	2.06288	0	6.57346	5.11012	1.03144	5.84179	4.81035	1.35464e-05	0.00031467
101117943	FNDC8	5.9767	8.05483	3.25807	4.05061	7.01577	3.65434	-3.36142	1.35686e-05	0.000314799
101106679	PODXL	2.7141	0	6.90881	5.53966	1.35705	6.22423	4.86718	1.35866e-05	0.000314829
101111251	ZMIZ1	5.31951	2.77479	8.51061	7.52562	4.04715	8.01811	3.97096	1.36517e-05	0.000315948
101117394	ATRX	7.68088	6.67654	9.24537	9.14557	7.17871	9.19547	2.01676	1.37843e-05	0.000318627
101106537	METTL13	8.79041	10.3294	7.41602	7.3776	9.55989	7.39681	-2.16308	1.38365e-05	0.000319442
443265	TIE1	7.75173	6.07101	9.60412	9.58644	6.91137	9.59528	2.6839	1.39694e-05	0.000322116
101109287	CNIH4	10.2813	10.4346	9.36607	9.08958	10.358	9.22782	-1.13016	1.40367e-05	0.000323271
101102761	HAPLN3	9.57398	10.0159	10.8957	11.2461	9.79494	11.0709	1.27598	1.42674e-05	0.000328184
105614873	LOC105614873	2.7141	0	6.30163	5.80989	1.35705	6.05576	4.69871	1.4315e-05	0.000328879
101117865	ROMO1	12.1639	13.6642	10.9307	10.905	12.914	10.9178	-1.9962	1.43518e-05	0.000329323
101121892	NASP	10.8936	11.1974	10.0147	9.97948	11.0455	9.9971	-1.04837	1.44954e-05	0.000332213
105609918	LOC105609918	13.9285	15.5713	12.6809	12.5635	14.7499	12.6222	-2.12765	1.45521e-05	0.000333109
101118246	RAB11FIP1	5.5813	5.00749	7.8502	7.28091	5.2944	7.56556	2.27116	1.46756e-05	0.000335123
101105568	RFXANK	10.1812	11.0193	8.92773	9.16376	10.6002	9.04575	-1.55449	1.4745e-05	0.0003363
101107615	MRPL38	11.6502	12.2751	10.2943	10.7288	11.9627	10.5115	-1.45112	1.49844e-05	0.000341347
105615508	LOC105615508	7.70305	10.2692	5.79487	6.44694	8.98611	6.1209	-2.8652	1.50186e-05	0.000341715
101122769	LOC101122769	3.93564	0	7.42912	6.81243	1.96782	7.12078	5.15296	1.50529e-05	0.000342081
101122300	HNRNPUL1	9.3829	7.20059	11.4799	11.2553	8.29174	11.3676	3.07585	1.51211e-05	0.000343218
101104165	FMO3	15.4136	16.2904	14.3695	13.8629	15.852	14.1162	-1.73575	1.5394e-05	0.000348993
101109666	SNN	6.11543	5.00749	8.65697	7.71023	5.56146	8.1836	2.62213	1.54734e-05	0.000350371
101115107	BOLA3	11.5521	12.3203	10.4136	10.5821	11.9362	10.4978	-1.43836	1.5519e-05	0.000350983
100302357	TUBA4A	12.1029	12.881	10.9215	11.1206	12.4919	11.021	-1.47093	1.55434e-05	0.000351113
105611645	LOC105611645	11.5059	12.7903	10.2283	10.4112	12.1481	10.3198	-1.82834	1.5652e-05	0.000353144
101108899	EFR3B	0	0	5.3198	4.77354	0	5.04667	5.04667	1.5961e-05	0.000359684
101121082	LOC101121082	0	0	4.89804	5.15931	0	5.02867	5.02867	1.62194e-05	0.00036451
101114774	SLC44A2	6.89951	4.91737	9.38131	8.72323	5.90844	9.05227	3.14383	1.62331e-05	0.00036451
101107495	LOC101107495	10.7938	11.4752	9.8516	9.67999	11.1345	9.7658	-1.36869	1.63196e-05	0.000366018
101105909	PRRC1	9.05678	8.61666	10.032	10.3086	8.83672	10.1703	1.33359	1.66623e-05	0.000373258
100147794	RHOF	8.67456	8.40083	9.69774	9.77378	8.5377	9.73576	1.19806	1.68447e-05	0.000376898
101116956	NUDT13	9.47276	9.1092	10.5412	10.3984	9.29098	10.4698	1.17884	1.69308e-05	0.000378375
101107101	NID2	8.11636	7.49352	9.95597	9.24005	7.80494	9.59801	1.79307	1.73174e-05	0.000386464
101111600	BRAT1	4.7666	3.42487	7.57768	6.78135	4.09573	7.17951	3.08378	1.73337e-05	0.000386464
101113336	NDUFAF1	10.6908	10.4224	9.53915	9.32602	10.5566	9.43259	-1.124	1.73914e-05	0.000386971
101119636	RP9	10.0315	10.9285	8.81749	8.98433	10.48	8.90091	-1.57908	1.73975e-05	0.000386971
105605834	LOC105605834	4.63439	5.00749	7.66884	6.81243	4.82094	7.24064	2.41969	1.74537e-05	0.000387763
101122067	CCDC80	10.1723	9.84002	11.0452	11.4801	10.0062	11.2626	1.25646	1.75101e-05	0.00038856
101122359	HSD17B13	12.7091	14.6558	11.2427	11.5445	13.6824	11.3936	-2.28883	1.76192e-05	0.00039052
101109234	COPB2	10.479	10.1629	11.4064	11.3609	10.3209	11.3837	1.06275	1.76498e-05	0.00039074
554255	TLR10	4.7666	4.05166	8.46045	6.52407	4.40913	7.49226	3.08313	1.76767e-05	0.000390877
101111163	SRPK3	4.38293	5.51734	0	0	4.95013	0	-4.95013	1.79795e-05	0.000397107
101112167	CABIN1	4.43685	0	7.88864	7.40845	2.21842	7.64854	5.43012	1.80543e-05	0.000398293
100270716	SLIRP	11.8253	12.1729	10.9284	10.9459	11.9991	10.9371	-1.06199	1.83701e-05	0.000404787
101112166	LOC101112166	13.064	13.1283	11.9876	12.1751	13.0962	12.0813	-1.0148	1.84446e-05	0.000405954
105610486	LOC105610486	8.84876	8.95353	7.25616	7.64265	8.90114	7.44941	-1.45173	1.8539e-05	0.000407555
105606609	LOC105606609	2.06288	3.42487	7.39615	5.57634	2.74387	6.48624	3.74237	1.88042e-05	0.000412612
101119232	FMNL1	7.59456	6.22922	10.3383	8.88913	6.91189	9.61373	2.70184	1.88128e-05	0.000412612
101110437	STK4	3.39706	0	7.83059	5.87022	1.69853	6.85041	5.15187	1.89031e-05	0.000414112
101121439	MIF4GD	11.9908	12.1582	10.4796	11.0383	12.0745	10.759	-1.31555	1.89311e-05	0.000414244
101109650	XPC	14.661	14.6891	13.5812	13.7348	14.675	13.658	-1.01704	1.90273e-05	0.000415867
101103634	LBH	5.31951	4.82124	8.12433	7.02637	5.07037	7.57535	2.50498	1.91095e-05	0.000416723
101119740	C4BPA	14.1914	14.2194	16.1074	15.3042	14.2054	15.7058	1.50041	1.91106e-05	0.000416723
101118018	RNF44	5.90199	4.05166	8.19121	7.9666	4.97683	8.0789	3.10207	1.91671e-05	0.000417471
101103719	NFIX	5.31951	5.63511	7.64097	7.29198	5.47731	7.46647	1.98916	1.94438e-05	0.000423009
101105914	ANAPC4	9.8889	10.8993	8.85438	8.51226	10.3941	8.68332	-1.71079	1.94913e-05	0.000423554
101104794	S100A4	8.793	10.0159	7.38946	7.52562	9.40445	7.45754	-1.94691	1.98878e-05	0.000431674
101111951	PRADC1	11.7048	12.586	10.3911	10.7521	12.1454	10.5716	-1.57382	1.99234e-05	0.000431903
101115990	SETD7	8.67456	9.06266	10.218	9.98119	8.86861	10.0996	1.23099	1.99527e-05	0.000431903
101118428	ZER1	7.30671	7.89873	9.15168	9.09906	7.60272	9.12537	1.52265	1.99671e-05	0.000431903
100216476	HTT	8.85124	7.59875	10.3624	10.2672	8.225	10.3148	2.0898	2.00982e-05	0.000433868
101103631	LOC101103631	8.888	7.85084	10.5298	10.0707	8.36942	10.3003	1.93085	2.01039e-05	0.000433868
101103739	TCAP	7.24003	8.41737	5.50439	5.53966	7.8287	5.52203	-2.30667	2.01294e-05	0.000433921
101119417	LOC101119417	7.01036	7.0175	4.73883	5.00641	7.01393	4.87262	-2.14131	2.02024e-05	0.000434998
443364	CAST	8.87097	8.07581	10.2171	10.0033	8.47339	10.1102	1.63677	2.06582e-05	0.000444304
101122995	MRPL43	11.0951	11.2856	9.89473	10.2446	11.1903	10.0696	-1.1207	2.07665e-05	0.000446124
101106420	SKAP2	6.50437	5.45464	8.85438	7.98035	5.9795	8.41736	2.43786	2.07969e-05	0.000446269
100302075	RASD1	3.77745	2.29155	8.24405	5.64701	3.0345	6.94553	3.91103	2.09633e-05	0.00044933
101103732	UST	7.60637	7.49352	9.19833	8.77543	7.54994	8.98688	1.43693	2.10162e-05	0.000449953
101123648	ARHGAP23	4.48883	4.71825	6.71921	7.10379	4.60354	6.9115	2.30797	2.10936e-05	0.000451097
101119525	USP24	8.06164	8.05483	9.62134	9.17576	8.05823	9.39855	1.34032	2.1128e-05	0.000451321
101115323	PHACTR1	0	0	5.40182	4.64131	0	5.02156	5.02156	2.11846e-05	0.000452019
101108778	LOC101108778	13.1703	14.2527	11.8225	12.1183	13.7115	11.9704	-1.74115	2.12113e-05	0.000452077
101109895	BAIAP2	6.56616	3.87139	8.91848	9.08322	5.21877	9.00085	3.78207	2.12808e-05	0.000453045
101107747	MRPL24	12.381	13.7306	11.2216	11.1701	13.0558	11.1959	-1.85993	2.17187e-05	0.0004614
101121992	THOC1	10.0293	10.6139	9.01936	9.01137	10.3216	9.01536	-1.30626	2.17222e-05	0.0004614
101110004	GNL3	11.065	12.2395	10.0491	9.81465	11.6522	9.93185	-1.72038	2.19559e-05	0.000465317
105605187	LOC105605187	3.93564	2.77479	6.81213	6.25665	3.35521	6.53439	3.17918	2.20625e-05	0.000467052
101109460	USP32	6.46598	5.45464	9.96161	7.72664	5.96031	8.84413	2.88381	2.24393e-05	0.000474495
678673	CLN6	5.3758	4.82124	7.10928	7.65985	5.09852	7.38457	2.28604	2.27281e-05	0.000480064
101107063	CLEC16A	3.93564	0	7.23394	6.84286	1.96782	7.0384	5.07058	2.29484e-05	0.000484176
101106617	RCN3	10.8588	11.6489	9.32636	9.92542	11.2538	9.62589	-1.62795	2.29936e-05	0.000484494
101117023	MRPL14	11.9658	13.3738	10.7925	10.7974	12.6698	10.795	-1.87486	2.30235e-05	0.000484494
101114051	THYN1	11.7594	12.7541	10.0363	10.7789	12.2568	10.4076	-1.84919	2.30562e-05	0.000484494
101115584	ZCCHC11	7.62391	7.16187	8.98429	8.82961	7.39289	8.90695	1.51406	2.30662e-05	0.000484494
101112385	MON2	7.30671	6.62052	8.99534	8.57704	6.96362	8.78619	1.82258	2.32337e-05	0.000487469
101119917	PRPSAP2	10.4333	11.1275	9.51325	9.22569	10.7804	9.36947	-1.41092	2.33258e-05	0.000488857
101116554	MPV17	9.78098	10.9988	8.4282	8.71503	10.3899	8.57161	-1.81829	2.33911e-05	0.000489681
101108740	KIAA0930	5.19986	5.09232	7.59521	7.01306	5.14609	7.30414	2.15805	2.3513e-05	0.000491688
100216464	NDUFA1	9.62278	10.7474	8.4282	8.46903	10.1851	8.44861	-1.73648	2.35741e-05	0.000492418
101119340	CLIC5	2.06288	0	5.91146	5.34082	1.03144	5.62614	4.5947	2.36369e-05	0.000493185
101119355	LRCH3	3.69134	4.21189	6.99941	6.27908	3.95161	6.63925	2.68763	2.3825e-05	0.000496561
106992022	LOC106992022	8.67175	9.05211	7.51763	7.22425	8.86193	7.37094	-1.49099	2.38984e-05	0.000497541
101118870	CAMK2B	9.13226	9.65023	7.10112	7.94572	9.39124	7.52342	-1.86782	2.44054e-05	0.000507536
101117778	PPP1R9B	9.82209	9.45183	11.4672	10.7299	9.63696	11.0985	1.46157	2.45717e-05	0.000510431
101117372	LSM2	9.7679	9.83388	8.71159	8.77936	9.80089	8.74548	-1.05541	2.46466e-05	0.000511423
101105362	SNX33	8.33091	8.19568	9.47586	9.37629	8.26329	9.42608	1.16279	2.49022e-05	0.000516159
101120606	LOC101120606	9.99493	12.1434	8.7822	8.85968	11.0692	8.82094	-2.24823	2.49397e-05	0.00051637
105611321	LOC105611321	8.49558	8.60949	7.22646	6.88733	8.55253	7.05689	-1.49564	2.56081e-05	0.000529628
101102085	LOC101102085	7.24759	7.27506	10.1134	8.60394	7.26132	9.35865	2.09733	2.58616e-05	0.000534284
101112815	PAM	10.6719	10.0977	11.9083	11.5737	10.3848	11.741	1.35622	2.58973e-05	0.000534437
101114192	C5H19orf24	10.3488	11.272	9.30165	9.27673	10.8104	9.28919	-1.52121	2.59257e-05	0.000534438
106991663	LOC106991663	9.01086	10.6193	7.84533	7.55348	9.81507	7.6994	-2.11566	2.61371e-05	0.000538206
101117677	ATP6V0D2	4.7666	5.09232	6.99061	7.10379	4.92946	7.0472	2.11774	2.64187e-05	0.000543413
101109214	LOC101109214	12.1751	11.358	13.8078	13.2082	11.7665	13.508	1.74145	2.65718e-05	0.000545967
101110202	LOC101110202	14.754	15.4183	13.7848	13.2252	15.0861	13.505	-1.58108	2.69621e-05	0.000553384
101102704	NHSL2	6.77943	7.06024	8.31632	8.53573	6.91984	8.42603	1.50619	2.7392e-05	0.000561596
100144424	CD1D	7.67528	6.95092	10.2898	8.81817	7.3131	9.55397	2.24087	2.74884e-05	0.00056296
101116540	IDS	9.14447	8.72689	10.246	10.0883	8.93568	10.1671	1.23146	2.75921e-05	0.000564472
101104604	DAB2	8.14499	6.83263	9.77672	9.59986	7.48881	9.68829	2.19948	2.78754e-05	0.000569649
101106272	RPAIN	8.26536	8.75318	6.98174	6.88733	8.50927	6.93453	-1.57474	2.7936e-05	0.000570269
101117063	LOC101117063	8.71058	10.8051	7.20377	7.57176	9.75783	7.38777	-2.37006	2.7988e-05	0.000570712
101119132	AEBP1	9.82967	9.55257	10.8232	10.6717	9.69112	10.7474	1.05633	2.83126e-05	0.000576708
101116167	GLG1	8.38334	8.13699	9.80589	9.37889	8.26017	9.59239	1.33222	2.87489e-05	0.000584648
101122674	NCKAP1	7.25511	6.15228	9.05148	8.66907	6.7037	8.86027	2.15657	2.87644e-05	0.000584648
101106450	LPIN3	7.2626	5.93982	9.19066	8.74755	6.60121	8.96911	2.3679	2.89405e-05	0.000587594
101120875	LOC101120875	7.80908	7.08115	9.92278	8.9463	7.44512	9.43454	1.98943	2.90689e-05	0.000589567
101108851	LOC101108851	13.9851	14.2588	12.8916	12.04	14.1219	12.4658	-1.6561	2.92265e-05	0.000592126
443519	HIF1A	8.78002	8.44988	10.2543	9.72968	8.61495	9.99201	1.37706	2.93235e-05	0.000593454
101109923	NDUFC2	11.5513	12.5192	10.5681	10.4363	12.0352	10.5022	-1.53303	2.95376e-05	0.000597146
101108162	RPL26L1	9.4118	10.0401	8.31632	8.34165	9.72596	8.32899	-1.39697	2.96911e-05	0.000599607
101120216	TMPRSS2	6.27196	5.51734	8.52897	7.71023	5.89465	8.1196	2.22495	2.99576e-05	0.000604342
101117366	ADRBK2	8.43062	8.3925	10.548	9.54771	8.41156	10.0478	1.63628	3.00717e-05	0.000605996
101121802	CMBL	14.8147	14.7051	13.7971	13.4732	14.7599	13.6351	-1.12482	3.05431e-05	0.000614838
101106377	PDZK1IP1	11.6265	12.1638	13.2125	13.1031	11.8951	13.1578	1.26265	3.06674e-05	0.000616683
101103740	RILP	6.24199	5.45464	7.81571	8.00073	5.84831	7.90822	2.05991	3.09406e-05	0.000621514
101106730	LOC101106730	5.92104	5.74399	8.04996	7.45843	5.83251	7.7542	1.92168	3.23546e-05	0.000649226
101121949	LOC101121949	8.87341	10.5665	7.42912	7.71846	9.71996	7.57379	-2.14617	3.2453e-05	0.000650508
101110388	SH3KBP1	6.19582	4.35608	8.97316	7.85906	5.27595	8.41611	3.14016	3.25897e-05	0.000652272
101106955	RGL1	8.74304	7.72366	10.4725	9.85812	8.23335	10.1653	1.93195	3.26101e-05	0.000652272
105608876	LOC105608876	4.539	5.09232	0	0	4.81566	0	-4.81566	3.26448e-05	0.000652274
101114397	DXO	9.8347	10.1896	8.78983	8.04065	10.0121	8.41524	-1.59689	3.29955e-05	0.000658583
101113437	NDUFB1	9.18639	10.8875	7.93529	7.98717	10.0369	7.96123	-2.07571	3.33198e-05	0.000664352
101121210	APOM	12.4894	12.966	11.6409	11.3444	12.7277	11.4926	-1.23507	3.3582e-05	0.000667821
101103231	MRPL55	10.9555	12.8158	9.87811	9.7539	11.8857	9.81601	-2.06966	3.35881e-05	0.000667821
101102507	CRISPLD2	3.93564	0	7.30672	6.7171	1.96782	7.01191	5.04409	3.36294e-05	0.000667821
101108105	LOC101108105	9.94696	11.0932	8.89978	8.75957	10.5201	8.82967	-1.69039	3.36354e-05	0.000667821
105602957	LOC105602957	9.26302	9.31293	6.95482	7.91024	9.28797	7.43253	-1.85544	3.4089e-05	0.000675578
101115318	RRP9	9.44342	10.4245	8.38851	8.17826	9.93394	8.28338	-1.65056	3.40977e-05	0.000675578
101103596	SEMA4B	7.62971	5.45464	9.64258	9.61757	6.54217	9.63007	3.0879	3.44311e-05	0.000680699
101122180	ELK3	8.3936	7.53956	9.57642	9.76983	7.96658	9.67312	1.70654	3.44612e-05	0.000680699
101117068	PPM1H	10.979	11.2674	9.66905	10.1305	11.1232	9.89977	-1.22344	3.44644e-05	0.000680699
101117052	UBA1	11.2867	10.6317	12.3444	12.2962	10.9592	12.3203	1.36106	3.47355e-05	0.000685335
101119285	GPC3	11.6872	11.0341	12.6396	13.4661	11.3606	13.0529	1.69223	3.47783e-05	0.000685463
101122799	KLF12	7.2171	7.75001	8.94151	8.9463	7.48355	8.94391	1.46035	3.50562e-05	0.000690218
101117698	DGKZ	8.83125	7.34587	10.1681	10.6493	8.08856	10.4087	2.32014	3.5278e-05	0.000693862
101119297	SHANK3	5.53261	5.84523	7.52984	7.47795	5.68892	7.50389	1.81497	3.53419e-05	0.000694395
101117231	LOC101117231	6.35833	4.05166	9.31759	8.1111	5.20499	8.71434	3.50935	3.61238e-05	0.000709019
101105659	FGFRL1	7.74106	5.17243	9.80589	10.0283	6.45674	9.91709	3.46035	3.64505e-05	0.000714687
101122784	RASAL3	8.56381	8.23352	10.0016	9.52208	8.39866	9.76185	1.36319	3.65628e-05	0.000716144
101122593	NDUFA4	13.2969	14.6185	12.1991	12.0916	13.9577	12.1453	-1.81238	3.66044e-05	0.000716215
101118607	LOC101118607	9.9105	12.1631	8.22914	9.0247	11.0368	8.62692	-2.4099	3.6664e-05	0.000716638
101116296	DOLK	10.3628	11.1047	9.37456	9.38148	10.7337	9.37802	-1.35572	3.68944e-05	0.000720396
101122341	LOC101122341	2.31404	0	5.81497	5.53966	1.15702	5.67731	4.52029	3.70002e-05	0.000721713
105602258	ADCY5	4.2079	0	7.21138	7.30297	2.10395	7.25717	5.15322	3.70883e-05	0.000722627
101112645	ZNF692	11.0076	10.8469	9.80965	10.0349	10.9273	9.92227	-1.005	3.71236e-05	0.000722627
105605970	LOC105605970	0	0	5.20265	4.64131	0	4.92198	4.92198	3.7224e-05	0.000723099
101106998	LOC101106998	6.19582	5.57743	8.33036	7.62526	5.88662	7.97781	2.09118	3.72246e-05	0.000723099
101122378	CLDND2	8.17306	9.6184	6.30163	6.95852	8.89573	6.63008	-2.26566	3.72895e-05	0.000723615
105606098	LOC105606098	9.03291	6.90476	10.6183	11.2188	7.96883	10.9185	2.94971	3.74971e-05	0.000726669
101102848	MYLIP	7.82433	6.70376	9.65796	9.08322	7.26405	9.37059	2.10654	3.75239e-05	0.000726669
101118256	LOC101118256	4.00867	0	6.91813	7.16528	2.00433	7.04171	5.03737	3.7597e-05	0.00072687
101114488	PLCL2	10.3014	9.93208	9.02584	8.88913	10.1168	8.95749	-1.15927	3.76206e-05	0.00072687
101123377	PAPSS1	8.11636	7.53956	9.31582	9.27951	7.82796	9.29767	1.46971	3.76499e-05	0.00072687
101104290	BCKDK	8.04002	7.78865	9.20596	9.12095	7.91434	9.16346	1.24912	3.7706e-05	0.00072721
100196903	IDO1	6.73708	6.40532	9.68005	8.02083	6.5712	8.85044	2.27924	3.80157e-05	0.000731294
105605903	LOC105605903	8.0787	6.59168	10.1593	9.40462	7.33519	9.78195	2.44676	3.80341e-05	0.000731294
101114057	MMAB	12.1295	13.1245	10.7988	11.2006	12.627	10.9997	-1.62731	3.8177e-05	0.000733294
101110355	JOSD2	9.63003	10.0666	8.55908	8.68595	9.8483	8.62251	-1.22579	3.82722e-05	0.000733641
101108604	MED13L	7.63548	6.75669	9.54668	8.81817	7.19609	9.18243	1.98634	3.82728e-05	0.000733641
101102469	GCAT	13.5029	14.5829	12.3999	12.4075	14.0429	12.4037	-1.63917	3.87453e-05	0.000741889
101102941	C21H11orf73	11.0248	11.7551	10.0169	10.1165	11.39	10.0667	-1.32326	3.88022e-05	0.000741889
100144764	PIGR	12.1042	12.7598	13.8892	13.7432	12.432	13.8162	1.38416	3.88212e-05	0.000741889
101122894	GEMIN2	8.66612	8.99818	7.27079	7.55348	8.83215	7.41214	-1.42001	3.98072e-05	0.000759962
101108191	GRHPR	12.2004	12.9322	11.1183	11.2951	12.5663	11.2067	-1.35963	3.99486e-05	0.000761892
101115327	NXF1	10.8839	11.3772	9.92971	10.0431	11.1305	9.98641	-1.14412	4.0216e-05	0.000766216
101105132	LOC101105132	9.99043	10.3682	9.1177	8.92868	10.1793	9.02319	-1.15611	4.03258e-05	0.000767533
105610450	NPW	4.80811	4.71825	0	0	4.76318	0	-4.76318	4.08754e-05	0.00077721
105608340	LOC105608340	3.77745	0	6.78182	6.78135	1.88872	6.78158	4.89286	4.09866e-05	0.000778538
101123230	ZC3H4	5.62841	4.35608	8.17185	7.26976	4.99225	7.72081	2.72856	4.11373e-05	0.000780616
101103020	KCNK5	6.63697	4.35608	8.43145	9.29335	5.49653	8.8624	3.36587	4.21548e-05	0.000799119
101121521	C7H14orf105	6.94674	7.03903	8.30926	8.50277	6.99289	8.40601	1.41313	4.24022e-05	0.000802724
101119657	GALK1	12.5169	13.0045	11.6142	11.6112	12.7607	11.6127	-1.14793	4.24301e-05	0.000802724
101112751	DYNLRB1	11.2533	11.9943	10.3173	10.2977	11.6238	10.3075	-1.31629	4.24934e-05	0.000803116
100125352	RTP4	8.09556	9.22644	11.2436	10.2274	8.661	10.7355	2.07448	4.26463e-05	0.000805199
101112491	LOC101112491	11.551	11.161	10.2598	9.58644	11.356	9.92314	-1.43284	4.28073e-05	0.000807431
101122517	LOC101122517	13.6346	14.3713	12.3855	12.7169	14.003	12.5512	-1.45172	4.30014e-05	0.000810282
101122608	SUGT1	10.3168	11.1671	9.40139	9.15772	10.742	9.27956	-1.46241	4.3063e-05	0.000810587
101118947	REEP6	3.16116	4.05166	6.68686	6.13898	3.60641	6.41292	2.80651	4.31035e-05	0.000810587
101111578	RAPGEF2	9.04164	8.50507	10.1593	10.0133	8.77335	10.0863	1.31295	4.32704e-05	0.000812914
101112125	XRCC6	10.4902	10.1604	9.29093	9.17576	10.3253	9.23335	-1.09195	4.35061e-05	0.000816529
101106179	NDUFB9	12.8876	13.9486	11.6398	11.9114	13.4181	11.7756	-1.64248	4.37703e-05	0.000820671
101108524	FOXP4	5.40315	4.21189	7.38275	7.33543	4.80752	7.35909	2.55157	4.41771e-05	0.000827477
101113139	USP15	8.4764	8.52045	9.60267	9.51028	8.49843	9.55648	1.05805	4.42766e-05	0.000828517
101110381	MAB21L3	10.1289	8.11688	12.3218	11.552	9.12291	11.9369	2.81399	4.4608e-05	0.000833696
101118855	UBL4A	11.7093	12.6678	10.3252	10.8196	12.1885	10.5724	-1.61611	4.46418e-05	0.000833696
101117418	WWC1	9.38975	7.10176	11.5687	11.0416	8.24575	11.3052	3.05941	4.47068e-05	0.000833754
101123366	CMPK2	9.5188	9.87336	11.0004	10.6643	9.69608	10.8323	1.13624	4.47513e-05	0.000833754
101103855	C1H1orf54	9.44507	10.5213	8.34425	8.29839	9.9832	8.32132	-1.66188	4.47775e-05	0.000833754
101101929	DDX39B	12.5832	13.4746	11.6024	11.5165	13.0289	11.5594	-1.46945	4.51996e-05	0.000840785
101104472	LIN7A	6.28672	2.77479	8.93922	9.01805	4.53075	8.97864	4.44788	4.53111e-05	0.000842028
101104892	ZNF273	6.25705	5.51734	7.74414	8.0472	5.8872	7.89567	2.00848	4.55072e-05	0.000844839
101111740	BCAM	11.073	9.90302	12.4554	12.2757	10.488	12.3656	1.87758	4.56298e-05	0.000845451
101110786	PPP1R14A	9.64729	10.4427	7.97156	8.66907	10.045	8.32031	-1.72471	4.58101e-05	0.000847959
105607571	LOC105607571	3.59976	3.42487	6.2435	6.1872	3.51231	6.21535	2.70304	4.59248e-05	0.000849248
101116066	CARKD	8.35211	7.36304	9.49	9.99481	7.85757	9.7424	1.88483	4.62303e-05	0.000853819
101115764	GLB1L	10.8168	11.2176	10.0147	9.66517	11.0172	9.83994	-1.17727	4.62625e-05	0.000853819
101118413	MRPS16	11.1632	12.0398	9.99393	10.2839	11.6015	10.1389	-1.46256	4.6442e-05	0.000855695
101106897	MGMT	10.5092	11.8039	9.26011	9.5615	11.1565	9.4108	-1.74574	4.64747e-05	0.000855695
101101948	MAZ	8.30214	7.0175	9.68005	9.84503	7.65982	9.76254	2.10271	4.6514e-05	0.000855695
101104798	EEF2KMT	8.04871	8.06536	6.63127	6.27908	8.05703	6.45517	-1.60186	4.65456e-05	0.000855695
105605794	LOC105605794	7.93152	8.9249	5.75382	6.63254	8.42821	6.19318	-2.23503	4.66426e-05	0.000856622
100037684	CALML4	9.79008	10.9697	8.46999	8.81433	10.3799	8.64216	-1.73772	4.66869e-05	0.000856622
101104823	NDUFA13	12.7288	14.5648	11.5695	11.5828	13.6468	11.5761	-2.07067	4.69412e-05	0.000860451
101118149	SFT2D2	9.19424	8.35865	10.5184	10.2274	8.77644	10.3729	1.59644	4.71189e-05	0.000862216
100037693	TRPM7	6.70448	3.87139	9.50244	8.72323	5.28793	9.11284	3.8249	4.71289e-05	0.000862216
101112010	KIF13A	5.95839	7.59875	9.43911	9.14252	6.77857	9.29081	2.51224	4.72435e-05	0.000863476
101123475	EMC6	10.6831	11.6188	9.34722	9.80502	11.151	9.57612	-1.57484	4.74678e-05	0.000866363
101122020	ATP6V0E2	11.441	11.8078	9.98064	10.5799	11.6244	10.2803	-1.34418	4.74933e-05	0.000866363
101113480	SLC1A4	9.1785	10.2016	8.15619	7.68526	9.69003	7.92072	-1.76931	4.75954e-05	0.000867385
101108972	CTSK	9.57398	9.17874	10.4226	10.9059	9.37636	10.6642	1.28788	4.77613e-05	0.00086957
101111068	EME2	6.97435	6.15228	8.29502	8.69014	6.56332	8.49258	1.92926	4.78309e-05	0.000869997
101116547	PTPN18	11.4476	12.2993	10.0701	10.5844	11.8735	10.3272	-1.54621	4.82171e-05	0.000876177
101123001	SNRPD1	11.4497	12.4941	10.3735	10.489	11.9719	10.4312	-1.54063	4.83277e-05	0.000877274
101105906	C4H7orf55	9.82209	10.5366	8.88322	8.70264	10.1793	8.79293	-1.38639	4.83705e-05	0.000877274
101105144	SNRPG	10.9925	11.6313	10.1295	10.02	11.3119	10.0747	-1.23716	4.88755e-05	0.000885582
101120671	SHPRH	6.54176	7.42975	8.75385	8.80277	6.98576	8.77831	1.79255	4.90481e-05	0.000887856
101110505	MRPL22	10.5131	11.088	9.51632	9.65449	10.8006	9.5854	-1.21516	4.91111e-05	0.000888143
101106502	RABEPK	8.84627	9.62197	7.78547	7.34609	9.23412	7.56578	-1.66834	4.93751e-05	0.000892062
101123464	PDLIM7	9.92236	10.2531	8.94835	9.0412	10.0877	8.99477	-1.09297	4.94474e-05	0.000892514
101120272	PTPMT1	9.55887	10.0744	8.63169	8.39396	9.81664	8.51282	-1.30381	4.95795e-05	0.000894042
101107759	GBAS	9.91407	10.077	8.93234	9.02802	9.99554	8.98018	-1.01536	5.06762e-05	0.000912076
101113582	RAMP3	4.38293	5.17243	7.14147	6.93047	4.77768	7.03597	2.25829	5.18366e-05	0.000932071
101123381	TIMM9	10.1703	11.0698	9.1945	9.13023	10.6201	9.16237	-1.45769	5.19258e-05	0.000932784
101114880	WASF3	10.3938	9.9718	11.3334	11.2347	10.1828	11.284	1.10125	5.22012e-05	0.000936761
105601947	LOC105601947	6.61375	8.87789	4.40935	5.25291	7.74582	4.83113	-2.91469	5.22465e-05	0.000936761
100170318	ADRA2B	6.76896	6.07101	8.0329	9.00129	6.41999	8.5171	2.09711	5.24055e-05	0.00093872
101113390	ATG4A	5.45633	7.2383	9.17714	8.88913	6.34732	9.03313	2.68581	5.24739e-05	0.000939055
101112705	UPP2	11.6362	11.3354	10.3641	9.51738	11.4858	9.94075	-1.54505	5.28257e-05	0.000944453
101109350	LAG3	7.90785	8.27039	5.81497	6.54272	8.08912	6.17885	-1.91027	5.2981e-05	0.000946332
101105177	TGM3	11.3843	10.4786	7.1573	9.11785	10.9315	8.13757	-2.79389	5.31305e-05	0.000948106
101116553	CPSF3	10.9931	11.807	10.1305	9.88761	11.4001	10.0091	-1.39101	5.3269e-05	0.000949678
105610494	LOC105610494	7.62971	7.6556	5.375	6.0374	7.64266	5.7062	-1.93646	5.34568e-05	0.000951831
101121420	LOC101121420	12.8471	14.4936	11.6667	11.7591	13.6703	11.7129	-1.95743	5.34907e-05	0.000951831
105601861	TGIF2	5.5813	4.35608	7.49911	7.45843	4.96869	7.47877	2.51008	5.35473e-05	0.00095194
101116432	ALS2CL	9.34638	9.60403	8.22164	8.39396	9.47521	8.3078	-1.16741	5.36321e-05	0.000952551
101110255	MIIP	9.97228	10.4548	9.10143	8.92157	10.2135	9.0115	-1.20205	5.38135e-05	0.000954874
101103326	MAN1A1	6.8104	4.21189	9.66628	8.59055	5.51115	9.12842	3.61727	5.39186e-05	0.000955839
105611588	LOC105611588	8.38334	9.5108	6.99941	7.17727	8.94707	7.08834	-1.85873	5.47738e-05	0.000969178
101107271	PPP1R26	5.90199	5.00749	7.48664	7.82898	5.45474	7.65781	2.20306	5.50728e-05	0.000973555
443297	LOC443297	10.3417	11.6044	9.04724	9.42487	10.9731	9.23605	-1.73704	5.54311e-05	0.000978057
780475	CLDN2	10.4701	9.36926	12.2909	11.4513	9.91969	11.8711	1.95144	5.54312e-05	0.000978057
101122969	DPM1	11.016	11.5511	10.2085	10.0233	11.2835	10.1159	-1.16762	5.59512e-05	0.00098596
101118133	LOC101118133	9.89734	11.161	8.85195	8.79501	10.5292	8.82348	-1.70569	5.59836e-05	0.00098596
101122386	MRPL46	10.064	10.8114	8.90682	9.17277	10.4377	9.0398	-1.39789	5.62332e-05	0.000989432
101113591	ARSJ	0	0	5.34766	4.41701	0	4.88234	4.88234	5.67288e-05	0.000997222
101111331	CYYR1	7.91261	7.29309	9.61848	8.96371	7.60285	9.2911	1.68825	5.74965e-05	0.00100978
101102743	IRG1	5.88269	5.69058	7.82565	7.39824	5.78664	7.61194	1.82531	5.81649e-05	0.00102056
101121276	CDC27	5.9767	4.48717	9.86973	7.01306	5.23194	8.44139	3.20946	5.82678e-05	0.00102142
101110116	LOC101110116	8.09136	9.47571	5.94832	6.90185	8.78354	6.42509	-2.35845	5.86593e-05	0.00102648
101107943	LOC101107943	9.17056	10.5497	7.93987	8.0795	9.86015	8.00969	-1.85046	5.86651e-05	0.00102648
101103842	P2RX7	0	0	5.45402	4.33376	0	4.89389	4.89389	5.87652e-05	0.00102727
101117829	SEPN1	7.17805	4.35608	9.59688	9.31792	5.76707	9.4574	3.69033	5.91166e-05	0.00103212
105615363	EIF4EBP3	8.41391	9.44781	7.10112	7.20095	8.93086	7.15104	-1.77982	5.94396e-05	0.00103618
101103285	BCL7C	10.9381	12.9586	9.63977	10.0316	11.9483	9.83568	-2.11265	5.96115e-05	0.00103822
101111877	DMTF1	9.51724	9.90595	8.58856	8.48358	9.71159	8.53607	-1.17552	5.99262e-05	0.00104274
101107036	LOC101107036	8.76692	9.84002	7.42259	7.66837	9.30347	7.54548	-1.758	6.02017e-05	0.00104657
105602968	LOC105602968	7.91736	9.8184	6.70851	6.40677	8.86788	6.55764	-2.31024	6.06038e-05	0.00105224
101117181	LOC101117181	5.84331	7.52438	3.98164	3.40359	6.68384	3.69261	-2.99123	6.06396e-05	0.00105224
101109305	CHSY1	7.45126	7.08115	8.75385	8.6128	7.26621	8.68332	1.41712	6.09062e-05	0.00105589
101109172	ZNF775	9.92943	10.1678	8.62317	9.04447	10.0486	8.83382	-1.21477	6.14448e-05	0.00106425
101123118	LOC101123118	6.28672	3.66534	8.60308	8.53573	4.97603	8.56941	3.59338	6.15797e-05	0.00106561
101108008	NDUFB5	10.8893	12.1126	9.74826	9.96226	11.501	9.85526	-1.64573	6.1669e-05	0.00106587
101104116	JMJD8	7.14604	6.15228	8.55011	8.68595	6.64916	8.61803	1.96887	6.17078e-05	0.00106587
101115809	GLTPD2	10.0183	10.6528	9.11365	9.01137	10.3356	9.06251	-1.27307	6.19544e-05	0.00106915
101122712	F13B	13.7545	14.1847	12.9222	12.7035	13.9696	12.8129	-1.15672	6.26933e-05	0.00107993
101106671	KANSL2	10.2859	10.09	9.05571	9.24859	10.1879	9.15215	-1.03579	6.334e-05	0.00109007
443544	SHMT1	14.1297	13.519	15.1262	15.1924	13.8244	15.1593	1.33493	6.34799e-05	0.00109148
101108321	LOC101108321	0	0	4.69612	4.95163	0	4.82387	4.82387	6.39002e-05	0.00109705
101121145	CXCL12	11.7989	11.8662	13.5594	12.7942	11.8325	13.1768	1.34423	6.39199e-05	0.00109705
105602046	LOC105602046	10.5178	10.3029	8.45406	9.27951	10.4104	8.86678	-1.54359	6.40368e-05	0.00109806
101118779	CHKB	10.5076	11.1573	9.20024	9.67577	10.8325	9.43801	-1.39446	6.43432e-05	0.00110231
101111883	ARID3A	5.48221	5.57743	7.36922	7.28091	5.52982	7.32506	1.79525	6.45746e-05	0.00110527
101114979	PPM1F	3.28393	4.91737	7.04267	7.01306	4.10065	7.02786	2.92721	6.48028e-05	0.0011081
100037690	PCK1	15.6243	14.6018	16.9159	16.8139	15.1131	16.8649	1.75184	6.48576e-05	0.0011081
101118360	NRL	8.86114	9.52994	6.69773	7.70195	9.19554	7.19984	-1.9957	6.50794e-05	0.00111088
101122937	FMNL3	8.53629	8.42556	9.62845	9.48157	8.48093	9.55501	1.07408	6.54344e-05	0.00111594
101123445	TMEM27	9.8682	10.4265	8.8568	8.97062	10.1474	8.91371	-1.23364	6.55605e-05	0.00111697
101117500	SPC24	7.81418	7.41336	5.87364	5.84037	7.61377	5.857	-1.75677	6.56135e-05	0.00111697
101111361	TBXAS1	6.84072	6.95092	8.94608	8.17826	6.89582	8.56217	1.66635	6.59043e-05	0.00112091
101106628	COMMD4	10.769	11.9559	9.70314	9.81848	11.3625	9.76081	-1.60168	6.63767e-05	0.00112793
101112143	ADCK5	9.63869	10.6528	8.46045	8.66907	10.1458	8.56476	-1.581	6.64382e-05	0.00112795
443470	IGFBP4	11.9586	9.78375	13.6435	13.9819	10.8712	13.8127	2.94154	6.68574e-05	0.00113405
106991323	LOC106991323	4.26863	0	7.65776	6.93047	2.13432	7.29411	5.15979	6.71098e-05	0.00113636
101120526	GLRX5	11.6972	12.0384	10.7585	10.9371	11.8678	10.8478	-1.02005	6.71139e-05	0.00113636
101119441	FRMD3	9.24235	9.56003	8.04146	7.01306	9.40119	7.52726	-1.87393	6.75116e-05	0.00114207
101105522	LENG8	8.8033	7.20059	10.3658	10.2811	8.00194	10.3235	2.32153	6.77836e-05	0.00114564
101104881	LMTK2	4.00867	0	7.30672	6.68387	2.00433	6.99529	4.99096	6.78562e-05	0.00114584
100913160	YAP1	4.07818	6.83263	10.7982	10.965	5.4554	10.8816	5.42618	6.79639e-05	0.00114663
101103276	CTPS1	8.52699	9.3735	7.18845	7.40845	8.95025	7.29845	-1.6518	6.83686e-05	0.00115243
101113412	SBNO2	9.24235	8.61666	10.5725	10.1351	8.9295	10.3538	1.42431	6.88739e-05	0.00115888
101101970	DNAJC22	11.0363	11.7697	9.94461	10.2143	11.403	10.0795	-1.32353	6.89417e-05	0.00115898
101103054	IL1R1	11.3086	12.1477	14.0373	13.0582	11.7282	13.5477	1.81958	6.9138e-05	0.00116125
100270720	NDUFA12	10.8028	11.9665	9.77672	9.83749	11.3847	9.80711	-1.57755	6.92039e-05	0.00116132
105611619	CENPV	9.27602	9.77415	7.51148	8.2538	9.52508	7.88264	-1.64245	6.98168e-05	0.00117021
101111939	GLIS3	1.75858	0	6.52548	4.49571	0.87929	5.51059	4.6313	6.98577e-05	0.00117021
101120923	LOC101120923	8.51137	9.81216	7.22646	7.32469	9.16177	7.27557	-1.88619	7.03083e-05	0.0011752
101113117	FUOM	10.4358	9.3987	8.41838	7.58981	9.91724	8.0041	-1.91314	7.03231e-05	0.0011752
101110646	ERG	8.08293	8.24283	9.50399	9.19063	8.16288	9.34731	1.18443	7.03423e-05	0.0011752
101103766	LOC101103766	0	0	5.26241	4.41701	0	4.83971	4.83971	7.05041e-05	0.00117631
101122675	LOC101122675	4.72386	4.82124	7.71235	6.57932	4.77255	7.14584	2.37329	7.05338e-05	0.00117631
101104698	HOOK1	8.22379	7.18136	9.52091	9.54308	7.70257	9.532	1.82943	7.1037e-05	0.00118313
101106495	HNRNPH2	10.4048	9.82771	11.4928	11.2475	10.1163	11.3702	1.25389	7.10678e-05	0.00118313
101110875	TBX3	8.52699	6.5015	10.2085	10.337	7.51425	10.2728	2.75851	7.11514e-05	0.00118347
101110147	MTFMT	9.18835	9.89714	7.63533	8.21361	9.54274	7.92447	-1.61827	7.1313e-05	0.00118511
101120758	COL14A1	9.82841	9.16901	10.6901	11.1626	9.49871	10.9264	1.42765	7.14652e-05	0.0011866
101120854	DDX27	10.9914	12.0675	10.1484	9.66729	11.5295	9.90786	-1.6216	7.19568e-05	0.00119371
101123208	RPS23	13.8735	15.0558	12.5722	12.9345	14.4646	12.7534	-1.71128	7.20885e-05	0.00119388
105607221	DNLZ	10.1104	11.9888	8.5441	9.27673	11.0496	8.91041	-2.13918	7.2332e-05	0.00119678
101114714	NATD1	8.64336	8.75968	9.74303	9.66942	8.70152	9.70622	1.0047	7.26741e-05	0.00120138
101116374	P4HA1	9.23855	8.55822	11.2711	10.1181	8.89839	10.6946	1.79623	7.29059e-05	0.00120416
101120777	PLEKHA7	5.48221	2.77479	7.83059	7.92454	4.1285	7.87757	3.74907	7.31298e-05	0.0012068
101109076	KIF13B	6.0988	7.46199	9.60123	8.66907	6.7804	9.13515	2.35475	7.38585e-05	0.00121776
105607653	TDRD15	7.94088	8.48167	4.93524	6.38625	8.21128	5.66074	-2.55053	7.41355e-05	0.00122126
101110983	ZNF518A	6.80015	5.69058	8.34079	8.36804	6.24537	8.35441	2.10905	7.51837e-05	0.00123745
101108428	LOC101108428	8.88558	8.06536	10.4709	9.83938	8.47547	10.1551	1.67967	7.55681e-05	0.00124269
101121787	ABHD15	4.96314	4.91737	6.83199	7.1163	4.94026	6.97415	2.03389	7.57598e-05	0.00124447
101122816	PSMA4	11.5714	13.0482	10.5472	10.5328	12.3098	10.54	-1.76982	7.58081e-05	0.00124447
101103946	COMTD1	8.75901	10.6406	7.49289	7.69363	9.69978	7.59326	-2.10652	7.60027e-05	0.00124658
105611038	LOC105611038	10.5693	12.1887	9.35582	9.66729	11.379	9.51156	-1.86741	7.61009e-05	0.00124668
101107127	PRRG2	10.4124	10.7988	9.3403	9.62415	10.6056	9.48222	-1.12338	7.61412e-05	0.00124668
106991144	LOC106991144	10.2182	11.2421	8.96643	9.3474	10.7302	9.15692	-1.57327	7.6239e-05	0.0012472
101121127	CCDC86	8.29851	7.85084	9.47586	9.28783	8.07467	9.38185	1.30717	7.6856e-05	0.0012562
101115171	DYM	8.7269	7.81385	9.85282	9.9829	8.27037	9.91786	1.64749	7.70021e-05	0.0012575
101116982	PPP6R2	6.01266	5.09232	7.63533	7.71846	5.55249	7.67689	2.1244	7.72178e-05	0.00125993
101123068	SBF2	9.06108	8.79807	10.1415	9.90394	8.92957	10.0227	1.09314	7.7632e-05	0.0012656
101105054	VBP1	10.7032	11.8571	9.69774	9.74184	11.2802	9.71979	-1.56037	7.77491e-05	0.00126641
101116188	PSMB4	12.9568	13.4832	12.0808	12.0515	13.22	12.0662	-1.15384	7.79516e-05	0.00126861
105606017	LOC105606017	10.1176	9.45183	7.89337	8.50752	9.78473	8.20045	-1.58428	7.84828e-05	0.00127616
101112927	FBLN5	8.99522	7.6416	10.0288	11.1042	8.31841	10.5665	2.24806	7.91579e-05	0.00128603
101106837	SDC1	9.1343	7.68321	10.2916	10.9397	8.40876	10.6156	2.20688	7.92389e-05	0.00128623
101108056	MAP3K7	6.68232	7.6416	9.21355	8.78721	7.16196	9.00038	1.83842	7.93464e-05	0.00128687
443141	ITGB1	11.3864	10.2782	12.6047	12.5772	10.8323	12.5909	1.75859	7.96005e-05	0.00128988
443259	LOC443259	5.3758	3.42487	7.36922	7.68526	4.40033	7.52724	3.1269	7.96895e-05	0.00129022
101115671	LOC101115671	9.85464	8.91329	11.0974	10.8657	9.38397	10.9816	1.59759	7.99525e-05	0.00129337
101112370	NDUFB10	12.3363	13.8796	11.1041	11.3889	13.1079	11.2465	-1.86144	8.01522e-05	0.00129549
101103562	RAB11B	9.27046	7.55459	10.838	10.747	8.41252	10.7925	2.37999	8.10413e-05	0.00130873
101118078	CXHXorf21	4.67982	5.00749	8.44441	6.50517	4.84366	7.47479	2.63113	8.18996e-05	0.00132146
101113505	LOC101113505	12.6195	13.7599	11.4262	11.7032	13.1897	11.5647	-1.62502	8.21876e-05	0.00132498
101112016	NLGN1	0	0	4.2413	5.46338	0	4.85234	4.85234	8.25016e-05	0.00132876
101109175	C5H19orf60	10.9829	12.6168	9.89473	10.0283	11.7999	9.96151	-1.83836	8.25788e-05	0.00132876
106990587	LOC106990587	4.07818	4.35608	6.51323	6.50517	4.21713	6.5092	2.29206	8.26611e-05	0.00132876
101111069	LOC101111069	3.50197	3.87139	7.55992	5.71438	3.68668	6.63715	2.95047	8.27038e-05	0.00132876
101121216	LOC101121216	11.4018	12.5518	10.557	10.1289	11.9768	10.3429	-1.63384	8.28111e-05	0.00132935
443392	AHSG	19.3377	19.7628	18.5495	18.3547	19.5503	18.4521	-1.09816	8.33038e-05	0.00133612
101116803	FMNL2	8.1246	7.87498	9.22486	9.13946	7.99979	9.18216	1.18237	8.35306e-05	0.00133862
101113512	ITPKB	7.03679	7.47784	8.59148	8.71503	7.25732	8.65325	1.39594	8.38201e-05	0.00134212
101104873	TSACC	8.21995	8.52809	6.72984	7.05265	8.37402	6.89124	-1.48278	8.41657e-05	0.00134439
101108655	KIAA0232	7.02803	6.80776	8.96193	8.20192	6.91789	8.58193	1.66403	8.41729e-05	0.00134439
101116612	HSD17B8	11.0215	12.0364	9.90649	10.167	11.529	10.0368	-1.4922	8.42163e-05	0.00134439
105604843	LOC105604843	4.07818	2.77479	6.27286	6.63254	3.42648	6.4527	3.02622	8.46715e-05	0.00135002
106991828	LOC106991828	0	0	6.27286	3.69799	0	4.98542	4.98542	8.48767e-05	0.00135215
101117256	TMCO3	8.00921	7.56946	9.06203	9.17277	7.78933	9.1174	1.32807	8.62376e-05	0.00137267
101123539	ENG	11.6484	12.0973	12.9079	13.0877	11.8729	12.9978	1.12493	8.70747e-05	0.00138374
101120958	ZMYND10	6.83069	7.29309	5.1403	4.89467	7.06189	5.01748	-2.0444	8.708e-05	0.00138374
101102057	LOC101102057	8.96342	8.98714	11.1233	9.97606	8.97528	10.5497	1.57441	8.72432e-05	0.00138517
101103273	APEH	12.8519	13.4871	11.689	12.0268	13.1695	11.8579	-1.31158	8.73327e-05	0.00138542
101118800	C11H17orf89	10.6796	12.0812	9.54819	9.77772	11.3804	9.66295	-1.71746	8.74959e-05	0.00138685
101104775	ZCCHC14	7.39107	6.07101	8.8927	8.93928	6.73104	8.91599	2.18495	8.77711e-05	0.00139004
101110639	RHBDL1	7.02803	6.19126	4.29952	3.23029	6.60965	3.7649	-2.84475	8.84403e-05	0.00139946
101102742	LMO7	8.84128	8.05483	10.0373	9.87478	8.44806	9.95606	1.50801	8.88187e-05	0.00140405
101116061	CHCHD7	10.223	11.5483	9.12978	9.28783	10.8857	9.20881	-1.67687	8.88789e-05	0.00140405
101114056	PIWIL1	8.0787	8.90159	6.56161	4.83538	8.49014	5.6985	-2.79165	8.9824e-05	0.0014157
101106884	C18H15orf39	7.81418	6.95092	9.0725	9.09275	7.38255	9.08262	1.70007	8.98823e-05	0.0014157
101111647	CSRP1	7.55243	6.4381	9.00193	8.92513	6.99526	8.96353	1.96827	8.99165e-05	0.0014157
105604997	LOC105604997	4.07818	0	7.58355	6.57932	2.03909	7.08144	5.04234	9.01326e-05	0.00141792
101102484	ERAP2	4.1445	0	7.79056	6.57932	2.07225	7.18494	5.11269	9.05558e-05	0.00142339
101108404	WBP2	8.05734	6.56224	9.53764	9.59763	7.30979	9.56764	2.25785	9.07592e-05	0.0014254
101104928	NFKBID	7.11329	7.68321	5.5768	5.42367	7.39825	5.50024	-1.89802	9.11511e-05	0.00142837
554259	TLR8	3.02697	4.35608	7.98935	5.87022	3.69153	6.92978	3.23826	9.1176e-05	0.00142837
101113036	LOC101113036	0	0	6.68686	3.40359	0	5.04522	5.04522	9.13289e-05	0.00142958
101118647	LOC101118647	11.6641	12.989	10.6017	10.7186	12.3265	10.6602	-1.66634	9.14262e-05	0.00142992
101103329	POSTN	12.9067	12.7007	13.6989	13.9205	12.8037	13.8097	1.00603	9.19265e-05	0.00143655
101117189	EPN1	10.9257	10.1751	11.7867	12.244	10.5504	12.0153	1.46494	9.29503e-05	0.00145135
101122249	U2AF1	12.5735	13.525	11.6402	11.5635	13.0492	11.6018	-1.4474	9.33377e-05	0.00145619
101122509	MTIF2	9.04598	10.2828	7.77525	8.04065	9.66437	7.90795	-1.75642	9.40009e-05	0.00146533
101123328	LOC101123328	7.98679	9.71519	6.48841	6.85783	8.85099	6.67312	-2.17787	9.41598e-05	0.00146659
101113735	GALNT7	3.85871	0	7.03412	6.52407	1.92936	6.77909	4.84974	9.46345e-05	0.00147277
100142676	FBXO32	6.73708	5.84523	8.5441	8.02747	6.29115	8.28579	1.99463	9.4902e-05	0.00147571
101110580	FAM129B	5.76115	3.66534	7.83059	7.87387	4.71324	7.85223	3.13899	9.50147e-05	0.00147625
101108184	TSR3	11.6185	12.8995	10.1553	10.7867	12.259	10.471	-1.78796	9.52249e-05	0.00147736
105607760	GPR62	8.42062	7.8869	6.64256	6.44694	8.15376	6.54475	-1.60901	9.52428e-05	0.00147736
102238525	AK6	8.99072	9.67106	7.72833	8.02083	9.33089	7.87458	-1.45631	9.53648e-05	0.00147804
101107519	RANBP3	9.09082	8.74665	9.97842	10.0332	8.91874	10.0058	1.0871	9.58915e-05	0.00148498
101117953	LOC101117953	10.6557	10.883	9.53764	9.88579	10.7694	9.71171	-1.05764	9.62375e-05	0.00148911
101121333	LOC101121333	1.37245	0	5.81497	4.57034	0.686225	5.19266	4.50643	9.67112e-05	0.00149522
101121482	ZNHIT1	12.3389	13.5421	10.8032	11.4843	12.9405	11.1437	-1.79676	9.69754e-05	0.00149807
105605745	LOC105605745	8.64049	8.13699	9.5646	9.83182	8.38874	9.69821	1.30947	9.74702e-05	0.00150449
101113612	TMEM201	2.879	0	5.96641	5.84037	1.4395	5.90339	4.46389	9.79755e-05	0.00151105
106990106	LOC106990106	5.92104	4.35608	8.89507	7.28091	5.13856	8.08799	2.94943	9.83986e-05	0.00151634
101103814	OCIAD2	9.29073	8.17638	10.5336	10.4598	8.73356	10.4967	1.76319	9.85802e-05	0.00151789
100180629	TSPAN9	7.00144	5.93982	8.53201	8.41942	6.47063	8.47571	2.00508	9.93318e-05	0.00152724
101103248	SAT2	10.6789	11.214	9.04511	9.8204	10.9465	9.43275	-1.51372	9.93491e-05	0.00152724
101105295	APOA1BP	11.4749	12.1971	10.5981	10.5989	11.836	10.5985	-1.23743	9.97895e-05	0.00153276
101103094	DCLK2	0	0	4.55985	4.95163	0	4.75574	4.75574	0.000100778	0.00154669
101113030	ATP5J	13.2682	14.5097	12.2488	12.2376	13.8889	12.2432	-1.64572	0.000100959	0.0015482
101110431	AGMAT	13.806	14.3211	12.9974	12.7085	14.0635	12.8529	-1.21063	0.000101876	0.001561
105616384	LOC105616384	2.7141	0	5.89267	5.68109	1.35705	5.78688	4.42983	0.000102157	0.00156402
101114674	TLN1	11.8253	11.4002	13.194	12.6223	11.6128	12.9081	1.29536	0.000102794	0.00157125
101116205	CCDC107	11.2439	12.7655	9.89591	10.4188	12.0047	10.1573	-1.84732	0.000102795	0.00157125
101101983	ELL2	7.01036	6.07101	10.0191	8.00073	6.54069	9.00989	2.4692	0.000103267	0.00157706
101120330	GUF1	10.3444	11.8365	9.07875	9.50316	11.0905	9.29095	-1.79951	0.000104161	0.00158698
101105590	ASB13	4.26863	0	7.16515	7.18916	2.13432	7.17716	5.04284	0.000104396	0.00158928
101102810	NDST1	9.87554	10.4707	11.5721	11.2475	10.1731	11.4098	1.23665	0.000105054	0.00159671
106991617	LOC106991617	0	0	5.10808	4.41701	0	4.76254	4.76254	0.000105243	0.00159781
101107140	BNC1	4.2079	5.09232	0	0	4.65011	0	-4.65011	0.000105295	0.00159781
101102157	CAMKK1	3.85871	0	7.47405	6.25665	1.92936	6.86535	4.936	0.000105707	0.00160278
101117331	TECR	13.0208	13.5169	12.1827	11.5629	13.2689	11.8728	-1.39605	0.000105911	0.001604
101111281	RIOK2	10.4099	11.14	9.5646	9.45226	10.7749	9.50843	-1.26651	0.000105964	0.001604
101121062	MYEOV2	10.4175	11.4106	9.3403	9.56378	10.914	9.45204	-1.46198	0.000106043	0.001604
101106739	ITGAX	4.48883	3.66534	7.40943	6.23387	4.07708	6.82165	2.74457	0.000106498	0.00160959
101117269	LOC101117269	8.18098	7.21957	10.1113	9.17576	7.70028	9.64355	1.94327	0.000107653	0.00162574
101106648	LOC101106648	3.77745	0	6.65377	6.64986	1.88872	6.65181	4.76309	0.000107786	0.00162644
100305130	ATP5O	13.0914	14.3591	12.0751	12.0713	13.7252	12.0732	-1.65205	0.000108297	0.00163286
101117081	NEO1	8.1246	8.05483	9.26377	9.11785	8.08971	9.19081	1.10109	0.000109127	0.00164405
101122189	CKMT2	8.73499	10.118	7.61254	7.58082	9.42652	7.59668	-1.82984	0.000109534	0.00164755
101122599	PEX11G	12.2183	13.433	10.937	11.3694	12.8256	11.1532	-1.6724	0.000110269	0.00165729
101115246	TRIM8	7.56459	5.45464	9.32461	9.45226	6.50962	9.38844	2.87882	0.000110543	0.00166007
105604571	LOC105604571	4.1445	4.35608	6.32984	6.76555	4.25029	6.5477	2.2974	0.000110882	0.00166385
101108532	PGAM1	8.01808	6.85707	10.0459	9.07042	7.43758	9.55815	2.12057	0.000111344	0.00166946
101119338	ZBTB47	6.47889	5.84523	8.04996	7.82898	6.16206	7.93947	1.77741	0.000111847	0.00167566
101109437	TFEC	7.3635	6.59168	9.5255	8.42445	6.97759	8.97498	1.99739	0.000112184	0.00167938
780466	MIF	12.5153	13.8972	11.4456	11.5515	13.2063	11.4985	-1.70771	0.000112361	0.0016807
105601953	LOC105601953	0	0	4.89804	4.57034	0	4.73419	4.73419	0.000112615	0.00168128
101116264	C1H1orf122	9.27417	10.1481	8.0329	8.35226	9.71112	8.19258	-1.51854	0.000112668	0.00168128
101101912	MBTPS1	10.3541	9.91471	11.1097	11.5088	10.1344	11.3092	1.17485	0.000114036	0.00169871
100174906	ITM2C	7.4643	5.00749	9.94004	9.0672	6.2359	9.50362	3.26772	0.000114106	0.00169871
101118336	PUDP	9.67279	9.72186	7.97156	8.63904	9.69733	8.3053	-1.39203	0.000114653	0.00170551
101123008	MAPK3	8.912	8.44182	9.90179	9.83938	8.67691	9.87059	1.19368	0.000114826	0.00170551
106991605	LOC106991605	4.2079	2.77479	6.64256	6.36545	3.49134	6.504	3.01266	0.00011491	0.00170551
105609865	TUBB4A	14.8739	15.3087	13.6138	14.0548	15.0913	13.8343	-1.25702	0.000114925	0.00170551
101111593	APP	11.9592	11.4013	12.899	12.8612	11.6802	12.8801	1.19988	0.000115104	0.00170573
101122630	RANBP1	11.6042	12.9134	10.3261	10.7789	12.2588	10.5525	-1.70631	0.00011512	0.00170573
101108496	GTF2H5	10.6124	11.2009	9.51171	9.84691	10.9067	9.67931	-1.22736	0.000115389	0.00170838
101121678	LEAP2	16.1892	17.4492	14.8553	15.3052	16.8192	15.0803	-1.73897	0.000116447	0.00172269
101108955	LOC101108955	9.71841	11.2211	8.58856	8.79501	10.4698	8.69179	-1.77797	0.000117213	0.0017313
101119015	ABCA1	10.4506	9.79011	12.0215	11.2404	10.1204	11.631	1.51061	0.000117466	0.00173369
101111070	GNA12	6.25705	6.64881	8.19121	7.85906	6.45293	8.02513	1.5722	0.000117744	0.00173643
101112307	LSMEM1	7.05414	7.27506	5.42816	4.77354	7.1646	5.10085	-2.06375	0.00011788	0.00173669
101104105	MRPS21	11.4921	11.9595	10.6417	10.7248	11.7258	10.6832	-1.04256	0.000117946	0.00173669
105610030	LOC105610030	7.2171	9.3735	5.00688	6.13898	8.2953	5.57293	-2.72237	0.000118852	0.00174867
101111280	KDM3B	8.62025	7.52438	10.0701	9.71331	8.07231	9.89171	1.8194	0.000119319	0.00175407
101120052	LOC101120052	6.97435	8.07581	9.14376	9.71125	7.52508	9.4275	1.90242	0.000119405	0.00175407
101106360	FDX1	12.2523	13.1565	10.945	11.4445	12.7044	11.1948	-1.50964	0.000119964	0.0017609
101110973	LOC101110973	5.78213	4.05166	7.97156	7.50674	4.9169	7.73915	2.82225	0.00012096	0.00177415
101106670	CSAD	14.8515	14.4705	13.3762	12.1944	14.661	12.7853	-1.87574	0.000121852	0.00178584
101102245	MTHFD1L	9.84968	10.2485	8.44764	8.99791	10.0491	8.72277	-1.32633	0.000121978	0.00178629
106991049	LOC106991049	2.7141	0	7.06801	4.95163	1.35705	6.00982	4.65277	0.000122121	0.001787
101114744	BOLA2B	10.6991	11.6971	9.75087	9.81273	11.1981	9.7818	-1.41626	0.000122465	0.00179045
101106930	PNPLA8	8.61733	7.69682	9.94347	9.6609	8.15708	9.80219	1.64511	0.000122584	0.00179045
101103356	LOC101103356	11.4672	12.2024	10.601	10.6078	11.8348	10.6044	-1.23039	0.000122714	0.00179045
101105775	TIMM10	10.1533	11.8063	9.01719	9.29059	10.9798	9.15389	-1.82588	0.000122736	0.00179045
101122667	LOC101122667	11.1899	11.835	10.2952	10.3907	11.5125	10.3429	-1.16952	0.000122937	0.001792
101116512	UBE2L3	11.711	12.3879	10.8502	10.8639	12.0495	10.857	-1.19243	0.000123354	0.00179635
101116542	DNAJB2	12.459	13.4783	10.8	11.6162	12.9686	11.2081	-1.76052	0.000123426	0.00179635
101117777	HELZ	7.5278	6.95092	9.25276	8.5634	7.23936	8.90808	1.66872	0.000123641	0.00179809
101104627	LOC101104627	6.01266	5.51734	8.2065	7.34609	5.765	7.77629	2.0113	0.000123755	0.00179836
101120489	LOC101120489	10.3835	12.182	9.06203	9.60209	11.2828	9.33206	-1.95072	0.000123976	0.00180019
101104847	MRPL40	6.35833	7.55459	4.1173	4.77354	6.95646	4.44542	-2.51103	0.000125239	0.00181712
101112122	LOC101112122	3.02697	0	7.51763	5.0592	1.51348	6.28841	4.77493	0.000125629	0.00182094
101117847	GALNT16	6.33011	5.32042	7.62966	8.55424	5.82527	8.09195	2.26669	0.000125695	0.00182094
101114126	ACSS2	12.7484	13.0519	11.6475	10.4061	12.9001	11.0268	-1.87332	0.00012608	0.00182511
101104244	FAM162B	7.60637	8.90745	6.39804	5.9838	8.25691	6.19092	-2.06599	0.000126754	0.00183346
101104430	DEPDC5	5.40315	2.29155	8.34771	7.48761	3.84735	7.91766	4.0703	0.000128047	0.00185036
101119644	NOP9	9.33045	9.18358	7.96257	8.23671	9.25701	8.09964	-1.15737	0.000128119	0.00185036
101107774	LIPT1	9.11789	9.49531	7.70698	8.18421	9.3066	7.9456	-1.36101	0.000128217	0.00185036
106990488	LOC106990488	5.55716	8.38411	3.66475	4.24541	6.97063	3.95508	-3.01555	0.00012837	0.00185115
106990098	RPL30	13.7233	15.3999	12.5221	12.813	14.5616	12.6675	-1.89405	0.000129425	0.00186494
101114432	SARNP	10.8729	11.8203	9.88763	10.0365	11.3466	9.96208	-1.38454	0.000129716	0.00186679
101111275	GRB10	11.3434	12.2137	10.3752	10.5176	11.7786	10.4464	-1.33219	0.000129751	0.00186679
105604789	SAP25	9.34814	9.30407	8.14829	8.34165	9.3261	8.24497	-1.08114	0.000130623	0.0018779
101112923	PDF	8.9997	9.5108	7.57178	8.06021	9.25525	7.816	-1.43926	0.000131112	0.00188349
101120327	CCDC159	8.85124	9.62909	7.55992	5.92812	9.24017	6.74402	-2.49614	0.000132382	0.00189885
101101898	PHF20L1	6.1642	7.77588	9.60988	9.07042	6.97004	9.34015	2.37011	0.000133055	0.00190706
101113431	CCER2	7.27004	9.18841	5.87364	5.9838	8.22923	5.92872	-2.30051	0.000133184	0.00190746
101113647	KIRREL	0	0	5.23284	4.24541	0	4.73913	4.73913	0.000135251	0.00193559
101118100	LOC101118100	10.387	11.674	9.56904	9.20826	11.0305	9.38865	-1.64185	0.000135393	0.00193615
101109678	IQSEC2	4.88771	3.87139	7.21894	6.61502	4.37955	6.91698	2.53743	0.000135986	0.00194316
101104013	P2RX4	9.08027	7.81385	10.3743	10.3045	8.44706	10.3394	1.89237	0.000136844	0.00195061
101122105	MOB3A	6.5294	4.21189	8.62602	8.45924	5.37064	8.54263	3.17198	0.000136874	0.00195061
101116987	ATP8B3	8.03566	8.16663	6.75086	6.68387	8.10115	6.71736	-1.38378	0.000136878	0.00195061
101108465	MRPL41	12.2464	13.7081	10.8827	11.4246	12.9773	11.1536	-1.82364	0.000136921	0.00195061
105615133	LOC105615133	0	0	6.70851	3.23029	0	4.9694	4.9694	0.000137598	0.00195782
101101922	LOC101101922	9.93997	10.3997	9.10347	9.04774	10.1698	9.07561	-1.09424	0.00013785	0.00195846
101118985	NDUFS3	11.9121	12.9522	10.9249	11.0383	12.4321	10.9816	-1.45051	0.000137888	0.00195846
101103168	ZNF281	8.9703	8.33274	10.1113	9.87478	8.65152	9.99306	1.34154	0.000138309	0.00196149
101114648	FOXP1	6.86059	6.47015	8.24405	8.09222	6.66537	8.16813	1.50277	0.000138647	0.00196481
101104880	DCST2	7.48365	8.93642	6.03655	6.21073	8.21003	6.12364	-2.08639	0.000139607	0.00197693
101122262	LOC101122262	9.20787	10.7765	8.30926	7.9387	9.9922	8.12398	-1.86823	0.000140039	0.00198155
101123505	CCDC167	11.5204	12.7923	10.5799	10.5799	12.1564	10.5799	-1.57648	0.000140181	0.00198198
106990644	LOC106990644	8.67175	8.58041	6.54967	7.34609	8.62608	6.94788	-1.67821	0.000140279	0.00198198
101111897	MYLK2	5.95839	6.56224	3.83188	3.69799	6.26031	3.76493	-2.49538	0.000140996	0.00199062
443094	PRKACA	8.04437	5.8933	9.98509	9.63506	6.96884	9.81007	2.84124	0.000141116	0.00199082
101102024	SLC25A44	6.70448	6.88111	8.51675	8.03408	6.79279	8.27542	1.48262	0.000141425	0.00199332
105612165	LOC105612165	12.3793	12.9723	11.4171	11.5996	12.6758	11.5084	-1.16742	0.000141504	0.00199332
101117346	SLC16A11	8.74036	8.7401	6.95482	7.56265	8.74023	7.25874	-1.48149	0.000141839	0.00199655
101119506	DENR	10.4886	11.007	9.40637	9.73982	10.7478	9.57309	-1.17472	0.000142131	0.00199917
101120095	CISD3	11.9758	13.1367	10.6874	11.1746	12.5562	10.931	-1.62523	0.000142292	0.00199994
101108663	LOC101108663	12.1313	13.1918	11.215	11.1843	12.6615	11.1997	-1.46186	0.000142831	0.00200568
100135690	PSMB7	12.0793	12.9575	11.2003	11.1634	12.5184	11.1818	-1.33655	0.000142913	0.00200568
101117174	PNPO	12.2721	13.0687	11.0547	11.4909	12.6704	11.2728	-1.39758	0.000143633	0.00201428
101122356	ARHGEF18	7.08824	3.87139	9.75608	9.07363	5.47982	9.41485	3.93504	0.000144003	0.00201797
101106443	CEP95	9.95622	10.4747	9.1674	8.85595	10.2155	9.01168	-1.20378	0.00014428	0.00202035
101113248	TIGD5	2.31404	0	5.375	5.61211	1.15702	5.49355	4.33653	0.000144629	0.00202374
101114498	CLCN3	7.38423	5.69058	9.51632	8.69014	6.5374	9.10323	2.56583	0.00014541	0.00203063
101117640	RNF216	6.06496	6.2662	8.492	7.53496	6.16558	8.01348	1.8479	0.000145418	0.00203063
101113909	JAK2	7.75173	7.44596	9.02152	8.75157	7.59885	8.88655	1.2877	0.000145445	0.00203063
101119946	ZBTB44	8.1246	6.95092	9.58815	9.3125	7.53776	9.45032	1.91256	0.000146082	0.00203802
101113856	IVD	11.3979	10.0925	12.8907	12.4673	10.7452	12.679	1.9338	0.000146659	0.00204455
101113827	PARD3B	3.50197	0	6.76125	6.0374	1.75098	6.39933	4.64834	0.000147003	0.00204784
101118687	LGALSL	0	0	5.79487	3.82535	0	4.81011	4.81011	0.000147641	0.00205521
101110828	LOC101110828	5.45633	4.91737	7.38275	7.01306	5.18685	7.1979	2.01105	0.000148187	0.00206128
101119152	POLR2I	10.8207	11.7857	10.0158	9.79922	11.3032	9.90751	-1.39567	0.00014851	0.00206425
101120631	RASSF4	8.88316	6.78245	10.7637	10.3396	7.8328	10.5517	2.71885	0.000148836	0.00206581
101119470	NDUFA2	12.0346	12.8478	11.2357	11.0251	12.4412	11.1304	-1.31081	0.000148873	0.00206581
101104353	NFKBIL1	9.62423	10.0132	8.21787	8.76355	9.81871	8.49071	-1.328	0.000148985	0.00206581
101116402	REC8	7.88378	8.54323	6.57346	6.66696	8.21351	6.62021	-1.5933	0.000149136	0.00206581
101109973	ZFYVE19	9.70199	9.3735	8.47631	7.98717	9.53774	8.23174	-1.306	0.000149277	0.00206581
105606029	LOC105606029	0	0	4.1173	5.38284	0	4.75007	4.75007	0.000149279	0.00206581
101121797	PPP6R1	8.70784	6.83263	10.4103	10.1412	7.77023	10.2758	2.50552	0.00014947	0.00206694
101101881	TST	15.116	15.8891	13.993	14.2861	15.5026	14.1396	-1.363	0.000150644	0.00208164
101108880	PBX1	6.1642	5.8933	7.94444	7.4972	6.02875	7.72082	1.69207	0.000151158	0.00208722
101119621	FAM50A	10.9925	11.8031	10.1225	10.1443	11.3978	10.1334	-1.26445	0.00015182	0.00209482
101117575	MRPL19	10.7684	11.5679	9.60556	10.0133	11.1681	9.80944	-1.3587	0.000152552	0.00210303
101121109	HOXB3	5.6514	7.36304	3.9087	2.53385	6.50722	3.22128	-3.28594	0.000152643	0.00210303
101105747	LECT2	15.9672	16.8451	15.0676	14.9766	16.4062	15.0221	-1.38405	0.000152749	0.00210303
101118456	RFFL	9.11789	7.85084	10.5359	10.2288	8.48436	10.3824	1.898	0.00015333	0.0021085
101117965	LOC101117965	13.1641	14.7076	12.0806	12.2362	13.9358	12.1584	-1.77746	0.00015337	0.0021085
443277	CEBPB	9.42186	7.62746	10.7461	11.0652	8.52466	10.9056	2.38099	0.000153801	0.00211289
101111563	CDR2L	6.86059	6.2662	8.43795	8.04065	6.56339	8.2393	1.67591	0.000154914	0.00212663
101116847	UBE2O	6.39964	5.09232	8.28425	7.8441	5.74598	8.06417	2.31819	0.00015513	0.00212804
101115010	ZDHHC18	5.13609	5.8933	7.47405	7.36717	5.5147	7.42061	1.90592	0.000155913	0.00213723
105606312	LOC105606312	0	0	4.78031	4.57034	0	4.67533	4.67533	0.000157002	0.00215028
101123472	MCM9	7.66402	7.77588	8.86164	8.83718	7.71995	8.84941	1.12946	0.000157093	0.00215028
101102383	CLEC4F	10.1523	10.2369	11.5724	10.9992	10.1946	11.2858	1.0912	0.000157703	0.00215707
101108117	KRT18	13.7283	14.9251	12.2342	12.9015	14.3267	12.5679	-1.7588	0.000157907	0.00215805
101102909	TTC9	8.86114	7.89873	10.1504	9.87478	8.37993	10.0126	1.63266	0.000158004	0.00215805
101104587	RHBDF2	6.386	4.35608	8.72758	7.9666	5.37104	8.34709	2.97605	0.000158368	0.00216146
101113784	MYLK3	8.00475	8.30635	6.83199	6.48602	8.15555	6.65901	-1.49654	0.000159129	0.00217028
105616776	LOC105616776	4.1445	1.5597	6.65377	6.63254	2.8521	6.64316	3.79106	0.00015937	0.002172
101115042	MTIF3	11.933	12.6217	10.9732	11.1604	12.2774	11.0668	-1.21056	0.000160506	0.00218431
101110163	ARFGAP1	10.9322	11.537	9.74695	10.1997	11.2346	9.97333	-1.26128	0.000161601	0.00219698
101112462	LOC101112462	5.6963	3.87139	7.69619	7.57176	4.78385	7.63397	2.85013	0.000161669	0.00219698
101106441	ELF1	4.67982	7.42975	10.0491	9.03132	6.05479	9.54019	3.4854	0.000162151	0.00220067
105606223	LOC105606223	12.6873	13.4827	11.7548	11.8316	13.085	11.7932	-1.2918	0.000162174	0.00220067
101118616	SPATA7	8.66612	9.04149	7.39615	7.68526	8.8538	7.5407	-1.3131	0.000164177	0.00222465
101104447	DNAJC19	12.2607	12.9087	11.3295	11.477	12.5847	11.4033	-1.18144	0.000165251	0.00223759
100302556	SRI	10.7492	11.0111	9.97172	9.41478	10.8802	9.69325	-1.18691	0.000165889	0.00224462
101120315	SMARCD1	9.28339	8.05483	10.3032	10.7818	8.66911	10.5425	1.87338	0.00016617	0.00224543
105606075	LOC105606075	0	0	4.93524	4.41701	0	4.67612	4.67612	0.000166187	0.00224543
101121268	AP5M1	7.08824	7.62746	8.66529	8.82199	7.35785	8.74364	1.38579	0.000166454	0.00224643
101120352	UBE2S	9.79782	10.4285	8.98207	8.77148	10.1132	8.87677	-1.23641	0.000166499	0.00224643
101109463	NARF	7.70855	7.47784	9.43099	8.69432	7.59319	9.06265	1.46946	0.000167452	0.00225731
101120254	MRPS23	11.8133	12.2892	10.9816	11.0611	12.0512	11.0214	-1.02987	0.000168457	0.00226798
101108390	LOC101108390	9.18047	7.82628	10.5747	10.3436	8.50338	10.4592	1.95581	0.000168746	0.00226896
101105973	PRSS53	12.355	12.3732	11.0232	11.5141	12.3641	11.2687	-1.09541	0.00016877	0.00226896
101117273	APOC3	17.6354	18.0397	16.752	16.8529	17.8376	16.8025	-1.03509	0.00016965	0.00227916
101111776	LOC101111776	8.27649	7.50903	10.4152	9.14557	7.89276	9.78039	1.88763	0.000169858	0.00227962
101102110	LOC101102110	7.96402	8.79807	6.66488	6.79697	8.38104	6.73093	-1.65011	0.000169926	0.00227962
100302072	RABAC1	10.0947	11.6611	9.05148	9.24005	10.8779	9.14576	-1.73215	0.000170795	0.00228964
101112113	PTGR1	15.4717	14.7224	13.9063	13.4226	15.097	13.6645	-1.43258	0.000172527	0.00231123
105616808	LOC105616808	9.00641	10.0951	7.93069	8.00746	9.55076	7.96908	-1.58168	0.000173372	0.00231926
101106268	UFL1	9.64012	9.23579	10.4111	10.6056	9.43796	10.5083	1.07039	0.000174626	0.00233437
100037664	LOC100037664	10.1228	11.1085	8.87367	9.34209	10.6156	9.10788	-1.50777	0.000174911	0.0023358
101108674	HSPA14	11.0846	11.8086	10.2488	10.2616	11.4466	10.2552	-1.19143	0.000174981	0.0023358
101115173	RPS15A	15.3001	16.7787	13.9773	14.4658	16.0394	14.2215	-1.8179	0.000175218	0.00233695
443136	IRF1	9.10961	7.66947	10.9278	10.1228	8.38954	10.5253	2.13574	0.000175315	0.00233695
101117821	ERICH2	7.27745	8.93067	6.1197	5.53966	8.10406	5.82968	-2.27439	0.000175767	0.00234133
100192429	HLF	3.02697	0	6.60842	5.46338	1.51348	6.0359	4.52242	0.000175933	0.00234188
101106801	PLXND1	8.94261	7.06024	10.3165	10.6385	8.00143	10.4775	2.47605	0.000176913	0.00235327
101119610	MYOZ1	7.06274	7.69682	4.29952	5.53966	7.37978	4.91959	-2.46019	0.000177098	0.00235406
101113318	WDR43	10.4636	11.7097	9.59688	9.50316	11.0867	9.55002	-1.53666	0.000177423	0.00235672
100307045	NCK1	8.13279	8.02277	9.24166	9.08322	8.07778	9.16244	1.08466	0.000177873	0.00236105
101114040	SFMBT2	1.75858	0	5.1403	5.20687	0.87929	5.17358	4.29429	0.000178913	0.00237318
101112076	LOC101112076	9.94231	10.506	8.815	9.16677	10.2241	8.99089	-1.23324	0.000179321	0.00237691
101103413	CPXM1	9.55582	10.9256	8.75385	7.9666	10.2407	8.36022	-1.88047	0.000180103	0.0023856
101122154	DNASE1	8.04437	8.88385	6.05357	6.93047	8.46411	6.49202	-1.97209	0.000180258	0.00238599
106990117	LOC106990117	9.4549	9.9292	10.731	10.745	9.69205	10.738	1.04596	0.000180692	0.00239005
101116843	LOC101116843	10.2076	11.4889	9.22674	9.33675	10.8483	9.28175	-1.56653	0.000181417	0.00239795
106991087	LOC106991087	8.62316	8.63091	7.1174	7.50674	8.62703	7.31207	-1.31497	0.000184836	0.00244144
101117295	SH3D21	6.62541	7.12207	4.89804	4.83538	6.87374	4.86671	-2.00703	0.000185913	0.00245391
101107539	ASPSCR1	12.2322	13.1867	11.083	11.455	12.7094	11.269	-1.44043	0.00018604	0.00245391
101106995	LSS	12.7283	12.4705	11.7349	11.3727	12.5994	11.5538	-1.04559	0.000188174	0.00247859
101105895	ALDH4A1	11.0193	9.10411	12.5872	12.4569	10.0617	12.5221	2.46038	0.00018908	0.00248704
101106608	AURKAIP1	12.0142	13.478	10.8857	11.1969	12.7461	11.0413	-1.70483	0.000189582	0.00249191
101113001	LOC101113001	13.1427	14.302	12.0793	12.2803	13.7223	12.1798	-1.54258	0.000190429	0.00250131
101114543	ITIH5	8.53629	8.72689	9.54518	10.0283	8.63159	9.78673	1.15515	0.000191346	0.00251161
101119958	LURAP1L	9.11376	10.5904	7.86474	8.24243	9.85208	8.05358	-1.7985	0.000191904	0.00251717
101117527	LOC101117527	6.8104	9.23112	5.52894	5.61211	8.02076	5.57052	-2.45024	0.000192429	0.0025223
101117866	GMEB2	5.71824	5.84523	7.4421	7.35667	5.78174	7.39939	1.61765	0.000192684	0.00252389
101120589	PSMB3	12.4106	13.3108	11.6063	11.3992	12.8607	11.5028	-1.35793	0.000193206	0.00252897
101105029	CUX2	10.0381	10.6049	11.3159	11.8837	10.3215	11.5998	1.27831	0.000193457	0.00252914
101116315	LOC101116315	9.24613	9.18358	8.22164	8.11733	9.21485	8.16948	-1.04537	0.000193487	0.00252914
101106063	LOC101106063	8.59082	8.54323	9.46478	9.85812	8.56703	9.66145	1.09442	0.000194644	0.0025425
101108378	FKBP1B	6.63697	8.95919	5.26241	5.38284	7.79808	5.32263	-2.47545	0.000195543	0.00255248
101109702	C5H19orf70	11.8091	12.8795	10.8545	10.971	12.3443	10.9128	-1.43155	0.000196409	0.00256132
105616840	LOC105616840	9.23285	11.2009	7.99817	8.45924	10.2169	8.2287	-1.9882	0.000196492	0.00256132
101107229	TKT	13.087	13.5109	12.3464	11.9801	13.2989	12.1632	-1.13571	0.000197238	0.00256927
101115108	TSFM	10.1	11.2305	8.73287	9.33675	10.6652	9.03481	-1.63042	0.000198228	0.00258038
101110449	LOC101110449	13.4375	13.4559	11.8686	12.5118	13.4467	12.1902	-1.25649	0.000200063	0.00259983
101112792	NSDHL	13.2473	13.4235	12.2871	11.3844	13.3354	11.8358	-1.49968	0.000200135	0.00259983
101107745	RHOD	9.15858	8.93067	7.52984	7.97349	9.04463	7.75166	-1.29296	0.000200431	0.00260148
101106688	GAK	9.57849	8.63091	10.6025	10.6407	9.1047	10.6216	1.51686	0.000200538	0.00260148
100037683	ATXN2L	8.89524	7.29309	10.5038	10.0993	8.09417	10.3015	2.20738	0.000201116	0.00260718
101120946	IL10RA	8.4004	8.04422	10.6501	9.25709	8.22231	9.95359	1.73128	0.000201435	0.00260953
101116845	ARHGEF7	7.05414	4.05166	9.00193	9.45719	5.5529	9.22956	3.67666	0.000201615	0.00261007
101107494	PPM1J	7.23242	7.34587	5.5768	4.49571	7.28914	5.03626	-2.25289	0.000202012	0.0026134
443286	EPAS1	11.6851	10.2531	12.8466	13.1039	10.9691	12.9752	2.00611	0.000202203	0.00261408
101108671	P3H4	7.68088	7.6416	6.08701	6.23387	7.66124	6.16044	-1.5008	0.000202578	0.00261714
101123244	LOC101123244	4.48883	2.77479	6.77157	6.56114	3.63181	6.66636	3.03455	0.000203325	0.00262499
101121371	LOC101121371	13.5427	14.788	12.0909	12.7497	14.1654	12.4203	-1.74509	0.000203944	0.00263118
101113479	KHK	12.7607	13.9496	11.1631	11.9728	13.3552	11.568	-1.78721	0.000204308	0.00263408
101101890	C5H19orf43	11.9548	12.7187	10.8176	11.2195	12.3368	11.0186	-1.31821	0.000204684	0.00263712
100216462	FN1	15.2654	15.0135	16.411	16.0206	15.1394	16.2158	1.07632	0.000204897	0.00263806
101114063	LOC101114063	5.90199	4.35608	8.04996	7.41858	5.12904	7.73427	2.60523	0.000207726	0.00267084
101105425	LOC101105425	4.58748	3.87139	6.46317	6.7171	4.22944	6.59013	2.3607	0.000209337	0.00268972
101105516	FAM132A	9.16658	9.90302	7.19613	8.20778	9.5348	7.70196	-1.83284	0.000209505	0.00269006
100381249	PSMA3	12.1326	12.7283	11.3712	11.2659	12.4304	11.3186	-1.11185	0.000210078	0.00269557
105601884	LOC105601884	0	0	5.17181	4.1513	0	4.66155	4.66155	0.000210501	0.00269916
101110842	METTL14	6.0303	6.53219	7.86474	7.8137	6.28125	7.83922	1.55797	0.000210697	0.00269984
101121523	C7H14orf166	11.993	12.5457	11.0393	11.2736	12.2694	11.1565	-1.11292	0.0002115	0.00270829
101118224	SERPINA6	12.301	13.0914	11.4529	10.3726	12.6962	10.9127	-1.78348	0.000212822	0.00272337
101109377	LOC101109377	10.1083	6.33744	5.87364	5.29753	8.22287	5.58559	-2.63729	0.000213421	0.00272919
106991787	LOC106991787	6.602	7.8013	3.66475	5.11012	7.20165	4.38743	-2.81422	0.000213983	0.00273452
101122815	ARL6IP4	10.3619	11.1375	9.19642	9.62415	10.7497	9.41028	-1.33943	0.000215723	0.00275489
101105804	MSN	10.1279	10.1356	11.7263	10.9485	10.1318	11.3374	1.2056	0.000216185	0.00275892
101118159	CHP2	8.20837	7.47784	11.2273	8.85222	7.84311	10.0397	2.19664	0.000217349	0.0027719
101110169	ANKRD11	9.16458	7.77588	10.8611	10.1549	8.47023	10.508	2.0378	0.000217894	0.00277697
101113684	RRS1	9.80168	11.14	8.99314	8.68175	10.4708	8.83744	-1.63339	0.00021871	0.00278361
101107804	RUNDC1	6.56616	5.51734	7.90748	8.22521	6.04175	8.06635	2.0246	0.000219143	0.00278724
101111650	ID1	10.2211	10.2669	9.26011	8.48358	10.244	8.87184	-1.37216	0.000219891	0.00279451
101106861	MRPL27	11.3487	13.1103	10.1583	10.6166	12.2295	10.3875	-1.84199	0.000220011	0.00279451
100302082	MAP2K7	5.71824	3.13614	8.0243	7.72664	4.42719	7.87547	3.44828	0.000221001	0.00280519
101110647	LOC101110647	10.9026	12.5639	9.37286	10.2172	11.7333	9.79505	-1.93821	0.000221752	0.00281228
101119399	PLAGL1	6.49168	5.24832	8.74077	7.70195	5.87	8.22136	2.35136	0.000221858	0.00281228
101116886	LOC101116886	13.164	14.4672	12.2729	12.1676	13.8156	12.2202	-1.59535	0.000222155	0.00281417
101123655	EXOSC5	9.27231	9.25891	8.30926	8.14812	9.26561	8.22869	-1.03692	0.000223246	0.00282419
101122158	LOC101122158	6.74778	4.35608	9.62561	8.0472	5.55193	8.83641	3.28447	0.000223775	0.00282898
101115714	RPS6KA5	5.76115	6.0286	7.77525	7.33543	5.89487	7.55534	1.66047	0.000225766	0.00285225
101112935	NDUFS8	11.9615	12.7057	11.0189	11.2057	12.3336	11.1123	-1.22129	0.000225925	0.00285234
106991028	LOC106991028	8.72148	9.86133	6.84182	7.79826	9.2914	7.32004	-1.97136	0.000226889	0.0028626
101118112	MROH5	8.14093	8.60227	9.44073	9.64156	8.3716	9.54114	1.16954	0.000227361	0.00286664
101106991	LAMTOR4	11.3149	12.4129	10.2672	10.556	11.8639	10.4116	-1.45233	0.000229102	0.00288666
105612943	LOC105612943	3.69134	5.45464	0	0	4.57299	0	-4.57299	0.000229434	0.0028889
100125613	ROBO1	6.49168	7.77588	9.13778	9.03791	7.13378	9.08785	1.95406	0.000230785	0.00290399
101120208	S100A10	12.9101	13.8384	12.0948	11.9163	13.3742	12.0055	-1.36869	0.000231665	0.00291312
101108685	LOC101108685	15.7903	16.2928	15.0081	14.8883	16.0416	14.9482	-1.09334	0.000232093	0.00291655
101110503	LOC101110503	13.4525	14.3764	12.4747	12.6168	13.9144	12.5457	-1.36871	0.000233153	0.00292791
101109030	LRRN2	7.08824	7.06024	8.25144	8.43448	7.07424	8.34296	1.26872	0.000233522	0.0029306
101114625	VPS53	5.93983	3.66534	8.16012	7.75091	4.80258	7.95551	3.15293	0.000233931	0.00293379
100270685	KCNMA1	2.879	0	6.38466	5.34082	1.4395	5.86274	4.42324	0.00023623	0.00295807
101112538	UFSP2	9.49039	9.969	8.68999	8.36804	9.7297	8.52901	-1.20068	0.000236283	0.00295807
101114381	MTSS1L	4.00867	1.5597	6.45037	6.46661	2.78418	6.45849	3.67431	0.000236338	0.00295807
101103998	MXRA8	10.132	10.5213	11.1902	11.5681	10.3267	11.3792	1.05249	0.000237215	0.00296707
101121755	C2H2orf72	12.3455	12.1699	13.1101	13.6936	12.2577	13.4018	1.1441	0.000238687	0.00298351
101105837	MRPL20	11.0804	12.0142	10.0147	10.3529	11.5473	10.1838	-1.36346	0.000239859	0.00299497
101104865	PGBD1	8.27649	7.36304	5.75382	6.16329	7.81977	5.95855	-1.86121	0.000239922	0.00299497
443499	ITGA4	3.59976	0	7.20377	5.80989	1.79988	6.50683	4.70695	0.000240206	0.00299654
101107260	LOC101107260	6.08198	5.63511	7.35556	8.02083	5.85855	7.6882	1.82965	0.000242882	0.00302791
101118777	ZC3H6	5.42999	5.17243	7.14147	7.05265	5.30121	7.09706	1.79585	0.000243526	0.00303217
101108043	MDFIC	8.15709	8.25207	9.13978	9.41224	8.20458	9.27601	1.07143	0.000243573	0.00303217
106990244	LOC106990244	6.76896	6.4381	4.60672	4.49571	6.60353	4.55122	-2.05231	0.000243705	0.00303217
101112873	NOXO1	5.48221	6.99565	3.57332	3.40359	6.23893	3.48845	-2.75048	0.000244133	0.00303486
101116575	BST1	4.07818	0	7.36241	6.44694	2.03909	6.90467	4.86558	0.000244244	0.00303486
101116362	MBL2	13.7099	13.3204	14.8424	14.4564	13.5152	14.6494	1.13422	0.000244446	0.00303538
101116603	LOC101116603	8.55164	9.84309	7.43563	7.53496	9.19736	7.4853	-1.71207	0.000244613	0.00303545
101122957	UTP6	11.2895	11.9172	10.5138	10.4986	11.6033	10.5062	-1.09715	0.000244966	0.00303784
101111244	CNDP2	11.0777	10.3162	11.9153	12.1121	10.697	12.0137	1.3167	0.000245198	0.00303872
101120171	ENPP2	8.3799	9.75801	11.1304	10.7779	9.06896	10.9541	1.88516	0.000246704	0.00305538
101110890	PITPNM1	7.69201	7.68321	9.04724	8.69848	7.68761	8.87286	1.18525	0.000248328	0.00306944
106991563	LOC106991563	9.62278	10.1155	8.64298	8.82961	9.86915	8.73629	-1.13286	0.000248661	0.00307155
101121587	CFAP36	10.6719	11.5035	9.88407	9.80309	11.0877	9.84358	-1.24414	0.00024908	0.00307471
101117855	KPNA3	8.1246	7.85084	9.11568	9.09591	7.98772	9.10579	1.11807	0.000249438	0.00307711
101111739	ZNF276	6.75841	4.48717	8.67632	8.58606	5.62279	8.63119	3.0084	0.000249902	0.00307843
101102122	LOC101102122	11.1014	12.1508	9.71255	10.3907	11.6261	10.0516	-1.57448	0.000250047	0.00307843
101115069	CLGN	5.95839	6.75669	4.05106	3.82535	6.35754	3.93821	-2.41933	0.000250167	0.00307843
101119629	LOC101119629	14.3069	15.001	13.4681	13.4314	14.654	13.4497	-1.20421	0.000250198	0.00307843
101116413	NFE2L1	9.61549	7.36304	11.4505	11.021	8.48927	11.2357	2.74644	0.000250987	0.00308565
101105602	RAB33B	5.23071	3.42487	7.16515	7.23577	4.32779	7.20046	2.87267	0.000251112	0.00308565
101106476	ILF2	11.7889	12.7638	10.922	10.9528	12.2764	10.9374	-1.33891	0.000251737	0.00309131
101121092	LSM7	10.5045	11.3772	9.72455	9.5954	10.9408	9.65998	-1.28084	0.000252341	0.00309459
101117571	PAQR7	8.0225	11.7833	4.46128	3.82535	9.90291	4.14331	-5.75959	0.000252461	0.00309459
101118864	RALGDS	8.20449	8.001	9.08497	9.64373	8.10274	9.36435	1.2616	0.000252496	0.00309459
101111663	MTFP1	10.0403	10.4668	8.69271	9.26834	10.2535	8.98052	-1.273	0.000252703	0.00309511
101114610	LOC101114610	11.1471	11.9763	10.1961	10.4112	11.5617	10.3037	-1.25804	0.000253771	0.00310619
101112152	RPS21	13.368	14.8294	12.1952	12.5726	14.0987	12.3839	-1.71476	0.000254149	0.00310879
101108185	MEF2D	6.68232	6.2662	8.33384	7.82136	6.47426	8.0776	1.60334	0.000254487	0.00311091
101117428	MRPL57	10.1412	11.1009	8.89034	9.40462	10.621	9.14748	-1.47353	0.000255	0.00311516
101110066	LOC101110066	11.7911	12.9199	10.986	10.8414	12.3555	10.9137	-1.4418	0.000256141	0.00312707
101119598	SMIM11A	10.0533	10.7243	8.97316	9.3125	10.3888	9.14283	-1.24598	0.000256528	0.00312977
101116143	ZBTB7A	6.5294	5.09232	8.31632	7.95967	5.81086	8.138	2.32714	0.000256817	0.00313128
106991783	LOC106991783	11.9257	12.4329	11.1845	11.1314	12.1793	11.1579	-1.02133	0.000257135	0.00313281
101114131	OPA3	4.2079	3.66534	6.96385	5.9838	3.93662	6.47382	2.53721	0.000257751	0.00313531
101121825	C5	14.1817	13.3741	15.5041	15.0254	13.7779	15.2648	1.48688	0.000257813	0.00313531
101114353	BSG	15.32	15.6818	14.3644	14.5807	15.5009	14.4726	-1.02834	0.000258576	0.00314115
101114651	NELFE	10.5556	11.4663	9.54819	9.81465	11.0109	9.68142	-1.32953	0.000258626	0.00314115
101120765	KLHL21	4.84846	5.32042	6.99941	6.91623	5.08444	6.95782	1.87338	0.000259677	0.00315189
101111397	LOC101111397	5.67403	6.53219	3.25807	3.69799	6.10311	3.47803	-2.62508	0.000261856	0.00317629
101107633	ARHGAP10	6.1801	6.2662	7.5359	8.11733	6.22315	7.82662	1.60347	0.000262088	0.00317706
101122749	SMCHD1	8.313	7.78865	9.56163	9.1847	8.05082	9.37316	1.32234	0.000262998	0.00318604
101118291	TP53RK	10.0832	10.4427	9.09733	9.35798	10.263	9.22765	-1.03531	0.000264697	0.00320456
101111622	MVB12B	4.96314	4.60733	6.99941	6.63254	4.78524	6.81598	2.03074	0.000264985	0.003206
101114241	TACC1	8.5301	7.0175	9.89118	9.85066	7.7738	9.87092	2.09712	0.00026537	0.0032086
101119509	LOC101119509	14.3798	15.5198	17.1428	16.3955	14.9498	16.7691	1.81937	0.000268763	0.00324753
101118854	AKNA	6.76896	5.17243	9.22674	7.91024	5.97069	8.56849	2.5978	0.000269268	0.00325156
101122669	CUL3	9.49676	9.03078	10.3937	10.2894	9.26377	10.3415	1.07778	0.000269932	0.00325671
101104665	MRPL52	10.645	12.3465	9.56014	9.92897	11.4957	9.74456	-1.75115	0.00027004	0.00325671
100528013	C3H12orf29	9.6784	10.3359	8.90682	8.39396	10.0072	8.65039	-1.35677	0.000270637	0.00325865
101108418	ARRB1	10.6131	9.70849	11.5687	11.5873	10.1608	11.578	1.4172	0.000270652	0.00325865
100272002	PIM1	4.26863	7.14211	9.87572	8.64768	5.70537	9.2617	3.55633	0.000270719	0.00325865
101105169	PTRH2	9.65726	11.2317	8.63169	8.84472	10.4445	8.73821	-1.70625	0.000270895	0.00325869
101121707	INPPL1	11.0319	10.0374	11.9687	12.1318	10.5347	12.0503	1.51557	0.000274312	0.00329349
101111101	LOC101111101	6.37223	8.94785	5.10808	5.20687	7.66004	5.15747	-2.50257	0.000274595	0.00329424
101102578	MIA3	10.8699	10.0587	11.9619	11.6871	10.4643	11.8245	1.36023	0.000274724	0.00329424
101103690	NDUFV2	12.6297	13.142	11.6482	11.9185	12.8859	11.7834	-1.10247	0.000275487	0.00330129
101109605	INPP4A	6.71543	6.2662	8.2254	7.86649	6.49081	8.04594	1.55513	0.000276316	0.00330912
101116252	LOC101116252	10.975	12.5211	9.56014	10.3059	11.748	9.93303	-1.815	0.000277395	0.00331994
101122651	TXNL4A	10.9257	11.5093	10.0277	10.2274	11.2175	10.1275	-1.09001	0.000277697	0.00332144
101109265	CDK14	0	0	4.73883	4.41701	0	4.57792	4.57792	0.000278282	0.00332633
101119588	LOC101119588	1.75858	0	5.77449	4.57034	0.87929	5.17242	4.29313	0.000280015	0.00334493
101104636	CMC4	8.0269	8.14694	6.70851	6.82772	8.08692	6.76812	-1.3188	0.000280798	0.00335216
106991702	LOC106991702	2.06288	0	5.40182	5.11012	1.03144	5.25597	4.22453	0.000282712	0.00337287
101109679	EMC1	9.37429	8.7401	10.1817	10.4351	9.05719	10.3084	1.25121	0.00028312	0.00337335
101119169	DSP	9.27046	8.34143	10.2753	10.3141	8.80594	10.2947	1.48877	0.000283288	0.00337335
101104032	ZNF646	7.53399	7.34587	8.60019	8.64768	7.43993	8.62394	1.18401	0.000283564	0.00337438
497117	UROD	12.028	13.0349	11.1941	11.1596	12.5315	11.1769	-1.35462	0.000284259	0.00337807
101123459	MEMO1	9.84595	10.4747	9.09528	8.58156	10.1603	8.83842	-1.3219	0.000284401	0.00337807
101103590	AMOTL1	6.33011	6.73047	8.65697	7.79047	6.53029	8.22372	1.69343	0.000284727	0.00337971
101102995	SHBG	12.4986	13.4944	11.7089	11.5259	12.9965	11.6174	-1.37909	0.000284898	0.00337971
443139	EDNRB	10.6507	10.2805	11.3269	11.8033	10.4656	11.5651	1.09951	0.00028589	0.00338935
101109754	DDR2	0	0	5.04141	4.1513	0	4.59635	4.59635	0.000286373	0.00339294
106990921	LOC106990921	1.37245	0	5.26241	4.64131	0.686225	4.95186	4.26563	0.000287605	0.0034054
105603997	KIAA0754	2.52789	0	5.52894	5.50202	1.26395	5.51548	4.25153	0.000287974	0.00340763
101108595	AP2A1	8.19278	6.4381	9.72985	9.59316	7.31544	9.66151	2.34607	0.000289311	0.0034213
101109883	ERO1A	9.83218	9.36926	10.6661	10.6177	9.60072	10.6419	1.0412	0.000289693	0.00342362
101120021	SEMA7A	5.42999	3.13614	7.84043	7.21265	4.28306	7.52654	3.24348	0.000289952	0.00342362
101103726	LOC101103726	9.21367	8.76615	9.95823	11.0772	8.98991	10.5177	1.52782	0.000290052	0.00342362
101103341	PLCG1	9.10129	8.6238	10.0712	9.90754	8.86255	9.98935	1.1268	0.000291487	0.00343841
101112380	CNKSR1	7.66966	7.8869	6.39804	6.25665	7.77828	6.32735	-1.45094	0.000292608	0.00344949
443053	CP	14.9672	15.6364	16.7819	16.4205	15.3018	16.6012	1.29933	0.000293045	0.00345248
101112163	BRIX1	9.96771	11.2765	9.1177	9.0575	10.6221	9.0876	-1.53452	0.000293895	0.00346033
105606091	LOC105606091	2.7141	0	5.73284	5.53966	1.35705	5.63625	4.2792	0.000294088	0.00346044
106991844	LOC106991844	5.86313	6.59168	2.5041	3.94237	6.22741	3.22323	-3.00417	0.000294656	0.00346497
443054	GSTA1-1	16.65	16.6872	15.3956	13.9506	16.6686	14.6731	-1.99552	0.000296486	0.00348431
101122881	PSMD7	12.0651	13.1115	11.0542	11.3088	12.5883	11.1815	-1.40686	0.000296851	0.00348508
101122516	RARRES2	17.0576	18.3768	15.9516	16.2649	17.7172	16.1082	-1.60896	0.000296921	0.00348508
101120180	LOC101120180	8.84627	9.02	7.14941	7.82898	8.93313	7.48919	-1.44394	0.000297405	0.00348859
101109623	TULP4	3.02697	3.42487	6.13576	5.61211	3.22592	5.87394	2.64802	0.000298467	0.00349677
101123600	CREBBP	9.27602	9.25431	10.5894	10.061	9.26517	10.3252	1.06004	0.000299647	0.00350835
101118866	XRCC6BP1	9.91526	9.80275	8.17963	8.88548	9.859	8.53255	-1.32645	0.000301742	0.00353068
101114095	ACVRL1	7.12155	6.19126	9.06832	8.14812	6.65641	8.60822	1.95181	0.00030259	0.00353841
101111213	NDUFAF5	8.23525	9.52613	6.98174	7.25852	8.88069	7.12013	-1.76056	0.000306901	0.00358659
101121768	ZNF862	5.34793	4.60733	8.26976	6.57932	4.97763	7.42454	2.44691	0.000310429	0.00362315
106991749	LOC106991749	9.15456	10.005	8.08762	8.30387	9.57978	8.19575	-1.38403	0.000310605	0.00362315
106991405	LOC106991405	4.38293	4.48717	0	0	4.43505	0	-4.43505	0.000311935	0.00363642
101119721	LOC101119721	11.9848	13.7104	11.0259	11.1858	12.8476	11.1059	-1.74178	0.000313608	0.00365141
101103003	FOXA2	10.037	10.0186	8.70083	9.16978	10.0278	8.9353	-1.0925	0.000314889	0.00366405
101112505	CHMP2A	12.9666	14.138	12.1235	12.0297	13.5523	12.0766	-1.47569	0.000315495	0.00366745
101111329	GABPB2	2.52789	2.77479	5.29139	5.87022	2.65134	5.58081	2.92946	0.000315569	0.00366745
106990132	LOC106990132	0	0	4.60672	4.49571	0	4.55122	4.55122	0.000316036	0.00367061
105601873	NME2	11.6588	12.9119	10.7848	10.8291	12.2854	10.807	-1.47837	0.000318637	0.00369736
101111673	DRAP1	11.1968	12.0337	10.3314	10.4512	11.6153	10.3913	-1.22397	0.000318731	0.00369736
105606726	LOC105606726	5.53261	4.60733	1.73832	0	5.06997	0.869161	-4.20081	0.000321486	0.00372703
101107845	POLR2D	10.5272	11.0957	9.81465	9.67577	10.8115	9.74521	-1.06624	0.000321894	0.00372946
101120499	SMPDL3A	11.4123	11.5549	10.6578	10.0707	11.4836	10.3642	-1.11936	0.000322353	0.00373249
101102616	GALNT2	4.48883	0	7.80067	6.81243	2.24441	7.30655	5.06214	0.000326363	0.00377473
101106130	CFAP57	7.43148	6.37178	4.85985	4.64131	6.90163	4.75058	-2.15105	0.000326401	0.00377473
101120005	CSE1L	10.7425	11.6259	9.87333	9.98802	11.1842	9.93067	-1.25356	0.000327521	0.00378536
101114673	LOC101114673	10.7311	11.3145	9.65239	10.0578	11.0228	9.85508	-1.16774	0.000328848	0.00379837
101104432	TMEM179	5.73985	8.6238	3.66475	4.83538	7.18183	4.25006	-2.93177	0.00032934	0.00380172
101109743	MESDC1	7.49004	7.2383	8.70083	8.49321	7.36417	8.59702	1.23285	0.000329609	0.00380249
101115369	N4BP2	9.19424	8.11688	10.2377	10.3032	8.65556	10.2704	1.61487	0.000331135	0.00381776
101120584	FAM46A	11.7794	13.094	11.0876	10.5594	12.4367	10.8235	-1.61318	0.000332792	0.00383453
101111087	RPL12	14.2756	15.5541	13.228	13.4744	14.9148	13.3512	-1.56363	0.00033306	0.00383456
101109571	RAB3IL1	5.67403	2.77479	7.73889	8.01416	4.22441	7.87653	3.65212	0.000333201	0.00383456
101104414	LOC101104414	4.48883	4.35608	6.792	6.30116	4.42245	6.54658	2.12412	0.000334241	0.00384085
101120514	ZNF217	4.32691	4.21189	7.13349	6.06347	4.2694	6.59848	2.32908	0.000335593	0.00384862
101118631	LGI4	10.5917	10.594	9.31582	9.78753	10.5929	9.55168	-1.04121	0.000335651	0.00384862
101116330	PELP1	10.8066	12.0629	9.8625	10.0561	11.4348	9.95933	-1.47546	0.000335806	0.00384862
106990092	LOC106990092	11.6075	13.1776	10.8502	10.6309	12.3926	10.7405	-1.65202	0.000335852	0.00384862
101119071	SERTAD1	10.9998	11.3793	9.63836	10.2811	11.1896	9.95974	-1.22981	0.000337613	0.00386646
443408	LPL	2.31404	0	5.20265	5.53966	1.15702	5.37115	4.21413	0.00033822	0.00386812
101123108	PIK3C2G	8.28387	6.88111	9.55865	9.59092	7.58249	9.57479	1.9923	0.000338372	0.00386812
101110251	STX8	11.0591	11.7745	10.1355	10.3674	11.4168	10.2514	-1.16535	0.000338373	0.00386812
101122298	GRWD1	9.11583	11.427	8.31985	8.32558	10.2714	8.32271	-1.9487	0.000339603	0.00387983
101113713	FMO5	12.1146	13.9574	11.4842	10.5258	13.036	11.005	-2.03102	0.000342589	0.00391157
101117799	LOC101117799	9.32867	10.2087	8.31985	8.49799	9.76868	8.40892	-1.35977	0.00034458	0.00393192
101111755	TEKT2	5.90199	6.5015	3.98164	2.80508	6.20175	3.39336	-2.80839	0.000345835	0.00394385
101109049	FADS1	13.8697	13.1999	12.3931	11.455	13.5348	11.924	-1.61073	0.00034854	0.00397231
101110789	LOC101110789	10.2581	11.1524	8.97316	9.5615	10.7052	9.26733	-1.43792	0.00034905	0.00397363
101118465	HAO1	12.404	11.5734	13.3723	13.3531	11.9887	13.3627	1.37398	0.000349078	0.00397363
780520	NFKBIA	9.71977	8.96482	10.4502	11.0995	9.3423	10.7748	1.43251	0.000350225	0.00398428
443287	BEGAIN	8.25038	9.56003	6.84182	7.34609	8.90521	7.09396	-1.81125	0.000351651	0.00399705
101109155	LOC101109155	13.2697	14.3276	12.1822	12.5165	13.7987	12.3494	-1.44927	0.000351771	0.00399705
101106424	C5H5orf63	8.46346	8.58041	7.42912	7.16528	8.52194	7.2972	-1.22474	0.000352326	0.00400095
105604676	LOC105604676	8.54858	8.65899	7.16515	7.53496	8.60379	7.35006	-1.25373	0.000353564	0.00401254
101116569	CXXC5	6.9652	5.7955	8.26246	8.44443	6.38035	8.35345	1.9731	0.00035394	0.00401254
100270711	EIF1AX	11.4043	12.4901	10.6346	10.5246	11.9472	10.5796	-1.3676	0.000353985	0.00401254
101118957	PLEKHD1	0	0	5.07513	4.05061	0	4.56287	4.56287	0.000355068	0.0040224
101115780	METTL1	9.19814	10.7685	8.1835	8.37326	9.98332	8.27838	-1.70495	0.000356173	0.0040325
101104261	KIF3B	3.69134	3.87139	7.05961	5.64701	3.78136	6.35331	2.57195	0.000357082	0.00403641
101111464	STK24	7.62391	6.11222	9.25644	8.85595	6.86806	9.05619	2.18813	0.000357409	0.00403641
101103869	LOC101103869	7.86424	7.78865	6.53762	6.11425	7.82644	6.32593	-1.50051	0.000357433	0.00403641
101116510	NDUFC1	10.3132	12.0524	9.50089	9.4888	11.1828	9.49485	-1.68794	0.000357713	0.00403641
101109200	CDK5RAP1	9.65442	10.6581	8.54711	8.90003	10.1562	8.72357	-1.43267	0.000357933	0.00403641
101103948	NFX1	11.7905	12.4774	11.1086	10.832	12.1339	10.9703	-1.16362	0.000358017	0.00403641
101121019	MRPL13	11.1542	12.8033	10.2246	10.4074	11.9787	10.316	-1.66275	0.000358849	0.00404136
100642179	SLC22A3	6.602	4.21189	8.76164	8.24812	5.40694	8.50488	3.09794	0.000358884	0.00404136
101122588	FOSL2	6.19582	6.15228	8.492	7.42865	6.17405	7.96032	1.78627	0.000360127	0.00405051
100217408	ATP5H	13.0571	13.6016	12.2576	12.2875	13.3293	12.2726	-1.05678	0.000360647	0.00405395
101102930	TRIM23	3.93564	3.87139	6.81213	5.84037	3.90351	6.32625	2.42274	0.000361286	0.00405871
101106676	SNX10	7.8494	5.69058	10.0522	9.07042	6.76999	9.56133	2.79134	0.000364494	0.00408988
101102498	COMMD6	10.4966	11.8782	9.6649	9.67366	11.1874	9.66928	-1.51809	0.000368359	0.00413079
105616898	LOC105616898	12.9539	13.4706	12.0223	12.2508	13.2123	12.1366	-1.07571	0.000370338	0.00415051
101104946	PSMA5	11.8504	12.4655	11.1228	11.0587	12.1579	11.0908	-1.06718	0.000372165	0.00416851
106991381	LOC106991381	8.84378	8.47379	7.41602	7.46822	8.65878	7.44212	-1.21666	0.000373325	0.00417903
101121552	AK7	7.9958	9.1092	5.50439	6.91623	8.5525	6.21031	-2.34219	0.000373584	0.00417945
101114393	TBC1D2B	8.74036	8.28848	10.2	9.49839	8.51442	9.84918	1.33476	0.000374277	0.00418226
101120800	CHCHD1	10.5457	11.8365	9.75608	9.6842	11.1911	9.72014	-1.47098	0.000374279	0.00418226
101105990	SF3B6	11.6552	12.1838	10.8857	10.9467	11.9195	10.9162	-1.00331	0.000375493	0.00419334
101119764	C19H3orf18	0	0	4.18063	4.89467	0	4.53765	4.53765	0.000377511	0.00421338
101116012	YWHAG	7.98226	6.2662	9.86853	9.10848	7.12423	9.48851	2.36427	0.000379036	0.0042279
101115738	LOC101115738	9.00194	10.0692	7.81571	8.18421	9.53556	7.99996	-1.5356	0.000379941	0.00423299
101104259	DVL1	7.43148	5.17243	9.14574	9.15469	6.30195	9.15022	2.84827	0.000380743	0.00423506
101114033	LOC101114033	13.0232	14.0148	11.691	12.3081	13.519	11.9996	-1.5194	0.000380884	0.00423506
101111849	HAUS1	8.93091	9.63263	8.08762	7.806	9.28177	7.94681	-1.33496	0.000380946	0.00423506
101103257	NDUFA3	11.3722	12.1582	10.4598	10.6781	11.7652	10.5689	-1.19632	0.000381025	0.00423506
101117860	DYRK3	5.60505	5.38909	7.01687	7.48761	5.49707	7.25224	1.75517	0.000382075	0.00424413
101122028	UTP3	10.2702	11.375	9.56163	9.23718	10.8226	9.39941	-1.42322	0.000382291	0.00424413
105603820	LOC105603820	0	0	5.04141	4.05061	0	4.54601	4.54601	0.000383512	0.00425518
101123162	DHCR24	9.5188	8.6238	11.3784	10.2041	9.0713	10.7913	1.71997	0.000383985	0.00425792
101114253	NDUFA8	12.0493	12.7557	11.164	11.3411	12.4025	11.2526	-1.14995	0.000385681	0.00427422
101110184	SFTA2	5.84331	6.22922	3.75073	3.55828	6.03626	3.65451	-2.38175	0.000386362	0.00427925
101109388	LOC101109388	9.20009	8.75318	10.2617	9.93251	8.97664	10.0971	1.12046	0.000387804	0.00429018
101103097	LOC101103097	14.6865	15.6385	13.4226	13.9582	15.1625	13.6904	-1.47209	0.000388902	0.00429669
101108153	PDCD5	10.4065	11.3001	9.61991	9.59092	10.8533	9.60542	-1.2479	0.000389038	0.00429669
101105058	SMPDL3B	0	0	5.17181	3.94237	0	4.55709	4.55709	0.000389076	0.00429669
101111507	DTNA	4.96314	3.87139	0	0	4.41727	0	-4.41727	0.0003905	0.00430989
101110137	VAV2	7.68646	5.32042	9.18681	9.67999	6.50344	9.4334	2.92996	0.000391477	0.00431576
101113934	MIDN	7.41814	7.42975	8.96868	8.43947	7.42395	8.70407	1.28013	0.000391489	0.00431576
101121469	RLF	8.00921	7.66947	9.21544	8.87816	7.83934	9.0468	1.20746	0.00039194	0.00431821
101105968	IMPA2	12.0395	12.6998	10.7637	11.3576	12.3697	11.0607	-1.30901	0.000392185	0.00431839
101105481	LOC101105481	2.06288	0	5.55307	4.89467	1.03144	5.22387	4.19243	0.000392745	0.00432203
101112501	MRPS26	10.2665	11.4178	9.46319	9.41983	10.8421	9.44151	-1.40063	0.000393194	0.00432445
101114533	LOC101114533	12.9793	13.7127	12.1215	12.2101	13.346	12.1658	-1.1802	0.00039384	0.00432903
101118453	C9H8orf59	10.7107	11.6224	9.70449	10.0283	11.1666	9.86639	-1.30017	0.000395119	0.00434055
101101969	RASGRP3	6.64845	6.64881	8.41509	7.8137	6.64863	8.11439	1.46577	0.000396962	0.00435827
101121570	PCSK5	8.58784	8.30635	9.37794	9.68839	8.44709	9.53317	1.08607	0.00039759	0.00436262
101112677	GUCD1	8.95421	7.55459	9.80337	10.831	8.2544	10.3172	2.0628	0.000397982	0.00436293
101118877	RIPK3	10.1472	10.8082	9.4584	9.06398	10.4777	9.26119	-1.21654	0.000398081	0.00436293
101123568	UCHL3	9.85959	10.4924	9.09733	8.99114	10.176	9.04423	-1.13174	0.000398567	0.00436573
101109584	PTCD1	10.3479	10.9052	9.31582	9.67366	10.6266	9.49474	-1.13182	0.000401356	0.00439371
101120986	GALT	11.3274	12.417	10.3607	10.6232	11.8722	10.492	-1.38025	0.000404372	0.00442316
101119565	THTPA	5.95839	6.19126	7.49911	7.60764	6.07482	7.55338	1.47855	0.000404515	0.00442316
101117650	NGFRAP1	11.138	10.9414	9.87093	8.43947	11.0397	9.1552	-1.88448	0.000405313	0.00442932
101108034	LOC101108034	7.93152	8.25207	6.67591	5.57634	8.0918	6.12613	-1.96567	0.000406095	0.0044353
101107679	PADI6	6.8104	7.94508	5.42816	5.38284	7.37774	5.4055	-1.97224	0.000406568	0.0044379
101108687	UVRAG	8.00921	8.35006	9.3403	9.16978	8.17964	9.25504	1.0754	0.000408038	0.00444884
101109830	RPS17	14.9399	16.3757	13.7719	14.2088	15.6578	13.9904	-1.66743	0.00040816	0.00444884
101113122	CD5L	10.9404	9.09386	13.3263	11.712	10.0171	12.5192	2.50205	0.000408278	0.00444884
101115299	ATP5C1	13.493	14.1138	12.7212	12.675	13.8034	12.6981	-1.10528	0.000409654	0.0044596
100270719	UQCRH	12.7773	13.9762	11.9712	11.8658	13.3767	11.9185	-1.45825	0.000409738	0.0044596
105608213	TMEM200B	9.29439	10.0374	8.30571	8.4884	9.66592	8.39706	-1.26886	0.00041487	0.00451284
101119156	ZNF274	8.90962	9.22644	7.8057	8.05372	9.06803	7.92971	-1.13832	0.000415966	0.00452216
101119526	FTSJ2	10.306	10.7458	9.39806	9.63071	10.5259	9.51438	-1.01149	0.000419387	0.00455672
101114910	HEMK1	9.79008	10.2531	8.77964	9.07363	10.0216	8.92664	-1.09497	0.00042018	0.00456022
101115583	DMAP1	10.645	11.4543	9.78184	9.93251	11.0496	9.85717	-1.19245	0.000420192	0.00456022
106991621	P2RY2	8.92385	9.3305	7.72833	8.08588	9.12717	7.90711	-1.22007	0.000420686	0.00456296
101105771	BANP	6.63697	5.09232	8.40849	8.00073	5.86464	8.20461	2.33997	0.000421282	0.0045668
101104574	LOC101104574	9.27231	7.20059	10.8145	10.6536	8.23645	10.734	2.49758	0.000422904	0.00458175
101121686	TRAPPC9	7.80908	6.33744	9.2546	9.0672	7.07326	9.1609	2.08764	0.000423966	0.00459061
100302101	CPNE1	8.00475	7.83861	9.31406	8.87079	7.92168	9.09243	1.17074	0.000425779	0.00460232
101113840	DNAJB9	11.7558	11.1841	12.5044	12.6676	11.4699	12.586	1.11604	0.000427152	0.00461451
105603337	CMC1	10.1683	11.13	9.26559	9.42487	10.6492	9.34523	-1.30392	0.000427917	0.00462013
101122597	PET100	11.5801	12.981	10.7396	10.7818	12.2805	10.7607	-1.51985	0.000429024	0.00462755
105605423	LOC105605423	5.26092	6.67654	3.25807	3.23029	5.96873	3.24418	-2.72455	0.000429095	0.00462755
101118619	HDDC2	8.17703	9.66068	7.06801	7.21265	8.91885	7.14033	-1.77852	0.000430895	0.00464431
101121844	PLEKHA5	7.34246	5.98489	8.69813	8.71091	6.66368	8.70452	2.04084	0.000437087	0.00470689
101108948	GDPD5	6.98344	6.67654	8.19121	8.12354	6.82999	8.15737	1.32738	0.0004372	0.00470689
101120647	LPIN1	5.42999	6.33744	9.41297	7.09118	5.88371	8.25208	2.36836	0.000438516	0.00471735
101109468	RPP38	9.10129	10.4488	8.30571	8.02747	9.77504	8.16659	-1.60845	0.000438874	0.00471735
105604152	LOC105604152	6.49168	7.66947	5.07513	4.89467	7.08058	4.9849	-2.09568	0.000441335	0.00474059
101108051	BMF	8.2006	7.58418	9.56163	9.03462	7.89239	9.29813	1.40574	0.000441767	0.00474115
101123165	BOLA1	10.2326	11.0274	9.4261	9.4621	10.63	9.4441	-1.18589	0.000442541	0.00474115
101117521	APOH	17.6002	18.6977	16.4775	16.8839	18.1489	16.6807	-1.46822	0.000442622	0.00474115
101105495	LOC101105495	9.23666	8.84771	10.2662	9.94834	9.04218	10.1073	1.06511	0.000442645	0.00474115
105612424	SSNA1	10.4341	10.7749	9.20406	9.7378	10.6045	9.47093	-1.1336	0.000443652	0.00474925
101112339	LOC101112339	9.62278	10.7797	8.40849	8.918	10.2013	8.66324	-1.53801	0.000450058	0.00481236
105603125	LOC105603125	9.4252	10.5479	8.09175	8.70678	9.98653	8.39926	-1.58726	0.00045383	0.00484994
101120475	EFNB1	5.71824	2.77479	7.54796	8.2538	4.24652	7.90088	3.65436	0.000457566	0.00488472
101106662	NDUFB3	11.2692	11.7968	10.4461	10.6133	11.533	10.5297	-1.00325	0.000457603	0.00488472
101104646	NRXN1	4.26863	0	7.30672	6.63254	2.13432	6.96963	4.83532	0.000458448	0.00488846
101104306	LOC101104306	2.06288	0	5.94832	4.57034	1.03144	5.25933	4.22789	0.000460326	0.00490269
443003	ATP6V0C	8.65763	8.18606	9.572	9.51973	8.42184	9.54587	1.12402	0.000460639	0.00490325
101110959	SIGLEC1	9.89132	10.5995	12.7632	11.1814	10.2454	11.9723	1.72688	0.000460974	0.00490406
101102029	ANKS4B	12.4472	12.704	11.3755	11.775	12.5756	11.5752	-1.00036	0.000464282	0.00493647
105610830	LOC105610830	8.60266	9.42347	7.376	7.74286	9.01306	7.55943	-1.45363	0.000464551	0.00493655
101115313	LOC101115313	9.95275	9.43163	10.6647	10.8573	9.69219	10.761	1.06883	0.000469331	0.0049822
101123578	LOC101123578	7.68088	6.37178	9.77928	8.57251	7.02633	9.1759	2.14957	0.000469376	0.0049822
100037668	LOC100037668	9.62133	10.7701	8.41179	8.92157	10.1957	8.66668	-1.52904	0.000470739	0.00499385
101117120	LOC101117120	9.6111	10.8484	8.4282	8.91442	10.2298	8.67131	-1.55845	0.000473948	0.00502508
443049	PDXK	10.2497	11.2606	9.59252	9.051	10.7551	9.32176	-1.43336	0.00047424	0.00502535
101107681	RMND5A	10.5225	9.84309	11.3931	11.3026	10.1828	11.3479	1.16507	0.000475697	0.00503796
443367	ABCB1	8.13279	8.68654	7.13349	6.40677	8.40966	6.77013	-1.63953	0.000478186	0.00506147
101108269	FRAT2	9.48401	10.4668	7.74937	8.72731	9.97539	8.23834	-1.73705	0.000478956	0.00506677
106990099	COPS6	11.8962	12.9351	11.0825	11.1167	12.4156	11.0996	-1.31608	0.000479233	0.00506686
101106548	HDDC3	10.0489	10.5384	9.22674	9.33408	10.2937	9.28041	-1.01329	0.000479836	0.00507023
101115548	EXOSC4	9.81065	11.1878	8.97316	8.99453	10.4992	8.98384	-1.51536	0.000480088	0.00507023
101122488	LOC101122488	10.2758	12.1613	9.43262	9.58644	11.2185	9.50953	-1.70901	0.000480891	0.00507586
101104709	GPC1	3.69134	0	6.8021	5.9838	1.84567	6.39295	4.54728	0.000483096	0.00509059
101103897	AFM	13.6213	14.44	12.6704	12.8933	14.0307	12.7819	-1.24879	0.000484	0.00509727
101107082	MRPL30	9.93881	11.5455	8.78475	9.3125	10.7422	9.04862	-1.69353	0.000484946	0.00510232
101115552	COL4A1	11.7209	11.7968	12.5071	13.0639	11.7588	12.7855	1.02664	0.000485021	0.00510232
101118803	C12H1orf116	3.59976	0	6.54967	6.01085	1.79988	6.28026	4.48038	0.000485485	0.00510435
100145869	SNRPA1	10.1021	10.7143	9.2546	9.38924	10.4082	9.32192	-1.08628	0.000486635	0.00511212
101104084	CNFN	5.84331	6.95092	3.75073	4.24541	6.39711	3.99807	-2.39904	0.000486765	0.00511212
101113347	RPL27	12.9397	14.3106	11.5064	12.2768	13.6252	11.8916	-1.73358	0.000489862	0.00513988
101111603	MICU3	1.37245	0	5.1403	4.57034	0.686225	4.85532	4.1691	0.000489954	0.00513988
101114895	FBXO46	6.0303	5.8933	7.40943	7.50674	5.9618	7.45808	1.49628	0.000490426	0.00514197
106990090	RPL35A	13.9916	14.9007	12.8275	13.2926	14.4462	13.0601	-1.38613	0.000493839	0.00516914
101115175	PGP	9.77707	10.5516	8.48575	9.07683	10.1643	8.78129	-1.38305	0.000494431	0.00517247
101121152	LYPD6	6.73708	6.70376	8.28785	7.86649	6.72042	8.07717	1.35675	0.000499174	0.00521919
101117113	CCNK	6.22676	4.48717	8.15224	7.66837	5.35696	7.9103	2.55334	0.000500712	0.00523237
101115978	RAB7B	4.1445	0	7.51148	6.25665	2.07225	6.88407	4.81182	0.00050178	0.00524062
101122293	RPL22	14.2626	15.2776	13.1066	13.5606	14.7701	13.3336	-1.43651	0.000502848	0.00524888
101103665	TK2	6.80015	5.09232	8.26611	8.44443	5.94623	8.35527	2.40904	0.000503595	0.00525377
101111181	STAB2	11.2229	10.0718	12.1053	12.4227	10.6474	12.264	1.61663	0.000509495	0.00531238
101116822	2019-09-07	9.17453	6.75669	10.4819	11.0748	7.96561	10.7784	2.81277	0.000510439	0.00531928
101108722	PIN4	10.315	10.7797	9.01719	9.62634	10.5474	9.32177	-1.2256	0.000511626	0.0053283
101107643	GJA4	8.55469	7.53956	9.41297	9.99988	8.04713	9.70643	1.6593	0.00051187	0.0053283
101122988	NQO2	11.9826	13.1715	11.1601	11.1984	12.5771	11.1792	-1.39782	0.000512937	0.00533468
101114633	ELMO2	8.74571	8.28848	9.83939	9.50316	8.5171	9.67127	1.15418	0.000513048	0.00533468
101121123	UFD1L	11.8627	12.9952	10.8361	11.1917	12.429	11.0139	-1.41502	0.000513721	0.00533874
101108500	CAMTA2	8.72148	7.7103	9.88882	9.66942	8.21589	9.77912	1.56323	0.000514395	0.0053428
100528012	HMBS	11.9156	12.4911	10.8226	11.2757	12.2034	11.0491	-1.15425	0.000516835	0.00536518
101102589	SELPLG	7.71946	8.27946	9.90062	9.0247	7.99946	9.46266	1.4632	0.000518646	0.00537955
101105915	CC2D2A	5.93983	6.0286	7.84533	7.28091	5.98421	7.56312	1.5789	0.000518789	0.00537955
101115486	LOC101115486	5.40315	6.88111	9.31406	7.77478	6.14213	8.54442	2.40229	0.000519213	0.00538098
101119296	LOC101119296	9.60228	10.7797	8.41509	8.91442	10.191	8.66476	-1.52625	0.000520614	0.00539254
101114224	MRPL11	10.7618	11.7164	9.9251	10.0513	11.2391	9.98818	-1.25092	0.000521595	0.00539974
101112832	LOC101112832	6.01266	4.48717	8.45726	7.17727	5.24991	7.81726	2.56735	0.000523583	0.00541734
101122374	SLA2	4.00867	0	7.16515	6.23387	2.00433	6.69951	4.69518	0.000524835	0.00542732
101109793	ZC3HAV1L	5.9767	4.35608	7.21894	8.34165	5.16639	7.78029	2.6139	0.00052618	0.00543825
101108010	SNRNP25	11.3099	13.0486	10.1504	10.7288	12.1792	10.4396	-1.73962	0.000531697	0.00549226
100147787	SLC25A4	13.7579	14.9258	12.7368	13.0351	14.3419	12.886	-1.45589	0.000532089	0.00549331
101113135	LOC101113135	9.01086	10.0159	7.58939	8.2538	9.51338	7.92159	-1.59178	0.000532485	0.0054941
101114038	TARDBP	7.4381	6.85707	8.79995	8.38364	7.14759	8.5918	1.44421	0.000532749	0.0054941
105612179	KBTBD11	4.67982	5.57743	7.4421	6.85783	5.12862	7.14997	2.02134	0.000533737	0.00550128
101105096	GINS3	6.80015	7.18136	5.375	4.70894	6.99076	5.04197	-1.94879	0.000534118	0.0055022
101102183	LOC101102183	11.277	13.0946	10.1345	10.7063	12.1858	10.4204	-1.76544	0.00053456	0.00550375
101108484	NDUFA11	10.8839	12.2586	10.0363	10.164	11.5712	10.1001	-1.47109	0.000535325	0.00550862
101115396	EXOSC6	9.63725	10.6975	8.17575	8.9498	10.1674	8.56277	-1.60461	0.000536296	0.00551379
105604883	LOC105604883	0	0	4.40935	4.49571	0	4.45253	4.45253	0.000536412	0.00551379
443262	ARNTL	6.8104	6.40532	7.85506	8.3628	6.60786	8.10893	1.50107	0.000537613	0.0055212
101120966	PRDX1	12.0267	12.5983	11.3597	10.6707	12.3125	11.0152	-1.2973	0.000537719	0.0055212
101115479	CADM1	10.9198	10.665	12.1058	11.5509	10.7924	11.8283	1.03591	0.000538528	0.0055265
101104334	NTF4	4.07818	4.60733	0	0	4.34276	0	-4.34276	0.000543956	0.00557466
101108951	PRKRIR	7.4447	5.57743	9.00412	8.90724	6.51106	8.95568	2.44462	0.000544108	0.00557466
101106805	SLC35B3	8.9997	8.90159	7.949	7.92454	8.95065	7.93677	-1.01388	0.000544554	0.00557621
101103166	NAT9	9.11583	10.3682	8.30926	8.14201	9.742	8.22563	-1.51636	0.000547863	0.0056045
101121302	LOC101121302	6.27196	3.13614	8.73815	8.0795	4.70405	8.40882	3.70478	0.000547911	0.0056045
101111408	NUDT8	10.7867	11.2867	9.59106	10.1428	11.0367	9.86692	-1.16976	0.0005493	0.00561122
101108128	PCDH1	9.52036	7.58418	10.7323	11.0259	8.55227	10.8791	2.32686	0.000549379	0.00561122
497274	CRYAB	10.6768	11.7809	9.4536	10.0578	11.2289	9.75569	-1.47318	0.000549461	0.00561122
101110570	VIL1	8.46021	7.53956	6.25825	4.49571	7.99989	5.37698	-2.62291	0.000550761	0.00562146
101113460	FBP2	6.956	9.48358	5.40182	6.27908	8.21979	5.84045	-2.37934	0.000551577	0.00562674
101116302	LOC101116302	9.59192	10.7556	8.40186	8.91084	10.1737	8.65635	-1.51739	0.00055258	0.00563392
101102454	LOC101102454	10.1822	11.2187	9.35066	9.43489	10.7005	9.39278	-1.30769	0.000552906	0.0056342
101121956	ITPA	10.9074	11.9679	9.97284	10.2446	11.4376	10.1087	-1.32894	0.000553812	0.00564039
101101909	PTPRA	8.46021	7.56946	9.59978	9.38924	8.01484	9.49451	1.47967	0.000557061	0.00566596
101116364	SENP2	8.44385	7.42975	9.22861	10.173	7.9368	9.70082	1.76402	0.000557224	0.00566596
101103150	LOC101103150	8.41391	9.0887	7.50531	6.7171	8.75131	7.1112	-1.6401	0.000558488	0.00567405
100125614	ROBO2	7.49004	7.20059	8.57684	8.49321	7.34531	8.53502	1.18971	0.000558859	0.00567405
443410	ATP5G1	12.7585	14.0897	12.0183	11.8306	13.4241	11.9245	-1.49965	0.000558922	0.00567405
100037671	ARPC5L	10.0842	10.7507	9.23235	9.38148	10.4174	9.30692	-1.11053	0.000559462	0.00567648
100147784	SLC25A38	6.386	5.57743	7.60101	7.91024	5.98172	7.75563	1.77391	0.000560468	0.00568363
101118232	NDUFS5	13.1561	14.7455	12.2727	12.389	13.9508	12.3308	-1.61998	0.000563828	0.00571463
101113723	RFTN1	6.50437	3.87139	7.95806	8.98774	5.18788	8.4729	3.28502	0.0005647	0.0057179
101104650	ASB6	5.88269	4.71825	7.34177	7.50674	5.30047	7.42426	2.12379	0.000564757	0.0057179
101119880	HSD17B10	16.9462	18.0954	16.0236	16.1905	17.5208	16.107	-1.41379	0.000566057	0.00572652
101118605	TUBA8	10.2665	11.0043	8.11625	9.44236	10.6354	8.77931	-1.85609	0.000566515	0.00572652
101114718	LOC101114718	3.93564	3.42487	6.58521	5.74693	3.68025	6.16607	2.48582	0.000566519	0.00572652
101103111	VPS4B	9.16258	8.58774	10.032	9.9829	8.87516	10.0074	1.13229	0.000568629	0.00574477
101113091	CD3EAP	9.6784	10.8875	8.86887	8.84847	10.283	8.85867	-1.42428	0.000570891	0.00576285
101120029	LOC101120029	7.24003	7.55459	9.63271	8.39396	7.39731	9.01333	1.61602	0.000571222	0.00576285
101120766	SERTAD4	0	0	4.46128	4.41701	0	4.43914	4.43914	0.000574317	0.00578983
101109045	VIMP	11.6588	13.0936	10.8821	10.8676	12.3762	10.8748	-1.50136	0.000574842	0.00579202
101121414	LOC101121414	9.7427	10.6924	8.16012	9.04447	10.2176	8.6023	-1.61526	0.000575412	0.00579467
101117024	FAM65B	6.63697	7.03903	8.45085	8.00073	6.838	8.22579	1.38779	0.000577155	0.0058083
101108667	PHF12	8.1287	5.32042	9.89827	9.94834	6.72456	9.9233	3.19874	0.000577381	0.0058083
101122722	PDE2A	8.35211	7.47784	9.35582	9.39951	7.91498	9.37766	1.46268	0.000579387	0.00581917
101111910	LOC101111910	10.4878	9.98295	9.11365	9.28229	10.2354	9.19797	-1.0374	0.000580277	0.00582501
101121071	BCORL1	6.50437	5.45464	7.949	7.806	5.9795	7.8775	1.89799	0.000581646	0.00583352
101107498	MBLA	14.6931	15.831	14.0217	13.4212	15.2621	13.7215	-1.54061	0.000581744	0.00583352
101103569	PKD2	7.38423	7.38001	8.48261	8.4884	7.38212	8.48551	1.10339	0.000583939	0.00585242
101123410	LRAT	8.43725	7.3109	9.32811	9.8967	7.87407	9.61241	1.73834	0.000586406	0.00587091
101107950	POLE4	8.93794	9.93782	7.93529	8.11733	9.43788	8.02631	-1.41157	0.000590378	0.0059044
101105351	DKKL1	9.9757	11.0919	9.33856	8.69848	10.5338	9.01852	-1.51527	0.000591599	0.00591348
100846985	CCS	11.7003	12.4144	10.6445	11.0756	12.0574	10.8601	-1.19733	0.000594404	0.00593838
101107907	C20H6orf136	9.44999	9.94923	8.17185	8.71503	9.69961	8.44344	-1.25617	0.000595304	0.00594422
101103158	DHRS7	15.3585	15.6293	14.6681	14.2564	15.4939	14.4623	-1.03165	0.000595754	0.00594556
101118052	PCDH18	9.06964	8.8719	9.78184	10.4125	8.97077	10.0971	1.12637	0.00059718	0.00595368
101110232	KDM4B	7.57064	7.14211	8.51368	8.73544	7.35637	8.62456	1.26819	0.000597198	0.00595368
101111093	PGLS	10.6168	11.7624	9.61562	9.97948	11.1896	9.79755	-1.39205	0.000597561	0.00595414
106991688	LOC106991688	11.1359	12.2631	13.1396	13.4168	11.6995	13.2782	1.57864	0.000598706	0.00596241
101108377	EMG1	10.6782	11.9295	9.90414	9.92364	11.3039	9.91389	-1.38998	0.000601513	0.00598719
101112423	GGT5	11.1786	12.1114	9.93546	10.5651	11.645	10.2503	-1.3947	0.000605563	0.00602433
101103143	PRKAG1	10.506	11.3156	9.72056	9.79533	10.9108	9.75795	-1.1529	0.000606527	0.00603009
101117734	NDUFB11	12.7572	13.9368	11.874	12.0106	13.347	11.9423	-1.40472	0.000606782	0.00603009
101112539	HINT2	12.358	13.4587	11.5403	11.5923	12.9084	11.5663	-1.34202	0.000607691	0.00603382
101102674	C6	13.6202	12.5947	14.7241	14.5315	13.1075	14.6278	1.52034	0.000607804	0.00603382
443157	PAPPA	6.13187	5.98489	7.66884	7.39824	6.05838	7.53354	1.47516	0.000608117	0.00603382
101111891	ZC3H13	7.89346	7.16187	9.44879	8.72323	7.52766	9.08601	1.55835	0.000610744	0.00605671
105603073	LOC105603073	0	0	5.10808	3.82535	0	4.46671	4.46671	0.000613087	0.00607675
101112029	EBP	14.4595	14.1362	13.3474	12.5271	14.2978	12.9373	-1.36059	0.000614715	0.00608968
101120241	CSNK1A1	9.01086	8.57305	10.3138	9.69883	8.79196	10.0063	1.21436	0.00061591	0.00609832
105606137	LOC105606137	9.70474	10.856	8.81998	8.95677	10.2804	8.88838	-1.392	0.00061693	0.00610521
101117115	RAD54L2	5.45633	6.11222	7.8057	7.23577	5.78428	7.52073	1.73645	0.000618967	0.00612216
101109606	NUP37	8.29121	8.88979	7.29245	7.29198	8.5905	7.29222	-1.29828	0.000619388	0.00612311
101112883	NBEAL1	7.7833	8.58774	9.47744	9.56606	8.18552	9.52175	1.33624	0.000622135	0.00614705
101106923	FOXN2	4.88771	4.05166	7.21894	6.32291	4.46969	6.77092	2.30124	0.000624794	0.00617009
105612589	FAM26E	5.8232	5.17243	7.38275	7.17727	5.49781	7.28001	1.7822	0.000625474	0.00617357
105602111	LOC105602111	0	0	4.60672	4.24541	0	4.42606	4.42606	0.0006276	0.00619131
101111465	C11H17orf78	8.18886	4.60733	3.98164	2.80508	6.3981	3.39336	-3.00474	0.00062893	0.00620119
101110299	PPP2R2A	7.32827	7.39678	10.0459	8.25945	7.36252	9.15266	1.79014	0.000632354	0.00623169
541599	RPS15	12.5931	13.6488	11.4854	11.9402	13.1209	11.7128	-1.40812	0.000634276	0.00624737
101103435	SLC25A22	9.2686	7.8013	10.2442	10.6504	8.53495	10.4473	1.91232	0.000636502	0.00626349
100036759	HK1	8.30214	7.97889	9.70449	9.0672	8.14052	9.38585	1.24533	0.000636577	0.00626349
101111886	IFT43	7.88863	9.19801	6.88999	6.79697	8.54332	6.84348	-1.69984	0.000639201	0.00628603
101106506	LOC101106506	8.64909	6.4381	9.96611	10.345	7.54359	10.1555	2.61195	0.000639883	0.00628946
101120828	SPPL2B	5.92104	5.7955	7.29245	7.42865	5.85827	7.36055	1.50228	0.000644001	0.00632335
101111725	UBE2G1	10.3645	9.60403	11.4448	11.053	9.98428	11.2489	1.26465	0.000644849	0.00632838
101104145	GADD45GIP1	9.2156	11.3687	8.44764	8.55424	10.2921	8.50094	-1.7912	0.000646145	0.0063378
101118292	MAP1LC3A	12.6088	13.3765	11.7473	11.9194	12.9926	11.8334	-1.15925	0.000648861	0.00636113
101111817	PHB	13.236	13.9818	12.4916	12.4405	13.6089	12.4661	-1.14282	0.000650927	0.00637807
101105406	SMDT1	11.5048	12.9094	10.6536	10.811	12.2071	10.7323	-1.4748	0.00065129	0.00637831
101120364	OVAR-DRB3	8.71876	6.67654	10.8708	9.62196	7.69765	10.2464	2.54871	0.000652015	0.0063821
101116818	GPSM1	2.7141	2.77479	4.89804	6.42699	2.74444	5.66251	2.91807	0.000652545	0.00638397
101119646	SF3B5	10.9784	12.3785	10.1204	10.3059	11.6784	10.2132	-1.46526	0.000652885	0.00638399
101114448	TTC8	5.99479	5.32042	7.33483	7.45843	5.65761	7.39663	1.73902	0.000655012	0.00640147
100534645	UGT1A3	7.8494	6.2662	10.1245	8.64337	7.0578	9.38392	2.32612	0.000659455	0.00644155
105601985	LOC105601985	5.88269	6.15228	8.04572	7.26976	6.01749	7.65774	1.64025	0.00065991	0.00644267
101115816	LPCAT2	3.69134	0	7.08466	5.71438	1.84567	6.39952	4.55385	0.000661798	0.00645441
101114840	ZNF326	8.4004	6.15228	9.86612	9.98802	7.27634	9.92707	2.65072	0.000662322	0.00645618
101113459	SVEP1	7.93621	6.85707	9.09528	9.0412	7.39664	9.06824	1.6716	0.000666261	0.00649122
101106397	EXOSC3	9.71296	10.7392	8.53807	9.0575	10.2261	8.79779	-1.42829	0.000667904	0.00650388
101111801	CHD1	5.48221	7.55459	9.61991	8.66482	6.5184	9.14236	2.62397	0.000670768	0.0065284
101118462	AKT3	7.75704	6.4381	9.19258	8.84096	7.09757	9.01677	1.9192	0.000672967	0.00654642
101103507	MRPL36	9.56038	10.9125	8.65418	8.83718	10.2364	8.74568	-1.49076	0.000673757	0.00655072
101116674	MED29	10.6613	11.9923	9.90882	9.91472	11.3268	9.91177	-1.41502	0.000676214	0.00656946
105604373	LOC105604373	6.01266	6.07101	3.37098	4.05061	6.04184	3.7108	-2.33104	0.000676381	0.00656946
101105865	DR1	9.49358	8.26126	10.9028	10.2977	8.87742	10.6003	1.72283	0.00067732	0.0065752
100127220	SNAI2	4.1445	0	6.56161	6.93047	2.07225	6.74604	4.67379	0.00068017	0.00659947
101113379	FAHD1	11.1761	12.4705	10.3903	10.4574	11.8233	10.4239	-1.39945	0.000683429	0.00662768
101111931	WBSCR27	9.83344	11.5558	8.98429	9.17277	10.6946	9.07853	-1.61609	0.000683839	0.00662824
106991767	LOC106991767	11.2344	12.3242	10.2171	10.6221	11.7793	10.4196	-1.35967	0.000687526	0.00665552
101108396	FAM229B	9.24235	9.98295	8.11625	8.5217	9.61265	8.31897	-1.29367	0.000687762	0.00665552
101108627	LOC101108627	0	0	4.18063	4.64131	0	4.41097	4.41097	0.000688064	0.00665552
101105474	RAB3GAP1	8.25038	8.35006	10.1474	9.14557	8.30022	9.64651	1.34628	0.000691624	0.00668653
101115004	GULP1	6.06496	3.42487	8.13236	7.86649	4.74491	7.99942	3.25451	0.000693733	0.00670348
101107871	FCF1	10.1603	10.726	9.51017	9.28229	10.4432	9.39623	-1.04693	0.000694482	0.00670728
101111783	TLE4	6.43981	5.57743	8.23288	7.51621	6.00862	7.87455	1.86593	0.000695327	0.00671042
105603316	CEP170B	4.539	0	7.10112	7.22425	2.2695	7.16269	4.89319	0.000695519	0.00671042
101110575	EPHA2	7.91261	6.4381	9.04085	9.35798	7.17536	9.19941	2.02406	0.000698788	0.00673852
101113204	FTSJ1	7.17011	5.98489	8.55011	8.34696	6.5775	8.44854	1.87103	0.00070151	0.00676131
105603226	LOC105603226	6.71543	7.0175	5.1403	5.15931	6.86646	5.1498	-1.71666	0.000701898	0.0067616
101111171	S100A13	9.15456	11.1769	8.37504	8.46414	10.1657	8.41959	-1.74613	0.000703788	0.00677634
101108431	ELOVL5	12.8833	12.7679	11.9746	11.2152	12.8256	11.5949	-1.23073	0.000707086	0.00680462
106991694	LOC106991694	8.54858	10.0848	7.80067	7.42865	9.31669	7.61466	-1.70203	0.000711087	0.00683721
101111724	MPP2	4.2079	0	7.08466	6.54272	2.10395	6.81369	4.70974	0.000711198	0.00683721
101108419	LOC101108419	11.8275	11.0487	12.7374	12.6231	11.4381	12.6803	1.24213	0.000714407	0.00686139
105604782	LOC105604782	8.69959	8.56566	7.25616	7.63398	8.63262	7.44507	-1.18755	0.00071444	0.00686139
101123237	FAT4	4.67982	0	7.49289	7.15319	2.33991	7.32304	4.98313	0.000715572	0.00686553
105604616	LOC105604616	12.5027	14.0805	10.3718	11.869	13.2916	11.1204	-2.1712	0.000715599	0.00686553
101122463	C15H11orf31	9.38804	10.6085	8.21787	8.72731	9.99828	8.47259	-1.52569	0.000716705	0.00687013
101108617	HGD	14.4956	15.3331	13.7753	13.6342	14.9143	13.7047	-1.2096	0.000716808	0.00687013
101108031	LOC101108031	3.77745	0	7.14941	5.77875	1.88872	6.46408	4.57536	0.000717752	0.0068757
105606875	LOC105606875	5.03483	6.70376	3.37098	2.53385	5.86929	2.95242	-2.91688	0.000718125	0.00687578
101114107	LOC101114107	10.4997	10.3745	11.7571	11.1383	10.4371	11.4477	1.01058	0.000719366	0.00688417
101103679	PKHD1	5.29051	4.35608	7.7016	6.52407	4.8233	7.11283	2.28953	0.000721902	0.00690493
101105586	PRRC2C	9.87432	9.26805	10.9501	10.5235	9.57119	10.7368	1.16561	0.000722671	0.00690638
105603045	LOC105603045	0	0	4.65211	4.1513	0	4.40171	4.40171	0.000722787	0.00690638
101108838	BACH2	7.03679	6.53219	8.50752	8.00073	6.78449	8.25413	1.46964	0.000723222	0.00690705
101108017	CHCHD2	11.4905	12.3137	10.774	10.763	11.9021	10.7685	-1.13358	0.000724197	0.00691286
101101972	NOL12	10.506	11.1462	9.56312	9.88943	10.8261	9.72627	-1.09985	0.000725333	0.0069167
101115386	LOC101115386	5.19986	3.42487	0	0	4.31236	0	-4.31236	0.000726403	0.0069234
101107370	TEN1	11.5498	12.9329	10.5857	10.9291	12.2414	10.7574	-1.48394	0.000729198	0.00694146
101116408	PSMB1	13.1091	13.7242	12.4516	12.2171	13.4167	12.3343	-1.08233	0.000729286	0.00694146
100101235	PSMD4	12.6679	13.2896	12.009	11.8278	12.9788	11.9184	-1.06035	0.000729401	0.00694146
101104153	LOC101104153	7.64697	8.72024	6.45037	6.63254	8.18361	6.54146	-1.64215	0.000730198	0.00694203
780467	RPL34	13.6757	14.6562	12.519	13.0267	14.166	12.7728	-1.39313	0.000732756	0.00696186
101102346	ZBTB12	3.69134	2.29155	5.77449	6.08908	2.99145	5.93179	2.94034	0.000733543	0.00696331
105608534	ANO8	6.22676	4.48717	7.79056	7.85906	5.35696	7.82481	2.46784	0.000735574	0.00697556
101114972	ATF5	15.7945	15.052	12.9751	14.237	15.4232	13.606	-1.81718	0.000736469	0.00698055
101112636	ITPRIPL1	7.7833	7.68321	9.40305	8.64768	7.73325	9.02537	1.29211	0.000738839	0.00699949
101115625	EHD4	7.90307	7.77588	9.18488	8.74755	7.83948	8.96622	1.12674	0.000739364	0.00700094
101104076	PSMC5	12.738	13.6819	11.9321	12.003	13.2099	11.9675	-1.2424	0.000741247	0.00701526
101103467	HBP1	9.66434	8.57305	11.0457	10.3933	9.1187	10.7195	1.60082	0.000743857	0.00703312
101117841	PFDN1	10.6726	11.5845	9.43099	10.0771	11.1285	9.75404	-1.37449	0.000745578	0.00704563
101116335	UCKL1	9.38975	10.024	8.44764	8.66907	9.70688	8.55835	-1.14853	0.000748002	0.007065
101105982	RPL36A	13.4811	14.8416	12.3145	12.8554	14.1613	12.5849	-1.5764	0.00074842	0.00706507
106990846	LOC106990846	5.13609	5.17243	6.66488	7.18916	5.15426	6.92702	1.77276	0.000748758	0.00706507
101117317	IAH1	11.3126	12.3748	10.5076	10.6331	11.8437	10.5703	-1.27335	0.000749818	0.00707153
101108730	LOC101108730	10.8887	11.609	10.2907	9.91472	11.2488	10.1027	-1.14615	0.000750489	0.00707433
101109915	OAS2	8.17703	7.03903	9.90531	8.97406	7.60803	9.43969	1.83166	0.000754252	0.00710625
101107546	RNF166	6.80015	4.60733	8.37504	8.55424	5.70374	8.46464	2.7609	0.000759195	0.00714539
101104513	NPL	9.18639	8.57305	10.3296	9.87294	8.87972	10.1013	1.22156	0.000759544	0.00714539
101113589	DPP9	8.03129	5.98489	9.51171	9.47186	7.00809	9.49179	2.4837	0.000761006	0.00715558
101113659	BSDC1	10.564	9.8853	11.3062	11.3896	10.2246	11.3479	1.12322	0.000762919	0.00717
105615359	LOC105615359	7.16213	8.97043	6.10345	6.08908	8.06628	6.09626	-1.97002	0.000765531	0.00719096
101110683	PTP4A1	8.79558	6.85707	10.545	9.82992	7.82633	10.1874	2.36112	0.00076698	0.00720098
443171	SMAD4	6.91859	4.71825	8.95742	8.24812	5.81842	8.60277	2.78436	0.000772127	0.00724101
101113897	DNAJB11	11.9082	12.5047	10.8946	11.3053	12.2065	11.1	-1.1065	0.000772395	0.00724101
101116774	MEP1A	4.92592	5.84523	2.5041	2.53385	5.38557	2.51897	-2.8666	0.000773336	0.00724623
101118846	LINGO4	6.98344	6.59168	4.29952	5.15931	6.78756	4.72941	-2.05814	0.000776272	0.00727013
101110591	SEC24D	7.84442	9.23112	10.2076	10.4036	8.53777	10.3056	1.7678	0.00077716	0.00727269
105601845	LOC105601845	8.26908	7.46199	9.63129	9.06398	7.86554	9.34763	1.4821	0.000777316	0.00727269
101108903	CNPY2	12.2784	13.1109	11.1835	11.6628	12.6946	11.4231	-1.27149	0.000778413	0.00727934
101121164	RAPGEF1	6.43981	3.42487	8.67632	8.20192	4.93234	8.43912	3.50678	0.000780353	0.00729387
105614803	LOC105614803	5.9767	4.91737	2.5041	0	5.44704	1.25205	-4.19499	0.000780864	0.00729502
101120165	PSMC1	12.6077	13.5582	11.844	11.8542	13.0829	11.8491	-1.23385	0.000786145	0.00734072
101107699	NLRP3	6.22676	5.7955	7.99377	7.32469	6.01113	7.65923	1.6481	0.00079044	0.00737353
101107734	ICE1	7.77808	7.3109	8.80499	8.70264	7.54449	8.75381	1.20932	0.000795479	0.00741686
100135434	PLIN5	11.2757	11.9616	10.006	10.6728	11.6186	10.3394	-1.27924	0.000796771	0.00742524
443305	SELP	4.96314	3.66534	7.60679	6.23387	4.31424	6.92033	2.60609	0.000800579	0.00745704
443343	ALDH1A1	16.0076	15.6288	14.7544	13.5789	15.8182	14.1667	-1.65152	0.000801074	0.00745798
101107704	LDB2	6.956	7.21957	8.12835	8.69014	7.08779	8.40924	1.32146	0.000804705	0.00748808
101108628	FUT11	3.39706	0	6.37115	5.68109	1.69853	6.02612	4.32759	0.000811385	0.0075428
105606095	LOC105606095	8.7323	10.1872	7.98492	7.72664	9.45974	7.85578	-1.60396	0.000815926	0.00758092
106991623	TPBGL	0.843621	0	6.25825	3.03329	0.421811	4.64577	4.22396	0.000816691	0.00758092
101122327	POLB	8.72148	10.1968	7.86474	7.87387	9.45913	7.8693	-1.58983	0.000817756	0.00758707
101101847	FKBP2	13.0455	14.4864	12.1542	12.3587	13.7659	12.2564	-1.50952	0.000818619	0.00759117
101111571	NR1H2	9.74403	9.16901	10.5952	10.4525	9.45652	10.5238	1.06732	0.000819003	0.00759117
101103310	ATP6V1C2	6.08198	7.91045	3.83188	5.00641	6.99622	4.41915	-2.57707	0.000821363	0.00760931
101120122	TSSC4	9.49039	10.4628	8.3128	8.83718	9.9766	8.57499	-1.40161	0.00082274	0.00761832
105603308	CCDC85C	6.46598	6.15228	7.52374	8.20192	6.30913	7.86283	1.5537	0.000823481	0.00762144
101104443	PACS1	8.36607	8.72689	9.91815	9.39951	8.54648	9.65883	1.11234	0.000828609	0.00766139
101110339	RPF2	9.48401	10.3294	8.7434	8.6347	9.90669	8.68905	-1.21764	0.000834075	0.00770437
101122054	CD180	7.12155	5.93982	9.43099	7.90304	6.53069	8.66702	2.13633	0.000835061	0.00770517
105610782	LOC105610782	5.5813	5.8933	2.85411	3.55828	5.7373	3.2062	-2.5311	0.000835387	0.00770517
101122261	LOC101122261	11.6438	12.6239	10.5814	11.0547	12.1339	10.818	-1.31586	0.000836632	0.00771288
101106058	SP110	8.11636	9.00913	10.5703	9.64373	8.56274	10.107	1.54428	0.00083823	0.00772384
101114892	LOC101114892	10.5068	11.1072	9.38636	9.90394	10.807	9.64515	-1.16189	0.000838926	0.00772648
101108634	MINOS1	11.2476	12.4098	10.3945	10.6122	11.8287	10.5034	-1.32536	0.000841306	0.0077422
101102803	TAF1B	8.47961	8.90159	7.62966	7.28091	8.6906	7.45529	-1.23531	0.000841454	0.0077422
101113545	PIFO	4.1445	4.35608	0	0	4.25029	0	-4.25029	0.000843071	0.00774952
101111299	SSH2	8.45042	7.8869	9.5646	9.21409	8.16866	9.38935	1.22069	0.000843071	0.00774952
101114766	RRP7A	10.6211	11.6259	9.61419	10.0316	11.1235	9.82289	-1.30065	0.000845123	0.00776438
101122706	TMEM11	10.194	11.1732	9.29272	9.55692	10.6836	9.42482	-1.25879	0.000845511	0.00776438
101122460	AP2S1	11.71	12.6394	10.8368	11.082	12.1747	10.9594	-1.21531	0.000851918	0.00781941
106990339	LOC106990339	6.71543	4.60733	8.25879	8.42445	5.66138	8.34162	2.68025	0.000857169	0.00786378
101114841	OCM	0	0	3.83188	4.95163	0	4.39175	4.39175	0.000858014	0.0078677
101113149	GPX4	13.3203	13.9098	12.585	12.6077	13.6151	12.5964	-1.01871	0.000864438	0.00791566
101113944	RNASEK	12.2322	12.9589	11.3763	11.6001	12.5956	11.4882	-1.10734	0.000865177	0.00791799
105606026	LOC105606026	0	0	4.29952	4.41701	0	4.35826	4.35826	0.000866633	0.00792747
105607350	LOC105607350	1.75858	0	5.29139	4.57034	0.87929	4.93087	4.05158	0.000868028	0.00793433
101103858	CCT3	12.6972	13.3875	11.9882	11.9594	13.0424	11.9738	-1.06856	0.000869032	0.00793786
101121247	ATXN7L3B	10.1979	9.17874	11.1218	11.0684	9.68832	11.0951	1.40679	0.000873316	0.00797012
100144762	POLR2A	10.2086	9.68137	11.2041	10.8186	9.94498	11.0114	1.06641	0.000873409	0.00797012
101108560	SYCP3	7.50904	6.70376	8.51982	8.67331	7.1064	8.59656	1.49016	0.00087592	0.00798917
100169934	CRY2	7.65268	5.51734	9.14574	9.1847	6.58501	9.16522	2.58021	0.000876896	0.0079942
105606693	LOC105606693	8.62896	10.2531	7.51763	7.95967	9.44105	7.73865	-1.7024	0.000880231	0.00802073
101123220	ICT1	11.0043	11.692	10.1583	10.4036	11.3481	10.2809	-1.06722	0.000882046	0.00803052
101104615	TMEM126B	8.58486	10.0534	7.75459	7.69363	9.31913	7.72411	-1.59502	0.000882157	0.00803052
780504	KIT	4.72386	4.71825	7.82069	6.06347	4.72105	6.94208	2.22103	0.000890863	0.00810196
101114439	HAUS8	9.86942	10.9781	9.13579	9.09906	10.4237	9.11742	-1.30632	0.000894149	0.00812624
101113938	PTPN21	4.67982	0	7.2635	7.28091	2.33991	7.2722	4.93229	0.000894395	0.00812624
101108491	DTWD1	8.28387	9.07834	7.34868	7.31387	8.68111	7.33128	-1.34983	0.000896862	0.00814474
101105423	DERL2	12.4732	13.4053	11.5739	11.8302	12.9392	11.702	-1.23721	0.000898074	0.00815182
101111501	AGL	7.37735	5.93982	9.40139	8.2538	6.65859	8.82759	2.16901	0.000901815	0.00818184
100192432	FCGR2B	9.18835	7.87498	10.2907	10.1968	8.53167	10.2437	1.71206	0.000905553	0.0082118
105603227	SERPINA11	13.4253	14.2286	12.6235	12.7246	13.827	12.6741	-1.15293	0.000906316	0.00821477
100294652	AKT1	5.76115	4.60733	7.35556	7.17727	5.18424	7.26642	2.08218	0.000908264	0.00822847
101108540	LRIG2	4.80811	5.17243	7.05961	6.54272	4.99027	6.80117	1.8109	0.000911399	0.00825291
101111957	CACFD1	6.85069	5.24832	7.90748	8.84472	6.04951	8.3761	2.3266	0.000916773	0.00829758
101123403	LOC101123403	5.16833	4.48717	7.48036	6.42699	4.82775	6.95367	2.12593	0.000918632	0.00830648
101101966	KCNS3	2.52789	0	7.08466	3.94237	1.26395	5.51352	4.24957	0.000918637	0.00830648
101117060	LOC101117060	10.6705	11.8715	9.54518	10.1212	11.271	9.83319	-1.43779	0.000924838	0.00835455
101105381	CYTH3	4.26863	4.91737	6.46317	6.61502	4.593	6.53909	1.94609	0.000925915	0.0083591
101121572	LDOC1	7.66966	7.68321	8.60019	8.87448	7.67644	8.73734	1.0609	0.000926228	0.0083591
101121370	ARHGAP42	6.68232	6.37178	8.07934	7.72664	6.52705	7.90299	1.37594	0.000927068	0.00836015
[truncated: 2,205 more rows]
