# Supplementary material for: Transcriptomic Analysis Provides Novel Insights into Heat Stress Responses in Sheep
Source: Animals (Basel). 2019 Jun 24;9(6):387. doi: 10.3390/ani9060387 (PMC6617286; doi:10.3390/ani9060387)
Supplement: Supplementary file 1 [file animals-09-00387-s001.zip › Supplementary/Supplementary Table S5.xlsx]

## Sheet: gene_exp_with_symbol
Table S5: Differentially expressed genes identified in heat-stressed ewes and control group ewes
Gene_ID	Symbol	CM1	CM2	HM1	HM2	G1	G2	G2_vs_G1_log2FoldChange	G2_vs_G1_Pvalue	G2_vs_G1_FDR
101105730	LOC101105730	6.41306	3.5043	0	0	4.95868	0	-4.95868	0.000227694	0.0042801
443247	SLC1A2	7.03782	9.27039	2.5905	4.52851	8.1541	3.5595	-4.5946	0.00614251	0.0532441
101117571	PAQR7	9.65632	7.27135	3.66908	4.1143	8.46384	3.89169	-4.57214	0.000263252	0.00480945
106991232	LOC106991232	4.56309	4.54964	0	0	4.55637	0	-4.55637	5.13564e-05	0.00120282
101118447	LOC101118447	11.3225	10.9525	7.90949	5.55698	11.1375	6.73323	-4.40427	0.000935676	0.0129525
101105728	LOC101105728	5.44496	3.13104	0	0	4.288	0	-4.288	0.00165937	0.0202924
101103126	SCN2A	3.45432	5.11393	0	0	4.28412	0	-4.28412	0.000975814	0.0133998
101123125	MEGF11	3.67493	4.7008	0	0	4.18787	0	-4.18787	0.000983389	0.0134744
101113935	UNC5C	6.23372	5.46319	3.46547	0	5.84845	1.73273	-4.11572	0.002258	0.0258798
105603914	LOC105603914	3.32992	4.83761	0	0	4.08376	0	-4.08376	0.0021626	0.0249458
443431	INSR	11.6989	11.5147	6.93535	8.11617	11.6068	7.52576	-4.081	5.40928e-30	1.01987e-26
101118318	LOC101118318	4.44809	6.23184	2.77826	0	5.33996	1.38913	-3.95083	0.0023774	0.0270021
106990973	LOC106990973	5.88155	1.84273	0	0	3.86214	0	-3.86214	0.0119429	0.0854541
105605934	LOC105605934	5.44496	4.9221	2.77826	0	5.18353	1.38913	-3.7944	0.00210359	0.024431
101109745	WNT5A	5.53224	4.9221	2.94437	0	5.22717	1.47219	-3.75498	0.00376589	0.0379652
105611746	LOC105611746	4.1863	3.26648	0	0	3.72639	0	-3.72639	0.00743088	0.0610998
101122664	ANXA10	4.76877	2.62615	0	0	3.69746	0	-3.69746	0.0108126	0.0796644
101108510	FGF21	7.70301	8.30258	3.35176	5.30006	8.0028	4.32591	-3.67689	1.14689e-08	8.58078e-07
101112575	SNTG1	5.18255	2.15354	0	0	3.66805	0	-3.66805	0.0141158	0.0960664
101111174	LOC101111174	3.19377	4.11965	0	0	3.65671	0	-3.65671	0.00959102	0.0735975
101107030	LOC101107030	3.77376	5.6482	2.12059	0	4.71098	1.06029	-3.65068	0.00424483	0.0411264
101112092	TTC21A	4.38696	5.51851	2.77826	0	4.95273	1.38913	-3.56361	0.00836966	0.0665548
101113995	LOC101113995	8.44972	8.26263	5.83519	3.75269	8.35617	4.79394	-3.56224	4.34444e-08	2.88415e-06
101119610	MYOZ1	8.25819	7.71793	5.77028	3.11764	7.98806	4.44396	-3.5441	0.0197081	0.122029
101122655	KCNQ4	3.45432	3.5043	0	0	3.47931	0	-3.47931	0.0166767	0.108609
101117900	ERN2	5.90354	4.11965	2.12059	0.970821	5.0116	1.5457	-3.46589	0.000454677	0.00732691
101111680	MSLN	5.76627	4.60181	3.46547	0	5.18404	1.73273	-3.4513	0.0301396	0.164147
101123136	CCDC181	3.04342	3.80058	0	0	3.422	0	-3.422	0.0204608	0.125371
101119653	LOC101119653	4.81591	4.54964	0	2.536	4.68278	1.268	-3.41478	0.0103205	0.0772731
101123657	LOC101123657	4.66959	2.15354	0	0	3.41156	0	-3.41156	0.0237662	0.139374
101106755	LOC101106755	6.35039	3.13104	0	2.75697	4.74071	1.37848	-3.36223	0.0234474	0.137934
105606132	LOC105606132	3.45432	3.26648	0	0	3.3604	0	-3.3604	0.0242521	0.141344
101112477	CPVL	3.32992	3.39028	0	0	3.3601	0	-3.3601	0.024262	0.141358
105609681	LOC105609681	4.86156	1.84273	0	0	3.35215	0	-3.35215	0.0281132	0.157237
105602485	LOC105602485	3.19377	3.5043	0	0	3.34904	0	-3.34904	0.0251218	0.144846
106991405	LOC106991405	3.45432	3.13104	0	0	3.29268	0	-3.29268	0.0295241	0.162335
101118981	SBK3	3.45432	3.13104	0	0	3.29268	0	-3.29268	0.0295241	0.162335
101117889	NRXN2	2.87556	3.70842	0	0	3.29199	0	-3.29199	0.0297651	0.162853
105606938	LOC105606938	2.87556	3.70842	0	0	3.29199	0	-3.29199	0.0297651	0.162853
105611049	LOC105611049	3.56884	3.8872	0.877491	0	3.72802	0.438745	-3.28927	0.0113202	0.0826933
106991187	LOC106991187	3.04342	3.5043	0	0	3.27386	0	-3.27386	0.0311489	0.167603
101102735	LOC101102735	8.37298	6.79926	4.88088	3.75269	7.58612	4.31679	-3.26934	1.53174e-07	8.44429e-06
443524	INHBA	9.32672	10.4112	6.62862	6.571	9.86896	6.59981	-3.26914	2.53191e-19	1.44656e-16
101111053	FRMD5	5.61454	0.89708	0	0	3.25581	0	-3.25581	0.039851	0.19762
101114190	EBF1	3.67493	3.60997	0.877491	0	3.64245	0.438745	-3.20371	0.0153448	0.10205
443424	SC5	4.72003	4.79343	0	3.11764	4.75673	1.55882	-3.19791	0.0443217	0.211877
105604200	LOC105604200	3.56884	2.81477	0	0	3.1918	0	-3.1918	0.0386174	0.193436
105604695	LOC105604695	2.87556	3.5043	0	0	3.18993	0	-3.18993	0.0388895	0.194437
105607922	LOC105607922	3.67493	4.43929	1.8121	0	4.05711	0.90605	-3.15106	0.0171829	0.110656
101110897	METRN	4.61732	4.60181	2.94437	0	4.60956	1.47219	-3.13738	0.0396827	0.196959
105603239	C18H14orf132	2.87556	3.39028	0	0	3.13292	0	-3.13292	0.0448638	0.213494
105613665	LOC105613665	5.10875	3.26648	2.12059	0	4.18761	1.06029	-3.12732	0.0244722	0.142138
101108520	CKMT1A	3.95316	4.38078	2.12059	0	4.16697	1.06029	-3.10667	0.0222752	0.132736
105616243	LOC105616243	3.56884	2.62615	0	0	3.09749	0	-3.09749	0.0482818	0.223992
105616285	LOC105616285	2.68556	3.5043	0	0	3.09493	0	-3.09493	0.0488152	0.225413
106991092	LOC106991092	2.4667	3.70842	0	0	3.08756	0	-3.08756	0.0489642	0.225618
443019	QPCT	6.18068	4.1895	1.8121	2.536	5.18509	2.17405	-3.01104	0.000600979	0.00918222
101123036	FSTL4	5.07038	6.54327	3.09332	2.536	5.80683	2.81466	-2.99217	3.4774e-05	0.000873007
101118064	LOC101118064	9.96161	11.8916	8.24024	7.74221	10.9266	7.99122	-2.93536	0.000503881	0.00796994
101117651	STPG1	2.20858	5.11393	0	1.54592	3.66125	0.772962	-2.88829	0.0380052	0.191131
101103691	KIF1A	4.61732	5.31481	1.41919	2.75697	4.96607	2.08808	-2.87799	0.00118571	0.015557
101121769	LOC101121769	9.41931	8.95908	6.51436	6.15131	9.18919	6.33283	-2.85636	7.98103e-23	7.9197e-20
105602261	LOC105602261	3.56884	3.8872	1.8121	0	3.72802	0.90605	-2.82197	0.0481969	0.223709
101115328	CLCA1	7.75837	6.96775	3.57086	5.64264	7.36306	4.60675	-2.75631	0.000269203	0.00488503
101120523	AGBL2	4.44809	4.25612	2.5905	0.970821	4.3521	1.78066	-2.57144	0.0181954	0.115352
101114538	KCNJ2	9.06901	6.75388	5.53006	5.15212	7.91144	5.34109	-2.57036	0.00834853	0.0664709
101104635	SLC38A11	7.69673	7.70606	5.3344	5.03027	7.7014	5.18234	-2.51906	2.0501e-14	4.65695e-12
101111375	HTR1B	4.56309	4.43929	1.8121	2.27495	4.50119	2.04353	-2.45766	0.00397944	0.0393643
101113620	TPH1	11.6448	11.4649	8.26401	9.98139	11.5549	9.1227	-2.43217	0.00546822	0.0489543
101102871	PPP1R3B	14.4768	14.452	12.5536	11.5302	14.4644	12.0419	-2.42247	4.78567e-13	8.84598e-11
101106732	LOC101106732	6.48775	6.94773	5.65516	2.94854	6.71774	4.30185	-2.41588	0.020921	0.127323
105606000	LOC105606000	5.35206	5.46319	2.5905	3.40593	5.40762	2.99822	-2.40941	0.000323198	0.0056422
443264	LEPR	10.3952	10.8936	7.52624	9.00724	10.6444	8.26674	-2.37762	0.00252038	0.0282014
101108899	EFR3B	6.61315	6.38854	3.84748	4.4032	6.50084	4.12534	-2.3755	5.83198e-07	2.695e-05
106990135	LOC106990135	4.1863	5.07755	2.5905	1.95601	4.63192	2.27325	-2.35867	0.00560895	0.0498121
443203	MS4A2	7.79412	6.5697	5.07253	4.5873	7.18191	4.82992	-2.352	5.63268e-06	0.000193793
101114706	GCNT3	5.88155	5.28321	3.35176	3.11764	5.58238	3.2347	-2.34768	0.000148095	0.00300234
101112705	UPP2	12.0618	12.201	10.9274	8.64854	12.1314	9.78795	-2.34343	0.0489752	0.225618
101110729	GPA33	5.18255	3.8872	2.12059	2.27495	4.53488	2.19777	-2.33711	0.00679711	0.0573904
101106835	LYG2	10.8046	10.2438	8.09319	8.29437	10.5242	8.19378	-2.33041	6.59927e-21	5.18428e-18
101110008	PKNOX2	7.96594	8.21737	5.17638	6.368	8.09165	5.77219	-2.31946	4.66489e-07	2.21541e-05
101113128	COL4A6	7.47235	9.83359	6.10458	6.571	8.65297	6.33779	-2.31518	0.015912	0.105258
101118414	TMEM72	8.29193	7.43845	5.8973	5.22798	7.86519	5.56264	-2.30255	1.67311e-07	9.09075e-06
101113713	FMO5	13.906	15.1621	11.9029	12.5745	14.5341	12.2387	-2.29535	0.000489414	0.00779342
100270685	KCNMA1	6.82386	7.57519	4.4548	5.3687	7.19953	4.91175	-2.28778	4.7769e-06	0.000168343
101103546	FZD7	9.50091	8.95407	7.2128	6.66953	9.22749	6.94116	-2.28633	6.41716e-13	1.16336e-10
101102245	MTHFD1L	10.4717	11.3946	9.01085	8.34636	10.9331	8.6786	-2.25452	1.05235e-10	1.17403e-08
101110554	RGS5	6.16255	6.84326	3.35176	5.15212	6.50291	4.25194	-2.25097	0.00280288	0.0304235
105614651	LOC105614651	3.19377	4.65215	1.41919	1.95601	3.92296	1.6876	-2.23536	0.0276897	0.155442
101105005	VNN1	11.9836	12.0268	9.44957	10.0946	12.0052	9.77211	-2.23309	2.71279e-20	1.89433e-17
101118213	FCGBP	10.232	9.25418	7.3225	7.7095	9.7431	7.516	-2.2271	2.42887e-10	2.57269e-08
101120924	LRRC16B	5.5602	4.04625	3.22832	1.95601	4.80323	2.59216	-2.21106	0.0158869	0.105155
101121012	GABRG1	6.38207	7.87456	5.10798	4.75054	7.12831	4.92926	-2.19905	4.42917e-05	0.00107613
101115774	KIDINS220	10.4818	10.5396	7.75032	8.88953	10.5107	8.31993	-2.19075	4.47316e-09	3.69899e-07
101111912	FAM169B	4.72003	6.28066	2.5905	4.03204	5.50035	3.31127	-2.18908	0.008339	0.0664231
100302355	SFRP2	5.18255	5.21786	2.94437	3.11764	5.20021	3.03101	-2.1692	0.000869696	0.0122918
101106275	CCDC57	6.33429	5.5454	4.27932	3.26897	5.93985	3.77414	-2.1657	0.000817756	0.0116803
105603073	LOC105603073	5.44496	5.11393	2.12059	4.1143	5.27944	3.11745	-2.162	0.0255945	0.146763
101111868	TCEANC	6.35039	6.31231	3.22832	5.11264	6.33135	4.17048	-2.16087	0.00569375	0.0503517
101110337	TMED8	4.81591	4.88047	2.12059	3.26897	4.84819	2.69478	-2.15341	0.00886078	0.0693398
101112706	COL4A5	9.8343	10.4834	7.70473	8.37584	10.1588	8.04029	-2.11854	5.31083e-11	6.25815e-09
101123646	AFMID	11.4963	12.2401	9.91877	9.58497	11.8682	9.75187	-2.11629	1.10293e-14	2.63224e-12
101106065	LOC101106065	11.7153	12.3428	9.44438	10.383	12.029	9.91369	-2.11535	1.20164e-09	1.12157e-07
101111035	LOC101111035	11.9926	10.5849	9.55127	8.79604	11.2887	9.17366	-2.11508	0.00362391	0.0368529
106990657	LOC106990657	5.96757	5.78984	4.00623	3.53101	5.87871	3.76862	-2.11009	0.000109492	0.0023195
106990147	LTB4R2	4.1863	3.39028	1.41919	1.95601	3.78829	1.6876	-2.10069	0.0415942	0.2031
105611951	LOC105611951	7.84046	7.639	6.87489	4.4032	7.73973	5.63905	-2.10068	0.0196903	0.121958
101118310	MYRIP	3.77376	5.76718	3.09332	2.27495	4.77047	2.68414	-2.08633	0.0150414	0.100529
101120808	PGAP1	4.61732	4.11965	1.8121	2.75697	4.36849	2.28453	-2.08395	0.0218159	0.13087
780488	LOC780488	4.90582	4.31979	1.8121	3.26897	4.61281	2.54054	-2.07227	0.02918	0.161196
105616893	SRRM5	4.61732	4.83761	2.77826	2.536	4.72746	2.65713	-2.07034	0.00601758	0.052356
101121732	ASAH2	11.2222	10.1755	8.63294	8.65886	10.6988	8.6459	-2.05294	3.02089e-10	3.11234e-08
106991828	LOC106991828	5.44496	5.83413	4.4548	2.75697	5.63955	3.60588	-2.03367	0.0135823	0.0932223
101112172	SLC22A7	13.0022	12.9438	11.409	10.4802	12.973	10.9446	-2.02835	7.85732e-11	8.87077e-09
101123051	NHLRC3	8.89333	8.4557	5.85619	7.46493	8.67452	6.66056	-2.01396	0.000335301	0.0058158
101113191	NEU2	7.31716	6.34329	5.24168	4.4032	6.83022	4.82244	-2.00778	0.000215413	0.00409828
101118237	LMLN	5.03097	5.85577	3.22832	3.6461	5.44337	3.43721	-2.00616	0.00178382	0.021504
101119694	RASEF	6.30154	7.3799	5.55596	4.1143	6.84072	4.83513	-2.00559	0.00248471	0.0279148
101109202	TP53TG5	4.03513	4.49552	1.8121	2.75697	4.26533	2.28453	-1.98079	0.0323245	0.171869
101109385	NLRP5	4.99045	3.5043	2.5905	1.95601	4.24737	2.27325	-1.97412	0.0315244	0.168875
101121197	TMPRSS4	6.04875	5.34573	3.92904	3.53101	5.69724	3.73002	-1.96722	0.000925758	0.0128624
105612842	MUC19	5.31972	5.04023	2.5905	3.85194	5.17997	3.22122	-1.95875	0.0114188	0.0830271
101113116	NEURL1	5.88155	5.21786	3.57086	3.6461	5.54971	3.60848	-1.94122	0.00116283	0.015353
101105445	LHFPL4	4.76877	4.83761	2.77826	2.94854	4.80319	2.8634	-1.93979	0.00697969	0.0583312
492300	SLC5A1	10.2211	10.1352	8.48235	7.99655	10.1781	8.23945	-1.93868	3.25229e-17	1.28962e-14
100534643	UGT1A6	12.6099	12.8354	9.97866	11.6055	12.7227	10.7921	-1.93059	0.0228854	0.135473
101108229	ART3	4.72003	4.83761	2.77826	2.94854	4.77882	2.8634	-1.91542	0.0080519	0.0645178
101123512	PPP1R3C	13.5274	12.7614	10.8897	11.6033	13.1444	11.2465	-1.89795	4.95917e-09	4.03018e-07
105604151	LOC105604151	4.44809	6.78805	4.70682	2.75697	5.61807	3.7319	-1.88617	0.0407218	0.200409
101107282	FRAS1	6.82386	6.19835	4.4548	4.80109	6.5111	4.62795	-1.88316	6.89214e-05	0.00157114
101108212	GUCY2C	11.3357	10.9253	10.0703	8.43706	11.1305	9.25366	-1.87682	0.032518	0.172382
101110252	SYNRG	10.5669	10.51	8.44125	8.89245	10.5385	8.66685	-1.87163	1.20303e-18	6.13026e-16
101118590	STS	7.7823	7.96197	5.42152	6.64206	7.87214	6.03179	-1.84035	0.000135606	0.00278374
101102733	NUMB	11.7087	11.8994	10.0736	9.8674	11.804	9.97051	-1.83352	2.30445e-29	3.94982e-26
101116649	THSD7A	6.57255	6.683	5.47681	4.1143	6.62777	4.79556	-1.83222	0.00262448	0.0291071
105602665	LOC105602665	5.10875	4.04625	2.37459	3.11764	4.5775	2.74611	-1.83139	0.0272107	0.153373
101102317	DCSTAMP	4.66959	5.376	3.84748	2.536	5.0228	3.19174	-1.83106	0.0281044	0.157234
101118937	SYN3	7.07705	4.60181	4.75235	3.26897	5.83943	4.01066	-1.82877	0.0219766	0.131497
101118402	PLCXD2	7.25864	7.46685	6.61637	4.46722	7.36275	5.54179	-1.82095	0.0272	0.153358
105606211	LOC105606211	8.51188	8.09076	6.93535	6.02939	8.30132	6.48237	-1.81895	6.41638e-06	0.000213736
101120982	SBK1	5.14613	5.28321	2.94437	3.85194	5.21467	3.39816	-1.81651	0.00858138	0.0677527
101108838	BACH2	7.90183	8.39786	6.39026	6.28163	8.14985	6.33595	-1.8139	5.08231e-09	4.06137e-07
101107472	NEFH	7.55108	7.5817	6.56627	4.94292	7.56639	5.75459	-1.8118	0.00347644	0.035661
101105662	GLDN	5.50373	6.97765	4.4548	4.4032	6.24069	4.429	-1.81169	0.00173058	0.0210505
105616380	LOC105616380	5.18255	2.98155	2.5905	1.95601	4.08205	2.27325	-1.8088	0.0499173	0.228176
101111412	SLC15A2	10.7032	9.94758	9.11472	7.9469	10.3254	8.53081	-1.7946	0.0105667	0.0784866
101114865	MISP	5.58763	4.49552	3.22832	3.26897	5.04158	3.24865	-1.79293	0.0105572	0.0784866
101106043	SLC17A4	11.1996	10.9098	9.43569	9.08835	11.0547	9.26202	-1.79267	6.33883e-18	2.80782e-15
105603904	LOC105603904	5.10875	4.25612	2.37459	3.40593	4.68243	2.89026	-1.79217	0.0326541	0.172744
101111916	TTBK1	8.60541	8.50447	6.15629	7.37602	8.55494	6.76615	-1.78879	7.41205e-05	0.00167763
101118013	DYNC1I1	5.50373	5.97923	4.50885	3.40593	5.74148	3.95739	-1.78409	0.00681344	0.0574767
101116017	SLC39A14	14.468	14.573	12.5155	12.9577	14.5205	12.7366	-1.78391	6.04156e-19	3.2545e-16
101107830	ARHGAP29	10.4019	10.3429	8.23223	8.94959	10.3724	8.59091	-1.78152	1.07413e-10	1.19125e-08
106991447	LOC106991447	5.18255	4.60181	3.46547	2.75697	4.89218	3.11122	-1.78096	0.016854	0.109345
101123141	CCL22	4.44809	4.83761	2.77826	2.94854	4.64285	2.8634	-1.77945	0.0171876	0.110656
100534644	UGT1A1	11.8566	10.8239	9.70534	9.42494	11.3402	9.56514	-1.77509	3.38469e-08	2.2791e-06
101121655	LOC101121655	7.11524	6.65858	4.79648	5.43423	6.88691	5.11535	-1.77156	6.55765e-05	0.00150046
101110972	IQSEC1	7.21534	7.17133	5.24168	5.61465	7.19334	5.42816	-1.76517	7.2538e-07	3.28757e-05
101109433	LRRC23	10.6739	10.9405	9.66127	8.42905	10.8072	9.04516	-1.76208	1.42734e-05	0.000417226
101121790	G0S2	10.5044	10.1285	8.79942	8.33782	10.3165	8.56862	-1.74784	2.76612e-12	4.38256e-10
101102559	CERS4	6.62643	7.08234	5.74798	4.46722	6.85439	5.1076	-1.74679	0.00265923	0.0293371
101117039	CLDN9	6.9024	3.60997	3.76104	3.26897	5.25619	3.51501	-1.74118	0.0169867	0.109756
105614373	LOC105614373	12.6979	12.8997	11.3667	10.7541	12.7988	11.0604	-1.73842	1.00711e-12	1.71063e-10
443259	LOC443259	8.00715	8.43428	6.59153	6.38468	8.22071	6.4881	-1.73261	6.70851e-09	5.27009e-07
101104341	SLIT3	10.653	10.1926	9.18072	8.20333	10.4228	8.69203	-1.73078	1.71294e-06	6.93043e-05
101120331	SULT1E1	13.3801	13.136	12.1605	10.8945	13.258	11.5275	-1.73053	0.0094862	0.0730223
101106189	PPFIA4	7.41991	6.5697	5.30415	5.22798	6.99481	5.26607	-1.72874	8.63328e-05	0.00191271
101107312	CAND2	7.91272	6.05602	4.70682	5.8247	6.98437	5.26576	-1.71861	0.00644299	0.0551767
443210	SSTR5	7.90729	7.32665	6.10458	5.69704	7.61697	5.90081	-1.71616	4.99453e-06	0.000174383
101113666	ABCG8	11.6251	11.5151	10.1297	9.57955	11.5701	9.85461	-1.71548	5.28397e-14	1.15842e-11
101110249	KL	5.9252	6.05602	4.61123	3.9448	5.99061	4.27801	-1.7126	0.00126409	0.0163915
101102263	TRIM66	6.25098	6.12894	5.10798	3.85194	6.18996	4.47996	-1.71	0.00637935	0.0547906
101111946	LOC101111946	14.1792	14.5605	11.9092	13.4506	14.3699	12.6799	-1.68999	0.0412331	0.201925
101118470	LOC101118470	6.21626	7.68808	5.93727	4.5873	6.95217	5.26229	-1.68988	0.00999261	0.0758267
101103646	AFP	5.44496	5.04023	3.46547	3.6461	5.2426	3.55579	-1.68681	0.00638168	0.0547906
101117463	NRIP1	9.50272	10.5537	8.12383	8.55958	10.0282	8.3417	-1.68652	1.60716e-06	6.51644e-05
101115919	KCND3	5.10875	7.6576	4.4548	4.94292	6.38318	4.69886	-1.68432	0.00742801	0.0610998
101114500	NR0B2	10.0294	9.86595	8.76651	7.77419	9.94769	8.27035	-1.67733	2.66209e-06	0.000100583
105610274	LOC105610274	4.72003	5.57179	3.66908	3.26897	5.14591	3.46903	-1.67688	0.0126525	0.0888128
101103719	NFIX	9.27915	9.18533	7.02154	8.09607	9.23224	7.5588	-1.67344	1.92562e-05	0.00053946
101108095	LRRC58	5.90354	6.31231	3.57086	5.30006	6.10793	4.43546	-1.67247	0.0325801	0.172498
101111789	STK38L	8.82871	8.43068	6.61637	7.29896	8.6297	6.95766	-1.67203	7.67066e-07	3.44339e-05
101103708	LOC101103708	7.28401	6.73064	5.17638	5.49691	7.00732	5.33664	-1.67068	4.09461e-05	0.00100521
101117764	LOC101117764	12.6622	12.8188	11.2722	10.8733	12.7405	11.0727	-1.66782	6.40376e-18	2.80782e-15
101107301	TUBAL3	9.40589	7.71793	7.35975	6.43356	8.56191	6.89665	-1.66526	0.00130698	0.0168664
100310792	DIO1	14.2675	14.1182	12.2317	12.8336	14.1928	12.5327	-1.66017	4.27054e-12	6.48806e-10
101114565	KLHL31	5.25277	5.00192	3.66908	3.26897	5.12734	3.46903	-1.65831	0.010369	0.0774857
101109991	CES4A	6.53077	7.93681	5.2094	5.94198	7.23379	5.57569	-1.6581	0.00174271	0.0211299
101116449	LOC101116449	4.25633	4.38078	2.37459	2.94854	4.31856	2.66157	-1.65699	0.0469495	0.22004
101108799	PER2	7.45756	8.02063	6.55346	5.61465	7.7391	6.08405	-1.65504	0.000233364	0.0043606
101107957	LOC101107957	6.53077	5.34573	4.4548	4.1143	5.93825	4.28455	-1.6537	0.00465622	0.0437629
101108605	NMB	6.00873	6.54327	4.9213	4.33622	6.276	4.62876	-1.64724	0.00109414	0.0146279
101111512	XYLT1	7.91272	7.75295	5.65516	6.72295	7.83284	6.18906	-1.64378	0.000231972	0.0043432
101113658	IHH	8.37692	7.7297	7.30733	5.52726	8.05331	6.41729	-1.63601	0.0145875	0.0982261
101111406	MCOLN2	10.0232	9.82813	8.84478	7.73573	9.92565	8.29025	-1.63539	2.67085e-05	0.000704283
105614163	LOC105614163	7.24148	5.99881	4.9989	4.98726	6.62014	4.99308	-1.62707	0.00153006	0.0190415
105610007	LOC105610007	6.06836	6.01814	3.66908	5.19055	6.04325	4.42982	-1.61343	0.0243666	0.141705
101104785	HVCN1	8.97349	8.51811	7.93439	6.33407	8.7458	7.13423	-1.61157	0.00505445	0.0462605
101112399	SEL1L	9.69151	10.0914	7.79451	8.7709	9.89143	8.2827	-1.60873	1.02514e-05	0.000316851
101116299	MALL	5.90354	4.60181	3.76104	3.53101	5.25268	3.64602	-1.60665	0.0164688	0.107738
443273	GRIA3	6.6396	5.5454	4.0795	4.89718	6.0925	4.48834	-1.60416	0.00764478	0.062127
101113377	HRG	15.9952	15.659	14.2796	14.1664	15.8271	14.223	-1.6041	6.0086e-18	2.76308e-15
105605772	LOC105605772	10.653	10.7377	8.77205	9.4128	10.6953	9.09242	-1.6029	2.77115e-10	2.90262e-08
105608813	LOC105608813	4.44809	4.60181	3.09332	2.75697	4.52495	2.92514	-1.5998	0.0364864	0.185923
101113394	EXTL1	11.7784	10.9304	9.33643	10.1735	11.3544	9.75497	-1.59941	8.58256e-06	0.0002738
443083	IRF6	11.2748	10.8785	9.32893	9.62761	11.0766	9.47827	-1.59834	1.06014e-13	2.12638e-11
101105992	FAM136A	10.6803	10.8551	9.09055	9.26306	10.7677	9.17681	-1.59092	1.02928e-21	8.82093e-19
106991715	GNAZ	6.57255	7.1186	5.10798	5.40184	6.84557	5.25491	-1.59066	0.00012358	0.00258026
101113337	C7H15orf52	6.78884	6.12894	4.70682	5.03027	6.45889	4.86855	-1.59034	0.000687827	0.0101553
101105372	PKP3	5.47465	4.49552	3.84748	2.94854	4.98509	3.39801	-1.58707	0.0367417	0.18682
100307042	FEN1	7.98669	8.88996	6.20622	7.5036	8.43832	6.85491	-1.58341	0.00254445	0.0284032
100170317	ADRA2A	8.34111	7.27135	7.01221	5.43423	7.80623	6.22322	-1.58301	0.0134538	0.0927021
105611014	LOC105611014	6.21626	5.89811	3.76104	5.19055	6.05718	4.47579	-1.58139	0.0222449	0.132639
101113120	LOC101113120	8.45717	7.9112	6.36118	6.87227	8.18418	6.61672	-1.56746	6.12791e-06	0.00020714
101103188	TDRD9	6.35039	5.85577	4.88088	4.19213	6.10308	4.53651	-1.56658	0.00336946	0.0349053
105604590	HSBP1L1	7.77038	7.23878	6.06904	5.8247	7.50458	5.94687	-1.55771	1.40549e-05	0.000413404
101119728	DPP8	10.9661	10.8652	8.62072	10.0959	10.9156	9.35832	-1.55733	0.0450119	0.213982
101119097	IQCG	6.48775	6.4889	4.9213	4.94292	6.48832	4.93211	-1.55621	0.000129303	0.00267899
101122654	TFAP4	6.83534	5.62318	4.88088	4.46722	6.22926	4.67405	-1.55521	0.00516626	0.0469646
101123448	DUSP9	4.81591	4.65215	3.09332	3.26897	4.73403	3.18115	-1.55288	0.0272654	0.153635
101109592	ALS2	10.6779	10.9443	8.54513	9.97314	10.8111	9.25914	-1.55199	0.0409158	0.200997
101118135	TTC23L	6.45833	4.83761	4.34021	3.85194	5.64797	4.09607	-1.5519	0.0167262	0.108856
101116544	NCMAP	7.59229	8.83653	6.27021	7.06041	8.21441	6.66531	-1.5491	0.000945198	0.0130651
101120404	ATL2	10.9318	11.9951	9.71686	10.1222	11.4634	9.91955	-1.54389	2.75118e-06	0.000103328
105604035	LOC105604035	5.66691	5.62318	4.4548	3.75269	5.64504	4.10374	-1.5413	0.00789555	0.0635351
101106837	SDC1	12.1701	12.2044	10.3576	10.9347	12.1872	10.6461	-1.54109	1.36e-11	1.85807e-09
105606113	LOC105606113	9.56613	9.65686	7.96855	8.18441	9.6115	8.07648	-1.53502	1.46922e-15	4.32823e-13
101121229	CLDN15	12.9831	12.7877	11.545	11.156	12.8854	11.3505	-1.53491	4.91542e-15	1.25237e-12
101107499	NHS	8.13812	8.27874	6.86456	6.49627	8.20843	6.68042	-1.52802	5.37498e-08	3.3893e-06
101117696	KIF18A	6.39765	6.51634	4.56095	5.30006	6.45699	4.9305	-1.52649	0.00131133	0.0168883
101112460	LOC101112460	6.36632	6.01814	4.9989	4.33622	6.19223	4.66756	-1.52467	0.00270347	0.0296172
101113178	CDC25A	5.83654	7.07313	4.39864	5.46591	6.45483	4.93228	-1.52256	0.0133107	0.0921293
101106589	SPRY4	9.32265	9.67219	8.60219	7.35079	9.49742	7.97649	-1.52093	0.000649083	0.00974362
443469	IGFBP2	15.3652	14.7927	14.1759	12.9419	15.0789	13.5589	-1.52	0.0309825	0.166855
101107561	ABCA4	8.99156	8.85277	7.22091	7.5852	8.92217	7.40306	-1.51911	4.507e-10	4.54412e-08
105608010	LOC105608010	6.25098	6.03721	4.56095	4.69815	6.14409	4.62955	-1.51454	0.000891816	0.0125293
101109483	SKP2	6.48775	6.40331	4.9213	4.94292	6.44553	4.93211	-1.51342	0.000229941	0.00430946
101106632	ATXN7	6.30154	6.81039	4.39864	5.69704	6.55597	5.04784	-1.50812	0.0137904	0.0944925
100913159	ST6GAL1	12.3572	12.4429	10.3677	11.4224	12.4001	10.895	-1.50508	1.45848e-05	0.000424356
101104795	PDE6C	5.64096	6.03721	4.34021	4.33622	5.83908	4.33822	-1.50087	0.00298022	0.0318328
105607571	LOC105607571	6.62643	6.11105	4.8393	4.89718	6.36874	4.86824	-1.50051	0.000825796	0.0117684
101109097	CMYA5	11.0572	11.4759	9.74529	9.78816	11.2665	9.76673	-1.49982	1.30868e-14	3.08422e-12
101111062	ZNF697	5.10875	5.78984	4.14922	3.75269	5.4493	3.95096	-1.49834	0.0125142	0.0881372
101121294	ABHD18	9.27494	9.13754	7.35237	8.07054	9.20624	7.71146	-1.49479	1.02354e-06	4.40589e-05
105606067	LOC105606067	5.81349	5.74416	3.92904	4.64379	5.77882	4.28641	-1.49241	0.00710039	0.0591453
780473	CLDN1	8.41951	9.4159	7.35975	7.49595	8.9177	7.42785	-1.48986	2.27915e-05	0.00061918
101123393	SLC19A2	9.31446	10.4946	8.32177	8.51105	9.90454	8.41641	-1.48813	2.59977e-05	0.000689396
101116497	PROSER2	9.52771	9.12645	7.96372	7.7161	9.32708	7.83991	-1.48717	1.88961e-09	1.6805e-07
101118553	CEBPA	11.2189	10.7045	9.50382	9.45288	10.9617	9.47835	-1.48333	1.59651e-11	2.15005e-09
101102657	FADS6	13.3987	12.9568	11.6532	11.7416	13.1778	11.6974	-1.48039	4.86731e-14	1.07963e-11
105605948	LOC105605948	6.08769	5.91882	4.14922	4.89718	6.00326	4.5232	-1.48006	0.00529239	0.0478115
101113984	C2H9orf152	5.66691	4.74786	3.35176	4.1143	5.20738	3.73303	-1.47435	0.0318306	0.170299
101107437	GPR37	5.66691	5.91882	4.4548	4.19213	5.79286	4.32346	-1.4694	0.00405884	0.0399193
101109116	CBFA2T3	9.96292	9.69338	8.92648	7.79305	9.82815	8.35977	-1.46838	0.000276532	0.00498446
101109296	RANBP10	8.65487	8.2257	6.66479	7.28126	8.44029	6.97302	-1.46726	1.24695e-05	0.000371405
101116760	APOA5	13.3427	13.314	11.4839	12.2542	13.3284	11.8691	-1.4593	1.22892e-07	7.04256e-06
101105342	ORMDL3	12.2056	12.5779	10.8451	11.0199	12.3917	10.9325	-1.45927	4.8892e-15	1.25237e-12
101123369	SCIN	5.31972	6.59566	4.14922	4.84994	5.95769	4.49958	-1.45811	0.0158308	0.104838
443263	CRY1	7.36549	8.64783	6.62862	6.48085	8.00666	6.55474	-1.45193	0.000656669	0.00981049
105605927	LOC105605927	14.3393	14.6506	12.3712	13.7179	14.495	13.0445	-1.45044	0.0451987	0.214492
101121259	LOC101121259	5.9883	6.41793	4.65982	4.84994	6.20312	4.75488	-1.44824	0.00162702	0.0200234
105605640	LOC105605640	5.74206	5.97923	4.79648	4.03204	5.86064	4.41426	-1.44639	0.00970014	0.0742257
101116033	MBOAT2	9.48642	8.12681	7.1715	7.5634	8.80661	7.36745	-1.43916	0.000550551	0.00858568
101109076	KIF13B	10.0093	9.53639	7.722	8.94678	9.77284	8.33439	-1.43845	0.00101371	0.0137784
101109070	ADGRG2	5.28663	5.00192	4.14922	3.26897	5.14427	3.7091	-1.43517	0.039159	0.19537
106990933	LOC106990933	10.0194	9.47653	7.94423	8.68265	9.74796	8.31344	-1.43452	1.43688e-05	0.000418715
101110110	SLC19A1	8.92055	8.86882	7.6396	7.28126	8.89468	7.46043	-1.43425	2.51228e-09	2.18279e-07
101106979	KANK4	9.21685	9.1896	8.41318	7.14112	9.20323	7.77715	-1.42607	0.00173777	0.0211244
101122527	PIF1	7.07705	7.37241	6.61637	4.98726	7.22473	5.80181	-1.42292	0.0337408	0.17661
101115356	SOX5	8.81427	8.98386	7.55221	7.40081	8.89907	7.47651	-1.42255	1.15045e-10	1.26108e-08
105606122	LOC105606122	7.65196	7.26328	5.47681	6.59985	7.45762	6.03833	-1.41929	0.00417197	0.0407556
101110172	POU2F3	8.97608	8.17064	7.90949	6.40116	8.57336	7.15532	-1.41804	0.0140294	0.0957474
101110803	HAO2	13.5242	13.0842	12.0779	11.6984	13.3042	11.8882	-1.41601	4.94987e-10	4.96409e-08
101119179	SLC44A3	5.6924	5.59771	3.76104	4.69815	5.64505	4.2296	-1.41546	0.0208481	0.126961
101118571	LOC101118571	12.1359	11.7657	10.7874	10.2854	11.9508	10.5364	-1.41442	3.67597e-09	3.09405e-07
101114866	C5H5orf30	8.13812	7.83152	7.12033	6.02939	7.98482	6.57486	-1.40996	0.00210286	0.024431
101110315	DUSP6	11.6525	11.0307	10.2791	9.59217	11.3416	9.93562	-1.40601	5.09405e-06	0.000177201
101102397	ONECUT1	11.5729	11.0844	10.2993	9.5466	11.3286	9.92297	-1.40567	4.44444e-06	0.000157215
101102702	MID1IP1	11.7582	10.7377	10.0981	9.59217	11.2479	9.84512	-1.40278	2.90562e-05	0.000757711
101119357	PHLPP1	8.46459	8.42707	6.95495	7.13128	8.44583	7.04312	-1.40271	3.47349e-09	2.94996e-07
101104482	LOC101104482	14.7733	15.1666	13.3927	13.7558	14.9699	13.5742	-1.3957	2.01224e-10	2.14344e-08
101119619	SHROOM2	9.30003	9.3583	7.609	8.25864	9.32917	7.93382	-1.39535	8.62529e-07	3.83557e-05
101109436	DENND5B	8.67738	9.21912	7.292	7.82394	8.94825	7.55797	-1.39028	9.65698e-06	0.00030295
101107422	CD99L2	5.31972	5.04023	3.46547	4.1143	5.17997	3.78989	-1.39009	0.0303968	0.16507
101121787	ABHD15	8.58854	7.75295	6.10458	7.45707	8.17075	6.78082	-1.38993	0.0113943	0.082945
101112697	MORC1	6.96648	6.60847	5.36403	5.43423	6.78748	5.39913	-1.38834	0.000300045	0.00534693
105614924	LOC105614924	6.57255	6.23184	5.39306	4.64379	6.40219	5.01843	-1.38377	0.00521615	0.0473041
105602877	LOC105602877	7.67771	6.47498	6.36118	5.03027	7.07635	5.69572	-1.38063	0.0277016	0.155442
101117937	MOXD1	10.8633	10.5661	9.21161	9.46272	10.7147	9.33716	-1.37752	2.2266e-12	3.65047e-10
101115616	COL28A1	6.9348	4.65215	4.14922	4.69815	5.79348	4.42369	-1.36979	0.0309616	0.166855
101102468	FRS2	9.11214	9.09722	6.92545	8.5559	9.10468	7.74068	-1.36401	0.0176482	0.1128
105602207	LOC105602207	8.68375	6.65858	5.85619	6.76175	7.67117	6.30897	-1.36219	0.0133165	0.0921355
101106232	COL18A1	15.4606	15.1412	13.7752	14.1041	15.3009	13.9396	-1.36128	3.93965e-11	4.88672e-09
106990922	LOC106990922	7.63234	7.86392	6.18977	6.5855	7.74813	6.38763	-1.3605	1.47891e-05	0.000429635
101103525	ABCG1	6.21626	5.85577	5.24168	4.1143	6.03601	4.67799	-1.35802	0.0288734	0.160127
101108327	SAMD11	9.46993	8.91078	8.29894	7.36765	9.19036	7.8333	-1.35706	0.000511499	0.0080432
101107275	MACC1	5.76627	6.19835	4.4548	4.80109	5.98231	4.62795	-1.35436	0.00589579	0.0516779
101121909	NYAP1	5.83654	6.41793	4.75235	4.80109	6.12723	4.77672	-1.35051	0.0043596	0.0418726
101119169	DSP	11.5285	11.3562	9.82068	10.3642	11.4423	10.0924	-1.34988	4.15726e-09	3.45291e-07
105610999	LOC105610999	6.25098	6.62116	5.14259	5.03027	6.43607	5.08643	-1.34964	0.00135058	0.017252
101110728	KIAA0430	10.064	9.87922	8.09319	9.15303	9.97161	8.62311	-1.3485	0.000349095	0.0059944
101116670	B4GALT5	7.32533	7.20545	5.70232	6.13169	7.26539	5.917	-1.34838	0.000104741	0.00223646
101111652	CDH3	7.1616	5.5454	5.55596	4.46722	6.3535	5.01159	-1.34191	0.0367847	0.186988
101102623	SATB2	5.53224	5.74416	4.0795	4.52851	5.6382	4.304	-1.3342	0.0130514	0.0908683
101108614	TENM4	7.08669	7.33438	5.27325	6.48085	7.21053	5.87705	-1.33348	0.0117969	0.0847312
101111612	WNK2	6.98723	6.94773	5.42152	5.84893	6.96748	5.63523	-1.33225	0.000323948	0.00564747
105611800	HS6ST1	5.14613	5.21786	3.76104	3.9448	5.18199	3.85292	-1.32908	0.0254746	0.146224
101117387	EARS2	9.09074	9.82127	8.0113	8.24501	9.456	8.12816	-1.32785	6.17944e-06	0.000208224
101119681	RREB1	9.73047	9.64137	8.0437	8.67589	9.68592	8.3598	-1.32612	1.03723e-06	4.44451e-05
101107294	WIPF2	7.05757	7.49471	5.27325	6.62812	7.27614	5.95069	-1.32545	0.0217765	0.130715
101115490	NAV2	8.36508	7.37241	6.23857	6.84843	7.86874	6.5435	-1.32524	0.00197978	0.0233292
101109531	WNT7B	6.33429	5.04023	4.61123	4.1143	5.68726	4.36277	-1.32449	0.0296537	0.162763
101119758	HCAR1	5.5602	5.5454	4.61123	3.85194	5.5528	4.23158	-1.32122	0.0267565	0.151765
101118601	LARP4	9.7848	9.78929	8.11514	8.82075	9.78705	8.46795	-1.3191	3.85377e-06	0.000139193
101121684	ZFP36L1	10.6859	9.98857	8.48909	9.54845	10.3372	9.01877	-1.31846	0.00106547	0.0142978
101109478	USP2	7.52295	8.48029	6.70006	6.66953	8.00162	6.6848	-1.31682	0.00046149	0.00741136
101123574	RALGAPA2	7.7823	7.46685	5.65516	6.96387	7.62458	6.30952	-1.31506	0.014705	0.0988057
101117624	UROC1	11.6969	11.3094	9.8353	10.5475	11.5032	10.1914	-1.31176	4.14914e-06	0.00014844
101111764	NAALADL2	6.58621	6.62116	4.9213	5.6701	6.60368	5.2957	-1.30798	0.00421205	0.0409648
101115996	SLC44A4	6.85805	6.05602	5.65516	4.64379	6.45703	5.14948	-1.30756	0.0230671	0.136265
101116884	FAT1	10.455	10.5126	8.86305	9.48994	10.4838	9.1765	-1.30731	2.67922e-07	1.39542e-05
101104257	RAB40B	8.56459	8.05846	7.66363	6.35114	8.31152	7.00738	-1.30414	0.0120765	0.0860413
101106480	PLA1A	13.457	13.6442	11.9646	12.5321	13.5506	12.2484	-1.30226	2.47234e-08	1.70746e-06
101116143	ZBTB7A	8.74593	9.1832	7.56503	7.76149	8.96456	7.66326	-1.30131	3.73449e-07	1.82883e-05
101105344	FMO4	11.8657	11.4579	10.3269	10.3944	11.6618	10.3606	-1.30116	1.09395e-11	1.53921e-09
101104626	CCDC78	7.85181	7.70009	7.22899	5.72349	7.77595	6.47624	-1.29971	0.0299609	0.163497
101116797	MTR	9.68199	9.64292	7.98771	8.74208	9.66246	8.36489	-1.29757	1.62571e-05	0.000465115
101110579	RASSF3	9.08594	9.68887	7.99246	8.1939	9.3874	8.09318	-1.29422	1.79724e-06	7.20657e-05
100913161	HSD17B2	10.1459	10.1418	8.27964	9.4209	10.1438	8.85027	-1.29355	0.00104893	0.0141261
101110177	LOC101110177	11.7369	11.5989	9.9349	10.8145	11.6679	10.3747	-1.29317	2.78779e-05	0.000731029
101120476	LOC101120476	5.28663	6.03721	4.70682	4.03204	5.66192	4.36943	-1.29249	0.0296032	0.162541
101109993	SIPA1L3	8.44972	8.10438	6.65283	7.3251	8.27705	6.98897	-1.28808	0.000182121	0.00356564
101104919	SLC13A2	6.53077	7.90602	5.85619	6.00803	7.21839	5.93211	-1.28629	0.00591203	0.0517566
101113269	CAPN5	10.3113	10.6066	9.00381	9.34201	10.4589	9.17291	-1.28601	1.08308e-09	1.02102e-07
101108497	LOC101108497	9.34693	9.67676	8.14531	8.30754	9.51184	8.22643	-1.28541	3.02924e-09	2.59606e-07
101106080	TRIM36	6.53077	7.13639	5.77028	5.33479	6.83358	5.55254	-1.28104	0.00265555	0.0293137
101117476	GLDC	11.9817	12.8713	11.3121	10.9793	12.4265	11.1457	-1.28075	1.17331e-05	0.000352255
105605792	LOC105605792	10.053	11.4329	9.76208	9.16514	10.7429	9.46361	-1.27932	0.0487209	0.225271
101110570	VIL1	6.42831	7.62015	5.42152	6.07118	7.02423	5.74635	-1.27788	0.010156	0.0765238
101116951	TMC5	5.96757	4.96256	3.84748	4.52851	5.46507	4.18799	-1.27707	0.043198	0.208141
101110193	MYRF	8.92324	8.30258	7.30733	7.37602	8.61291	7.34167	-1.27124	1.85027e-05	0.000523013
105604082	LOC105604082	7.80585	7.55549	6.39026	6.43356	7.68067	6.41191	-1.26875	1.48423e-05	0.000430517
101107069	WDR31	6.35039	5.89811	4.56095	5.15212	6.12425	4.85653	-1.26772	0.0111814	0.0818697
101118434	SERTAD2	10.3205	9.72018	8.89892	8.61007	10.0203	8.75449	-1.26584	1.8003e-06	7.20657e-05
101118188	ACOT12	8.02732	7.34206	5.74798	7.09121	7.68469	6.4196	-1.26509	0.0252182	0.145244
443239	GLUD1	13.9924	13.8815	12.4716	12.8736	13.937	12.6726	-1.26436	4.96985e-11	5.89318e-09
101103481	ROS1	9.26436	9.72018	7.66957	8.79292	9.49227	8.23125	-1.26102	0.00266432	0.0293761
100302083	CDKN1A	5.79007	6.97765	4.88088	5.3687	6.38386	5.12479	-1.25907	0.0163972	0.107456
101121444	LAMA5	11.836	11.5574	10.1275	10.7484	11.6967	10.438	-1.25871	7.46788e-07	3.37648e-05
101114816	ACACB	8.77306	9.18105	7.59031	7.84818	8.97706	7.71925	-1.25781	8.62565e-07	3.83557e-05
101111337	LOC101111337	9.55054	8.83925	7.292	8.58505	9.19489	7.93852	-1.25637	0.0104608	0.0779555
106991113	LOC106991113	8.64837	8.76399	7.05825	7.84216	8.70618	7.45021	-1.25597	0.000202766	0.00389571
101118947	REEP6	7.78822	7.04514	5.85619	6.46526	7.41668	6.16072	-1.25596	0.00287828	0.0310986
101112804	CCDC121	6.74079	5.67279	5.2094	4.69815	6.20679	4.95378	-1.25301	0.0196398	0.121765
101120678	SLC26A11	9.52594	8.97647	8.1064	7.89548	9.2512	8.00094	-1.25026	3.32419e-06	0.000122411
101119184	TAB3	7.57868	7.92662	5.87689	7.13128	7.75265	6.50408	-1.24857	0.0160318	0.105798
100192429	HLF	7.42752	7.52204	5.67894	6.77446	7.47478	6.2267	-1.24808	0.00915078	0.0710798
101105519	CNOT1	12.5502	12.4587	10.9373	11.5759	12.5044	11.2566	-1.24788	3.79399e-07	1.84491e-05
100192317	MMP7	9.96422	8.93386	8.74415	7.66242	9.44904	8.20329	-1.24575	0.00642385	0.0550774
101107396	GJB3	5.14613	5.34573	4.14922	3.85194	5.24593	4.00058	-1.24535	0.0342308	0.178136
101116130	SGPP2	6.67838	5.14941	4.39864	4.94292	5.91389	4.67078	-1.24311	0.0359725	0.183854
101103679	PKHD1	8.04721	6.95777	5.81388	6.70978	7.50249	6.26183	-1.24067	0.0126664	0.0888173
100505405	PEG3	6.67838	7.68808	6.13926	5.74947	7.18323	5.94436	-1.23887	0.00506094	0.046275
101116166	ATP4A	8.17475	9.31404	8.08432	6.9302	8.7444	7.50726	-1.23714	0.0134997	0.0928918
101120898	SNX30	9.00688	8.65711	7.40321	7.78679	8.83199	7.595	-1.237	4.53523e-06	0.000160126
101123641	KLF5	7.34956	6.2483	5.8973	5.22798	6.79893	5.56264	-1.23629	0.0152724	0.101604
101112561	AOC1	14.7706	14.9288	13.8448	13.3822	14.8497	13.6135	-1.23622	7.85484e-09	6.06947e-07
106990154	LOC106990154	6.98723	6.86477	5.631	5.74947	6.926	5.69023	-1.23577	0.000394705	0.00659732
101120554	XK	10.4096	10.255	9.18488	9.00993	10.3323	9.0974	-1.23493	9.41919e-13	1.61445e-10
101111119	TECTA	6.35039	6.50269	5.36403	5.03027	6.42654	5.19715	-1.22939	0.00329874	0.0344568
101122152	NANOS1	7.28401	6.93762	6.20622	5.55698	7.11081	5.8816	-1.22921	0.00279488	0.0303716
101102024	SLC25A44	9.67082	9.83632	8.0437	9.00724	9.75357	8.52547	-1.22809	0.000580897	0.00895523
105609347	LOC105609347	6.25098	6.54327	4.65982	5.69704	6.39712	5.17843	-1.21869	0.0267783	0.151843
101102150	AJUBA	8.752	9.24806	7.94913	7.61376	9.00003	7.78144	-1.21859	1.18186e-05	0.000354257
443205	SLC2A2	12.4088	12.8331	10.9833	11.8222	12.621	11.4027	-1.21821	0.000103296	0.00222068
101108269	FRAT2	8.00206	8.46277	7.31494	6.72295	8.23241	7.01894	-1.21347	0.000411009	0.00679156
101122809	NECAB2	8.91785	6.91718	7.1631	6.24558	7.91751	6.70434	-1.21317	0.0222276	0.13259
101106631	CLASP2	9.39235	9.37339	7.84266	8.50344	9.38287	8.17305	-1.20982	2.1846e-05	0.000600415
101120156	CFAP77	5.31972	5.78984	4.65982	4.03204	5.55478	4.34593	-1.20885	0.0378895	0.190826
101122443	SMOC1	11.7799	11.7743	10.7936	10.3537	11.7771	10.5736	-1.20345	1.76885e-09	1.58056e-07
101120155	LARGE	9.00688	9.81022	8.6053	7.80548	9.40855	8.20539	-1.20316	0.00155486	0.0192485
100170327	FASN	13.7962	13.7631	12.6282	12.5319	13.7796	12.58	-1.19961	4.65555e-21	3.81633e-18
101121071	BCORL1	8.54023	8.65093	7.42445	7.36765	8.59558	7.39605	-1.19953	6.09891e-08	3.80758e-06
101119620	LOC101119620	11.5156	11.0671	9.92251	10.2641	11.2913	10.0933	-1.19802	1.2061e-07	6.93287e-06
101118436	FAM234B	9.97854	9.60189	8.28352	8.90116	9.79021	8.59234	-1.19787	3.04556e-05	0.000786588
101114342	FAHD2A	12.3482	12.1006	11.2475	10.8099	12.2244	11.0287	-1.19571	1.9277e-08	1.37151e-06
105604230	LOC105604230	5.61454	5.93924	4.27932	4.89718	5.77689	4.58825	-1.18864	0.0265227	0.150847
101122356	ARHGEF18	10.6914	10.2417	8.67492	9.88215	10.4666	9.27853	-1.18805	0.00515245	0.046907
101122359	HSD17B13	13.6459	14.0325	12.8742	12.4322	13.8392	12.6532	-1.18601	2.63381e-07	1.37557e-05
101119050	LOC101119050	16.6008	16.087	15.3205	14.9965	16.3439	15.1585	-1.18538	1.54545e-06	6.34811e-05
101112384	LOC101112384	15.7516	16.2182	15.015	14.5858	15.9849	14.8004	-1.1845	2.19154e-06	8.43251e-05
101122614	SLC30A10	8.83445	8.49761	7.01221	7.9525	8.66603	7.48236	-1.18367	0.00250283	0.0280549
101118075	NR1I2	12.2871	12.0636	11.0566	10.9283	12.1753	10.9925	-1.18287	5.4598e-14	1.18321e-11
101104881	LMTK2	7.53003	7.9916	5.97616	7.17984	7.76082	6.578	-1.18282	0.0204176	0.125147
105603997	KIAA0754	6.35039	6.0746	4.65982	5.40184	6.2125	5.03083	-1.18167	0.0185173	0.11683
101120835	HACD3	10.8807	10.7237	9.62502	9.61707	10.8022	9.62104	-1.18117	5.35298e-15	1.34567e-12
101106114	HOMER2	10.6675	10.9007	9.67463	9.53171	10.7841	9.60317	-1.18097	4.06551e-12	6.27913e-10
101110410	PLEKHG6	9.81122	9.10854	8.73568	7.82394	9.45988	8.27981	-1.18007	0.00266842	0.029404
101118120	SEC16B	11.0876	10.7037	9.72259	9.70929	10.8956	9.71594	-1.1797	8.53572e-10	8.21084e-08
443000	TF	19.6714	19.7617	18.6802	18.4166	19.7166	18.5484	-1.16814	1.23967e-06	5.18241e-05
101102178	LOC101102178	9.77291	10.1162	8.34424	9.21026	9.94456	8.77725	-1.16731	0.000536867	0.00837922
105606091	LOC105606091	6.33429	6.43241	4.9989	5.43423	6.38335	5.21656	-1.16679	0.00629074	0.0542321
101109813	ARL4D	13.0605	12.6653	11.8135	11.5858	12.8629	11.6996	-1.16328	5.08371e-09	4.06137e-07
101111978	CLYBL	10.6235	10.6544	9.8602	9.09343	10.639	9.47682	-1.16214	6.28638e-05	0.00144717
101117805	SHANK2	10.4569	10.4659	9.26951	9.33559	10.4614	9.30255	-1.15883	2.04008e-15	5.77112e-13
101114099	THAP5	7.85181	9.09495	6.72311	7.90707	8.47338	7.31509	-1.15829	0.0257548	0.147503
101115854	FAM149A	11.7051	11.4414	10.5687	10.2664	11.5733	10.4176	-1.15572	1.5155e-09	1.38035e-07
101119486	JUP	12.7731	12.1164	11.0543	11.5265	12.4448	11.2904	-1.15435	2.26961e-05	0.000618369
101117354	ARHGAP35	10.711	10.5388	8.96808	9.9759	10.6249	9.47199	-1.15292	0.00118526	0.015557
100171393	CIPC	7.50867	7.78715	6.15629	6.83636	7.64791	6.49633	-1.15158	0.0019045	0.0225727
100147794	RHOF	9.31036	9.75082	8.89131	7.87202	9.53059	8.38166	-1.14892	0.0036832	0.0373751
101110098	C20H6orf132	7.67132	7.1186	6.0326	6.46526	7.39496	6.24893	-1.14603	0.00214814	0.0248472
101116024	LOC101116024	11.5578	11.3419	10.1329	10.4754	11.4498	10.3041	-1.14569	2.11495e-09	1.86333e-07
101109503	C1H1orf228	8.08619	9.09495	7.50645	7.38433	8.59057	7.44539	-1.14518	0.00127021	0.0164436
101106437	NT5DC1	9.17452	8.94904	7.30733	8.52616	9.06178	7.91675	-1.14504	0.0116782	0.0841694
101116192	DSC2	10.4259	10.2179	8.97769	9.37992	10.3219	9.1788	-1.14309	1.12471e-07	6.5247e-06
101106899	TNRC6A	9.90414	9.72606	8.95109	8.39654	9.8151	8.67382	-1.14128	9.68214e-06	0.000303234
101120167	PLEKHG3	9.32672	8.96904	7.62132	8.39654	9.14788	8.00893	-1.13895	0.000724209	0.0105929
101110118	PDHA1	10.2811	10.2158	8.56759	9.65536	10.2485	9.11147	-1.13701	0.00294899	0.031627
101111810	SLC22A2	9.12156	8.41982	7.80535	7.46493	8.77069	7.63514	-1.13555	0.000373182	0.00631028
101112091	PCSK6	13.5993	13.984	12.7909	12.5351	13.7917	12.663	-1.12862	1.66095e-08	1.19525e-06
105605805	LOC105605805	6.30154	6.01814	5.47681	4.5873	6.15984	5.03206	-1.12778	0.0387489	0.193837
101102622	SPOPL	8.5047	8.60054	6.67664	8.17486	8.55262	7.42575	-1.12687	0.0471742	0.220661
101106945	AREL1	11.4077	11.0769	9.92002	10.3118	11.2423	10.1159	-1.1264	2.02674e-07	1.0764e-05
101121875	BCO1	11.9778	11.8139	10.9224	10.617	11.8958	10.7697	-1.12611	2.5034e-10	2.63682e-08
101102984	RASSF6	8.73063	8.73216	7.7615	7.44917	8.7314	7.60533	-1.12607	1.82159e-06	7.27633e-05
101123387	VWA8	11.2514	11.0325	9.91628	10.116	11.1419	10.0161	-1.12579	4.12898e-11	5.02244e-09
106991740	LOC106991740	6.61315	6.38854	5.10798	5.64264	6.50084	5.37531	-1.12553	0.00911499	0.0708968
101120497	SLC10A1	15.3106	14.9481	14.3176	13.6903	15.1293	14.0039	-1.12543	3.536e-05	0.000886539
101116172	PVRL1	7.38906	7.17994	5.74798	6.571	7.2845	6.15949	-1.12501	0.00781964	0.0630603
101103516	RTP3	8.73677	9.60029	7.71627	8.37167	9.16853	8.04397	-1.12456	0.00210446	0.024431
101105207	PALB2	9.28545	9.32572	8.15806	8.20802	9.30558	8.18304	-1.12254	7.61933e-10	7.36692e-08
105611628	LOC105611628	8.12882	8.37181	7.37438	6.88404	8.25032	7.12921	-1.1211	0.000199699	0.00384487
101102824	LOC101102824	6.9348	6.69506	5.44943	5.94198	6.81493	5.69571	-1.11922	0.00468281	0.0439253
101109215	CATSPER2	5.81349	5.72076	4.96062	4.33622	5.76712	4.64842	-1.1187	0.0368263	0.187099
101112420	ENC1	9.6002	8.48724	8.28352	7.5707	9.04372	7.92711	-1.11661	0.00619443	0.0535733
101110709	NUP210	10.0181	9.95888	8.86045	8.88661	9.9885	8.87353	-1.11497	2.28414e-12	3.71251e-10
101115258	ZBED1	9.94314	9.30226	8.57711	8.44105	9.6227	8.50908	-1.11362	3.25521e-05	0.00082714
101114722	NUP62	10.5044	10.4946	9.43743	9.33559	10.4995	9.38651	-1.113	7.11034e-14	1.50627e-11
101103701	PHACTR4	9.67082	9.60668	9.23184	7.82394	9.63875	8.52789	-1.11086	0.0273246	0.153876
101106213	AMIGO1	10.0307	9.54307	8.9584	8.39654	9.78687	8.67747	-1.10941	0.0001405	0.0028649
101107392	ADAMTSL3	7.57183	7.46685	5.8973	6.9302	7.51934	6.41375	-1.10559	0.0167385	0.10889
101118708	CRYL1	12.1903	12.0992	11.3708	10.7076	12.1448	11.0392	-1.10557	1.54782e-05	0.000445536
101111715	IGDCC4	8.92861	8.39786	6.95495	8.16041	8.66324	7.55768	-1.10556	0.0208403	0.126954
780476	CLDN3	8.99413	8.14889	8.08432	6.84843	8.57151	7.46638	-1.10513	0.03085	0.166756
101120603	PARP8	10.4058	10.5471	9.22176	9.53358	10.4764	9.37767	-1.09878	4.76123e-09	3.90297e-07
101114197	EML5	8.9499	8.8146	7.19642	8.37584	8.88225	7.78613	-1.09612	0.0143285	0.0969668
101121828	ZNF385B	9.55922	8.87943	8.14104	8.10616	9.21933	8.1236	-1.09573	0.000103772	0.00222583
105603547	SLC26A6	7.59229	8.46277	6.62862	7.23604	8.02753	6.93233	-1.09519	0.0060988	0.0529893
101123062	CDH13	9.36883	9.06739	8.3293	7.91856	9.21811	8.12393	-1.09418	1.88602e-05	0.000529941
105609277	LOC105609277	8.45717	7.37241	6.94519	6.69648	7.91479	6.82083	-1.09396	0.00593346	0.0518212
101122963	KCTD2	10.0319	10.0403	8.65708	9.22885	10.0361	8.94296	-1.09314	1.10723e-05	0.000335622
101117099	LOC101117099	5.53224	6.40331	4.9989	4.75054	5.96778	4.87472	-1.09306	0.0323881	0.172061
101104855	NPAT	8.71518	9.15946	7.7781	7.91282	8.93732	7.84546	-1.09186	1.35174e-05	0.000398839
100620048	B4GALT1	9.32672	9.60349	7.83739	8.9127	9.46511	8.37505	-1.09006	0.00678311	0.0573235
101115877	RBM47	8.94196	8.5909	7.14614	8.20802	8.76643	7.67708	-1.08934	0.0101814	0.076661
101105516	FAM132A	8.66778	7.39476	7.01221	6.87227	8.03127	6.94224	-1.08903	0.00771308	0.0624557
443216	CD14	12.0114	11.9718	10.7854	11.0206	11.9916	10.903	-1.08862	7.52362e-13	1.3257e-10
101119257	SERPINA5	16.2554	16.1254	15.4836	14.7202	16.1904	15.1019	-1.08851	0.000265661	0.00483473
101103393	PMM1	9.72431	10.6208	9.48203	8.68937	10.1726	9.0857	-1.08688	0.00341202	0.0351531
101105863	LOC101105863	15.6482	14.8171	14.3393	13.9526	15.2327	14.146	-1.08671	0.000244204	0.00451261
105612575	LOC105612575	13.6341	13.9116	12.4079	12.9705	13.7729	12.6892	-1.08368	7.20485e-06	0.000236656
101119314	L3MBTL3	10.26	9.98734	8.81827	9.26306	10.1237	9.04066	-1.083	3.77507e-06	0.000136613
101117798	C20H6orf141	5.50373	6.26457	4.96062	4.64379	5.88415	4.80221	-1.08194	0.0357918	0.183275
101109558	SLC7A9	11.4944	11.1888	10.1909	10.3313	11.3416	10.2611	-1.08056	1.04512e-09	9.9519e-08
101114001	AFTPH	10.6235	10.4579	9.23384	9.6893	10.5407	9.46157	-1.07914	8.6714e-07	3.84655e-05
101122401	ADCY9	8.68692	8.67852	7.43845	7.77419	8.68272	7.60632	-1.0764	6.77881e-06	0.000224618
101102613	NUP210L	9.11686	8.44503	7.65166	7.76149	8.78094	7.70657	-1.07437	0.000284752	0.00511793
100174982	CFH	12.4951	13.0692	11.3826	12.0345	12.7822	11.7085	-1.07363	0.000215984	0.00410368
101115199	RDH5	8.59531	7.76444	6.92545	7.29014	8.17988	7.10779	-1.07209	0.00289712	0.0312128
101112835	LIN9	6.41306	6.35853	5.55596	5.07204	6.38579	5.314	-1.07179	0.0135322	0.0930179
101117957	TMEM170A	7.89636	7.75295	6.23857	7.27233	7.82466	6.75545	-1.06921	0.0169587	0.109672
101102154	FAM84B	9.76692	9.35261	8.53214	8.449	9.55976	8.49057	-1.06919	2.16364e-06	8.34217e-05
101103020	KCNK5	9.87382	9.30029	8.40608	8.63815	9.58706	8.52211	-1.06494	4.76772e-05	0.00113498
101112826	PAG1	7.26715	7.39476	5.87689	6.65586	7.33095	6.26637	-1.06458	0.00873833	0.0687041
106991702	LOC106991702	6.36632	6.31231	4.88088	5.6701	6.33932	5.27549	-1.06383	0.0299369	0.163414
101120777	PLEKHA7	8.76107	8.87678	7.58403	7.92996	8.81893	7.757	-1.06193	8.08798e-06	0.000262914
101120831	PROB1	6.72852	6.32788	5.2094	5.72349	6.5282	5.46645	-1.06175	0.0147762	0.0990785
101109366	SYNJ2	7.20652	7.43845	5.99522	6.52663	7.32248	6.26092	-1.06156	0.00308744	0.0327394
101117812	STK40	10.2331	10.4112	8.64506	9.88215	10.3221	9.2636	-1.05855	0.0142195	0.0964717
101121808	SMARCC1	9.87382	10.0868	8.47897	9.36529	9.9803	8.92213	-1.05817	0.00165249	0.0202444
100620050	KCNMB4	10.6747	10.8824	10.2713	9.17236	10.7786	9.72182	-1.05676	0.00622535	0.0537667
101122891	TCHP	6.10678	6.47498	5.24168	5.22798	6.29088	5.23483	-1.05605	0.0121951	0.0865032
101120240	DND1	8.60205	8.37181	6.98387	7.87792	8.48693	7.4309	-1.05604	0.00571876	0.0505245
101104461	LONRF3	8.69009	8.73508	7.65166	7.66242	8.71259	7.65704	-1.05554	3.98521e-07	1.9266e-05
101102368	TAF5L	7.93424	8.32215	6.88515	7.26334	8.12819	7.07424	-1.05395	0.000455698	0.00733709
101105771	BANP	8.36111	9.42859	7.51308	8.17006	8.89485	7.84157	-1.05328	0.00765603	0.0621662
101105177	TGM3	11.9849	11.3025	10.2276	10.9551	11.6437	10.5914	-1.05236	0.0010044	0.013683
101107975	SOX9	8.5011	7.34206	7.26084	6.48085	7.92158	6.87084	-1.05074	0.0226317	0.134478
101118569	TMEM45B	6.88039	5.76718	4.96062	5.5861	6.32379	5.27336	-1.05043	0.0466928	0.219483
105605730	LOC105605730	10.0332	10.309	9.16608	9.07557	10.1711	9.12083	-1.05025	1.08483e-08	8.21423e-07
106991087	LOC106991087	7.83475	8.25043	7.41741	6.571	8.04259	6.99421	-1.04838	0.00931353	0.0720843
101115266	RNF144A	7.77038	7.639	6.36118	6.95273	7.70469	6.65695	-1.04773	0.00211887	0.024569
101105242	SLC12A2	6.50223	6.29657	5.47681	5.22798	6.3994	5.3524	-1.047	0.0105899	0.0785762
101121455	PIK3R1	10.4689	10.9176	9.41814	9.87479	10.6932	9.64647	-1.04677	2.48794e-05	0.00066725
101108006	LOC101108006	9.42122	9.65068	8.51903	8.46084	9.53595	8.48994	-1.04601	4.73941e-08	3.10267e-06
101114441	PPIP5K2	10.303	10.4302	9.30813	9.33773	10.3666	9.32293	-1.04371	1.01488e-11	1.44959e-09
105603312	ZFYVE21	6.78884	6.5697	5.93727	5.33479	6.67927	5.63603	-1.04324	0.0148422	0.0994435
101108844	MYH10	11.7008	12.041	10.6446	11.0112	11.8709	10.8279	-1.04303	5.77358e-07	2.68116e-05
101103286	SLC35D1	12.018	11.7067	10.7074	10.9333	11.8623	10.8203	-1.04202	1.55017e-08	1.12845e-06
101120631	RASSF4	11.4899	10.9033	10.4433	9.86591	11.1966	10.1546	-1.042	0.000266631	0.00484769
101105415	FAM161B	7.36549	7.82604	6.18977	6.9188	7.59577	6.55428	-1.04148	0.00895577	0.069918
101107481	ANGPTL3	14.9361	14.9929	14.3049	13.5414	14.9645	13.9232	-1.0413	0.000302575	0.00538184
101112173	GAS2	9.80976	9.81714	9.25969	8.28552	9.81345	8.7726	-1.04085	0.00422056	0.0409756
101114124	H6PD	11.97	11.4863	10.2683	11.1085	11.7282	10.6884	-1.03975	0.00132864	0.0170177
100302315	ARL6IP1	12.2554	11.8534	10.9458	11.0838	12.0544	11.0148	-1.03956	5.8454e-08	3.66143e-06
101119414	FOXA3	11.3337	11.3201	10.353	10.2219	11.3269	10.2874	-1.03949	6.53856e-14	1.40089e-11
101106856	ERICH5	7.91813	8.82561	7.26084	7.40899	8.37187	7.33491	-1.03696	0.0027234	0.0297182
100529154	NUDT9	9.85137	10.0379	8.74133	9.07814	9.94465	8.90974	-1.03491	5.55045e-07	2.59673e-05
101103606	CELSR2	7.55108	7.60745	6.25448	6.83636	7.57927	6.54542	-1.03384	0.00265136	0.0292846
101117176	RAB11FIP4	7.50148	7.4456	6.23857	6.64206	7.47354	6.44032	-1.03322	0.00121025	0.0157692
101108455	RGAG4	12.8579	12.8492	12.0888	11.553	12.8536	11.8209	-1.03266	3.66582e-06	0.000133685
101123162	DHCR24	13.8038	13.2721	12.0494	12.9622	13.5379	12.5058	-1.03212	0.00280654	0.0304281
105608234	LOC105608234	6.42831	6.11105	5.36403	5.11264	6.26968	5.23833	-1.03135	0.0165728	0.108231
101107209	COLGALT2	8.48296	8.04909	6.66479	7.80548	8.26603	7.23514	-1.03089	0.0291537	0.161145
101105682	CES3	14.2224	14.1646	13.5222	12.8041	14.1935	13.1631	-1.03032	0.000161106	0.00319739
101107670	PQBP1	11.8594	12.1732	11.135	10.8389	12.0163	10.9869	-1.02937	1.14654e-07	6.63095e-06
105609312	LOC105609312	6.59974	6.58274	5.72533	5.40184	6.59124	5.56359	-1.02766	0.00830306	0.0661927
101116032	FAM73B	9.56441	9.32959	8.20792	8.63118	9.447	8.41955	-1.02745	2.08022e-05	0.000574238
101103313	AGMO	10.0307	10.6303	9.76347	8.85106	10.3305	9.30726	-1.02322	0.0051836	0.0470542
101114131	OPA3	7.75232	8.23399	6.46052	7.48052	7.99316	6.97052	-1.02263	0.0236114	0.138596
101104836	NUDT15	6.83534	6.2483	5.14259	5.89621	6.54182	5.5194	-1.02242	0.0365189	0.185938
101109488	ABHD17C	10.1447	10.1582	9.48203	8.77722	10.1515	9.12962	-1.02183	0.000312619	0.00549825
100302096	UBQLN1	11.2973	11.2931	9.8641	10.6834	11.2952	10.2737	-1.02146	0.000586886	0.00903277
101105847	ATM	8.57833	9.20233	7.65766	8.0808	8.89033	7.86923	-1.0211	0.000906081	0.0126987
101105326	TM6SF2	10.6683	10.5454	9.40751	9.76447	10.6069	9.58599	-1.02089	1.43676e-07	8.03817e-06
101116522	KCTD14	10.0858	10.0225	9.2928	8.77406	10.0541	9.03343	-1.0207	2.02741e-05	0.000560479
101122572	SLC20A2	9.99528	9.82264	8.92896	8.84806	9.90896	8.88851	-1.02045	5.33073e-09	4.22292e-07
101106406	KLHL13	8.30025	8.19632	7.2765	7.17984	8.24828	7.22817	-1.02011	2.01599e-05	0.000558964
101119167	SLC25A47	9.40782	9.61146	8.76651	8.2127	9.50964	8.48961	-1.02003	0.000127995	0.00266067
101112413	GPI	13.934	13.9092	12.8215	12.9832	13.9216	12.9023	-1.01926	9.43116e-14	1.93277e-11
101115927	LOC101115927	8.21927	8.17064	7.15465	7.19882	8.19496	7.17673	-1.01822	1.81055e-05	0.000513326
101114727	GLT1D1	9.59006	9.59708	8.82627	8.32492	9.59357	8.5756	-1.01797	3.14897e-05	0.000806668
101108240	ABCA10	13.7159	13.4819	12.3922	12.7716	13.5989	12.5819	-1.01703	3.16142e-07	1.6023e-05
101123048	ENPP1	10.2557	10.2892	8.76374	9.75007	10.2725	9.2569	-1.01558	0.00433765	0.0417823
101110364	MMP11	9.6002	9.30029	8.63598	8.23585	9.45024	8.43592	-1.01433	3.86906e-05	0.00095857
101121801	NNT	12.793	12.6096	11.6339	11.7428	12.7013	11.6884	-1.01296	4.32372e-12	6.48806e-10
105615135	ZBED6CL	6.80061	6.35853	5.3344	5.80006	6.57957	5.56723	-1.01234	0.0174562	0.111869
101113594	DMGDH	12.3914	12.3625	11.7486	10.9827	12.377	11.3657	-1.01133	0.00034107	0.005878
101112825	PCMTD1	13.0602	12.6885	11.9301	11.8025	12.8743	11.8663	-1.00804	4.90732e-08	3.16648e-06
101106569	SPRY3	10.1249	10.7347	9.83794	9.00724	10.4298	9.42259	-1.00725	0.00367193	0.0372809
101120179	LOC101120179	7.38125	6.34329	5.74798	5.96433	6.86227	5.85616	-1.00611	0.0231559	0.136577
101121238	ABCB11	14.7112	14.0417	13.3743	13.3678	14.3765	13.3711	-1.00538	3.16099e-05	0.000808647
101122473	RNF144B	10.7713	10.8936	9.86798	9.78973	10.8325	9.82885	-1.0036	6.93293e-12	1.01328e-09
780479	EGFR	9.00179	9.61305	7.722	8.88661	9.30742	8.3043	-1.00312	0.0268472	0.151911
101105264	CLUH	12.1169	12.1562	10.7689	11.499	12.1366	11.1339	-1.00261	0.000212616	0.00405324
101110320	TTC38	12.9562	12.3445	11.6381	11.6604	12.6504	11.6493	-1.00107	1.10367e-05	0.000335622
101116698	TBC1D24	9.15173	8.79232	8.02528	7.91856	8.97203	7.97192	-1.00011	2.12657e-05	0.000586174
101106422	INSIG1	13.2983	14.3471	14.6044	15.0423	13.8227	14.8233	1.00067	0.00664285	0.0564164
100885760	CNTFR	8.21488	8.66632	9.17864	9.70432	8.4406	9.44148	1.00088	0.000269922	0.00489337
101118755	HNRNPF	12.0664	11.8307	12.9005	12.9987	11.9485	12.9496	1.00108	4.31944e-11	5.22043e-09
101109973	ZFYVE19	8.41951	8.20478	9.18488	9.44296	8.31214	9.31392	1.00178	1.77237e-06	7.125e-05
443111	CCR3	6.39765	6.03721	7.94423	6.49627	6.21743	7.22025	1.00282	0.0268547	0.151911
101102214	SH2D3C	8.01727	7.71793	8.909	8.83295	7.8676	8.87098	1.00338	6.09776e-06	0.000206776
101108383	KRBA1	5.66691	5.11393	6.70006	6.09163	5.39042	6.39585	1.00543	0.0280683	0.157126
100286737	IGFBP3	12.0776	11.8083	12.5981	13.3	11.943	12.949	1.00609	5.27648e-05	0.00123122
101106758	TMTC2	6.30154	6.09294	6.59153	7.81781	6.19724	7.20467	1.00743	0.0191042	0.119255
101103400	LOC101103400	6.02888	5.67279	7.10287	6.61406	5.85084	6.85846	1.00762	0.00851106	0.0674516
101121640	LRRC8C	5.90354	6.41793	7.01221	7.3251	6.16074	7.16866	1.00792	0.00560087	0.0498099
101121061	C1H3orf33	6.45833	5.5454	7.28427	6.736	6.00187	7.01014	1.00827	0.033557	0.175892
101121233	TMEM26	5.9252	5.78984	6.98387	6.74893	5.85752	6.8664	1.00888	0.0033167	0.0345869
101110338	FILIP1	6.59974	7.0166	7.79994	7.83611	6.80817	7.81803	1.00985	0.000509602	0.00802543
101116120	VSTM4	5.90354	5.78984	6.51436	7.19882	5.84669	6.85659	1.0099	0.00948957	0.0730223
101114394	EIF4E3	6.78884	6.85406	6.801	8.86301	6.82145	7.832	1.01055	0.0241602	0.140896
101116103	WLS	8.31673	8.40155	9.10158	9.63982	8.35914	9.3707	1.01156	3.38494e-05	0.000854345
101121135	TNNI2	6.04875	5.69697	6.98387	6.78705	5.87286	6.88546	1.0126	0.00457273	0.0432152
101122149	TSPAN4	8.20163	8.37181	9.34944	9.24947	8.28672	9.29946	1.01274	7.50254e-08	4.51926e-06
101103732	UST	7.70301	7.94693	8.58342	9.09343	7.82497	8.83843	1.01346	0.000135642	0.00278374
101104514	LOC101104514	4.66959	5.34573	6.01403	6.02939	5.00766	6.02171	1.01405	0.0390231	0.194851
101116410	MMP16	5.64096	5.72076	7.04001	6.35114	5.68086	6.69558	1.01471	0.0114083	0.0830135
101112424	LOXL1	10.4522	10.0008	11.007	11.4778	10.2265	11.2424	1.0159	2.4267e-05	0.000653615
101108634	MINOS1	9.54005	9.45896	10.5994	10.4319	9.4995	10.5157	1.01617	6.43835e-11	7.44716e-09
101123311	TBC1D4	6.51657	6.28066	7.245	7.5852	6.39862	7.4151	1.01648	0.00124817	0.0162185
101111044	MYBPC2	5.6924	6.03721	7.09405	6.66953	5.8648	6.88179	1.01699	0.00648225	0.0554269
101122521	LOC101122521	7.95545	8.48029	9.00381	9.4725	8.21787	9.23815	1.02028	0.000343504	0.00590376
101122310	VRK1	6.83534	6.16406	7.54576	7.49595	6.4997	7.52086	1.02115	0.00459936	0.043368
101111927	COL6A1	11.5517	11.0116	11.9198	12.6869	11.2816	12.3034	1.02176	0.00042623	0.00698729
101120874	GSTP1	8.4793	7.93172	9.30813	9.14816	8.20551	9.22814	1.02263	0.000101974	0.00220231
101119909	STX11	7.12463	6.44674	7.73339	7.8838	6.78569	7.8086	1.02291	0.00329577	0.0344448
101106200	PAMR1	7.45756	7.80395	8.68669	8.62067	7.63075	8.65368	1.02293	1.57884e-05	0.000453083
101117219	RUSC2	7.1707	7.31106	8.212	8.31626	7.24088	8.26413	1.02325	1.16908e-05	0.000352044
101112064	SEMA6D	6.26803	6.51634	6.801	8.03402	6.39219	7.41751	1.02532	0.0151373	0.10099
105609012	LOC105609012	4.94875	4.38078	5.55596	5.8247	4.66477	5.69033	1.02557	0.0493382	0.226438
101103331	TMEM97	12.2873	11.7632	13.0057	13.0963	12.0253	13.051	1.02574	2.12099e-06	8.2062e-05
101104164	LOC101104164	8.35314	8.03967	9.70678	8.73884	8.19641	9.22281	1.0264	0.00184906	0.0220926
105610645	PARVG	7.87426	7.66375	8.94621	8.64509	7.769	8.79565	1.02664	1.23314e-05	0.000367873
101110489	CNRIP1	5.88155	6.92743	7.44539	7.41711	6.40449	7.43125	1.02676	0.0260421	0.14871
101109820	LOC101109820	8.49024	8.17495	9.17655	9.54289	8.3326	9.35972	1.02712	1.41567e-05	0.00041517
101118555	TAGLN	9.7594	10.1669	11.1339	10.8487	9.96314	10.9913	1.02815	1.01262e-06	4.36887e-05
100270713	IGFBP7	10.6227	9.9196	11.0769	11.5241	10.2711	11.3005	1.02938	0.000316328	0.00554796
100187549	HPCAL1	6.76501	7.80395	8.39894	8.23585	7.28448	8.3174	1.03291	0.0133465	0.0922415
101117930	GIPC3	7.70927	7.09149	8.34052	8.52616	7.40038	8.43334	1.03296	0.000770381	0.0111046
101122883	GRAMD1A	8.73063	9.02504	9.38601	10.4369	8.87784	9.91147	1.03364	0.00135649	0.017304
101113566	RALB	9.28754	9.37526	10.306	10.4249	9.3314	10.3655	1.03406	8.19464e-12	1.1794e-09
101115558	BATF3	6.19858	5.57179	7.04001	6.79954	5.88518	6.91978	1.03459	0.00963835	0.0738705
101110017	FAIM	5.79007	5.07755	6.71163	6.22721	5.43381	6.46942	1.03561	0.0273765	0.154123
106991752	LOC106991752	5.44496	5.34573	6.56627	6.29933	5.39535	6.4328	1.03745	0.00763308	0.0620976
101123668	UBA7	8.11003	8.03018	9.22176	8.99372	8.07011	9.10774	1.03763	3.3151e-07	1.66231e-05
101115084	RCSD1	8.22801	8.48029	9.25179	9.53358	8.35415	9.39268	1.03853	1.26398e-06	5.27237e-05
101106689	LOC101106689	8.12882	8.16632	8.88621	9.48609	8.14757	9.18615	1.03858	6.37537e-05	0.00146587
101103244	PREX2	6.12561	6.11105	7.17985	7.14112	6.11833	7.16049	1.04216	0.000685243	0.0101409
101115412	FLI1	8.35713	8.21318	9.40395	9.25175	8.28516	9.32785	1.04269	4.56409e-08	3.00879e-06
101122559	LST1	7.25008	6.94773	8.5354	7.74866	7.09891	8.14203	1.04313	0.0022068	0.0253701
101105550	COL13A1	4.56309	4.65215	5.27325	6.02939	4.60762	5.65132	1.0437	0.0437853	0.21014
101103306	STXBP1	8.38475	7.95697	9.58154	8.84806	8.17086	9.2148	1.04393	0.000741189	0.0107578
106991367	IRS2	4.66959	4.43929	5.55596	5.64264	4.55444	5.5993	1.04486	0.0353687	0.1818
101105752	CENPE	4.81591	4.96256	6.12202	5.74947	4.88924	5.93575	1.04651	0.0216087	0.130087
101109363	FYN	8.64837	8.28274	9.36051	9.66733	8.46556	9.51392	1.04836	6.42984e-06	0.000213806
101108594	IGFLR1	6.30154	5.43471	7.35237	6.48085	5.86812	6.91661	1.04849	0.0339053	0.177028
101116840	THBS2	8.02732	7.68808	8.53214	9.28098	7.8577	8.90656	1.04886	0.000727323	0.0106133
101115456	ECSCR	6.88039	7.36488	8.22013	8.12612	7.12264	8.17312	1.05049	0.000232417	0.00434721
101108728	STK39	8.32082	7.80395	9.07047	9.15546	8.06238	9.11297	1.05058	4.11832e-05	0.00100971
101107101	NID2	8.47564	8.76399	9.37695	9.96624	8.61981	9.6716	1.05178	4.98015e-05	0.00117517
101107485	CREB3L4	5.88155	5.81216	6.79012	7.00758	5.84685	6.89885	1.052	0.00191806	0.0226887
101119936	YPEL1	6.99749	7.70606	8.7858	8.02341	7.35178	8.4046	1.05283	0.00549247	0.0491247
101103907	ST6GALNAC2	7.96594	7.48085	8.95353	8.5994	7.72339	8.77647	1.05307	0.000186935	0.00364098
101106706	MVD	12.8163	12.5309	13.6256	13.8288	12.6736	13.7272	1.05359	1.16255e-09	1.09048e-07
101110021	PEAR1	8.77902	8.66938	9.56728	9.98958	8.7242	9.77843	1.05423	9.52222e-07	4.14623e-05
101114409	MYH11	11.3174	11.7532	12.3396	12.8395	11.5353	12.5895	1.05426	8.17011e-06	0.000263683
101112815	PAM	10.9681	10.7636	11.5032	12.3414	10.8659	11.9223	1.05642	7.81207e-05	0.00174927
101105435	ZNF114	4.99045	5.49111	6.33149	6.26372	5.24078	6.2976	1.05682	0.0144659	0.097651
101102316	TMEM71	5.5602	5.28321	6.22249	6.736	5.42171	6.47924	1.05754	0.0107673	0.0794301
101120867	SV2B	5.21809	5.14941	5.79224	6.69648	5.18375	6.24436	1.06062	0.023063	0.136265
101106287	CLEC14A	7.52295	7.58818	8.64506	8.58865	7.55556	8.61685	1.06129	4.09263e-07	1.96843e-05
101104051	LOC101104051	10.9318	10.1329	11.6513	11.5368	10.5323	11.5941	1.06171	0.000206698	0.00395643
101117040	COL8A2	4.94875	4.54964	5.27325	6.35114	4.7492	5.8122	1.063	0.0487958	0.225379
101123150	SEMA5A	8.12414	7.3799	8.43079	9.20088	7.75202	8.81583	1.06381	0.00440546	0.0421312
101108027	ARMCX2	7.03782	6.31231	7.57773	7.90128	6.67506	7.7395	1.06444	0.00425899	0.0412425
101111159	CDCA2	4.61732	4.49552	6.01403	5.22798	4.55642	5.62101	1.06459	0.0419835	0.204467
101117454	BSN	4.94875	4.79343	5.27325	6.59985	4.87109	5.93655	1.06546	0.0443572	0.211939
105609916	LOC105609916	5.03097	4.88047	6.01403	6.02939	4.95572	6.02171	1.06599	0.0140227	0.0957474
101113105	POC1A	7.98669	7.82055	9.4513	8.4881	7.90362	8.9697	1.06608	0.0011876	0.015571
101107462	CDH5	10.4863	10.5913	11.7423	11.472	10.5388	11.6071	1.06829	3.48327e-11	4.40762e-09
101123350	SHROOM4	5.58763	5.14941	5.87689	6.99678	5.36852	6.43683	1.06831	0.0292643	0.161392
101102069	NCALD	7.89087	6.97765	8.53865	8.46868	7.43426	8.50367	1.06941	0.00431748	0.0416413
101120456	S100A11	9.73355	9.63669	10.8404	10.669	9.68512	10.7547	1.06961	3.41884e-12	5.32718e-10
101112927	FBLN5	10.2277	9.69188	10.6439	11.4153	9.95977	11.0296	1.0698	0.000303992	0.00539686
101116134	TTLL1	5.64096	5.95937	6.43283	7.30773	5.80017	6.87028	1.07011	0.0116575	0.0841411
101118093	RRM2	6.51657	7.28737	8.92648	7.0183	6.90197	7.97239	1.07042	0.0269968	0.152577
101111037	FMOD	6.26803	5.6482	6.31641	7.74221	5.95811	7.02931	1.0712	0.0292313	0.161384
101107206	C11H17orf58	5.07038	4.38078	5.8973	5.69704	4.72558	5.79717	1.07159	0.0418167	0.203833
101118442	PLPPR2	7.36549	6.44674	8.19149	7.76785	6.90612	7.97967	1.07356	0.00941897	0.072632
101108618	P3H2	8.40031	8.1445	9.38601	9.30745	8.2724	9.34673	1.07433	6.52659e-08	4.00822e-06
100141299	CD9	9.11686	8.68155	9.88724	10.06	8.8992	9.97364	1.07443	1.22809e-06	5.15687e-05
101120546	SLC16A9	6.30154	6.2483	7.70473	6.99678	6.27492	7.35075	1.07584	0.00277082	0.0301623
443541	PGD	13.1515	13.1481	14.1392	14.3136	13.1498	14.2264	1.0766	2.05084e-15	5.77112e-13
780507	FGFR1	8.36508	7.89037	8.87339	9.53544	8.12773	9.20442	1.07669	0.000429796	0.00701591
101116560	CARD9	7.34956	7.07313	8.58027	7.99655	7.21134	8.28841	1.07707	0.000400993	0.00666694
101110015	PIK3CA	9.08834	8.077	9.87571	9.44495	8.58267	9.66033	1.07766	0.00474661	0.0443472
101122131	DKK3	7.97116	7.45272	8.74978	8.82991	7.71194	8.78984	1.07791	5.57217e-05	0.00129381
101110322	FAM221A	7.50867	6.55655	8.02528	8.19862	7.03261	8.11195	1.07934	0.00748363	0.0613729
105603269	LOC105603269	8.01222	8.22154	9.25179	9.14081	8.11688	9.1963	1.07942	5.31018e-08	3.37098e-06
101118903	CRYBB1	4.56309	5.11393	5.55596	6.28163	4.83851	5.9188	1.08029	0.0377628	0.190624
101111647	CSRP1	8.36903	8.20055	9.27146	9.45879	8.28479	9.36513	1.08033	3.20365e-08	2.18057e-06
101117765	PLAC8	9.59683	9.96137	11.2973	10.4229	9.7791	10.8601	1.081	0.000217386	0.0041192
101122689	LOC101122689	7.17974	6.47498	7.92944	7.88965	6.82736	7.90955	1.08219	0.00180356	0.0216966
101115273	IRAK3	7.06734	6.54327	8.07091	7.7095	6.8053	7.8902	1.0849	0.000946118	0.0130682
101116531	PLEKHO1	8.78792	8.6228	9.85238	9.72901	8.70536	9.7907	1.08534	7.14321e-10	6.94217e-08
101114116	COLEC10	9.27283	9.47303	10.0533	10.8659	9.37293	10.4596	1.08666	7.77474e-05	0.00174298
101113991	IL3RA	5.79007	6.46093	7.31494	7.11138	6.1255	7.21316	1.08766	0.00466114	0.0437873
101120216	TMPRSS2	7.36549	7.19699	7.4931	9.24947	7.28124	8.37129	1.09005	0.0106707	0.0788857
101105798	CHST2	6.72852	5.78984	7.31494	7.38433	6.25918	7.34963	1.09045	0.012672	0.0888173
101109284	TMEM106A	7.46497	7.67596	8.73851	8.58505	7.57047	8.66178	1.09131	1.15979e-06	4.90286e-05
101118332	PLAT	10.8177	10.4428	11.494	11.9509	10.6302	11.7224	1.09219	1.11425e-06	4.72092e-05
101109147	CENPP	4.56309	4.65215	6.0326	5.3687	4.60762	5.70065	1.09303	0.0309799	0.166855
101102234	SYDE1	6.31801	7.60105	8.05737	8.055	6.95953	8.05618	1.09665	0.0285676	0.159024
101113917	STMN1	8.10529	8.14889	9.80726	8.64162	8.12709	9.22444	1.09735	0.00154978	0.0191981
101123575	HSD17B14	9.90141	9.41042	10.4537	11.0535	9.65591	10.7536	1.0977	4.73089e-05	0.00112907
101122783	PDGFRB	8.82007	7.86392	8.98247	9.8982	8.34199	9.44034	1.09835	0.00749761	0.0614342
101106242	LOC101106242	5.9252	5.25091	7.36708	6.00803	5.58806	6.68755	1.0995	0.0326383	0.172709
101103346	LMO2	8.0717	7.40947	9.15553	8.52616	7.74058	8.84084	1.10026	0.00136441	0.0173729
101123442	KIF4A	4.72003	5.59771	6.7458	5.77499	5.15887	6.26039	1.10152	0.0466201	0.219196
101117259	TRPV2	6.02888	6.03721	7.18816	7.08102	6.03304	7.13459	1.10155	0.000439711	0.00714067
101110380	RAMP1	7.2241	6.18131	7.78906	7.83004	6.70271	7.80955	1.10684	0.0120003	0.0856699
101119513	SHISA5	9.33686	9.47303	10.59	10.4339	9.40495	10.512	1.10704	3.12196e-12	4.90512e-10
101120506	WNT9B	6.02888	6.29657	6.34641	8.1939	6.16273	7.27016	1.10743	0.0208082	0.12684
101118701	DLGAP5	4.99045	4.96256	6.55346	5.61465	4.9765	6.08405	1.10755	0.0227152	0.134818
101112084	LOC101112084	7.2241	6.4889	7.67549	8.25411	6.8565	7.9648	1.1083	0.00407179	0.0400258
101108753	KIAA0101	5.53224	5.25091	7.13759	5.87276	5.39158	6.50518	1.1136	0.0221885	0.132429
101118552	C5AR2	5.9883	6.11105	7.75592	6.571	6.04968	7.16346	1.11378	0.00983227	0.075012
101105979	GCA	7.26715	5.97923	7.53278	7.94128	6.62319	7.73703	1.11384	0.0351445	0.180943
443265	TIE1	8.24534	8.62596	9.5593	9.54103	8.43565	9.55017	1.11452	1.40861e-07	7.92772e-06
101102357	LOC101102357	4.66959	4.79343	5.99522	5.69704	4.73151	5.84613	1.11462	0.0169775	0.109734
100307038	CYGB	6.94544	5.93924	7.35237	7.76785	6.44234	7.56011	1.11778	0.014285	0.0967988
101120990	EDA	5.44496	4.74786	6.0326	6.40116	5.09641	6.21688	1.12047	0.0214797	0.129676
101121949	LOC101121949	6.71615	6.62116	8.15382	7.42519	6.66865	7.78951	1.12085	0.000995614	0.0135925
101118228	XCR1	4.50673	4.25612	5.36403	5.64264	4.38142	5.50333	1.12191	0.0318042	0.170206
100302062	REM1	6.72852	6.69506	7.6396	8.02872	6.71179	7.83416	1.12237	9.20209e-05	0.00201272
442999	AQP1	6.67838	6.76536	7.26869	8.42099	6.72187	7.84484	1.12297	0.00436447	0.041898
101102001	ICAM2	7.81748	7.5817	8.88109	8.76454	7.69959	8.82282	1.12323	2.90218e-07	1.49502e-05
101104340	RELT	6.67838	7.0166	8.12383	7.81781	6.84749	7.97082	1.12333	0.000106572	0.00226784
105608279	LOC105608279	6.38207	5.69697	7.75592	6.571	6.03952	7.16346	1.12394	0.0184454	0.116467
101105316	LOC101105316	8.24102	7.40213	8.80212	9.09343	7.82158	8.94778	1.1262	0.00119479	0.0156326
101121843	INHBC	11.1214	11.903	12.8843	12.3946	11.5122	12.6394	1.12727	0.000181297	0.0035532
101103554	MFNG	7.61911	7.29531	8.64807	8.5224	7.45721	8.58524	1.12802	3.26458e-06	0.000120924
101112533	GPRC5B	6.26803	6.05602	7.47963	7.10133	6.16203	7.29048	1.12845	0.000636231	0.00961333
101107613	LOC101107613	4.50673	4.31979	5.3344	5.74947	4.41326	5.54194	1.12867	0.0299953	0.16359
780457	SOD2	11.847	12.7958	13.1327	13.7677	12.3214	13.4502	1.12883	0.00128827	0.0166477
101105029	CUX2	8.93663	9.06971	9.54158	10.7224	9.00317	10.132	1.12884	0.000659819	0.00983417
101120148	DQA	8.62209	9.23159	10	10.1123	8.92684	10.0562	1.12932	8.29172e-06	0.000265871
101114088	CHPF	8.25392	8.38676	9.05011	9.85698	8.32034	9.45355	1.13321	0.000103123	0.00221949
101117934	MYZAP	6.04875	5.34573	6.92545	6.736	5.69724	6.83072	1.13348	0.00716976	0.0596026
101109241	SLC31A2	6.26803	6.79926	7.68139	7.65557	6.53365	7.66848	1.13483	0.00042656	0.00698729
101103625	SPATS2L	8.34513	8.64783	9.82734	9.43698	8.49648	9.63216	1.13568	1.03622e-06	4.44451e-05
101112761	MS4A7	7.65844	7.43845	9.05011	8.3206	7.54845	8.68535	1.13691	0.000227054	0.00427233
100302549	SLC1A5	7.35755	7.38735	8.15382	8.86598	7.37245	8.5099	1.13745	0.00018491	0.00361273
101107986	RASIP1	7.84615	7.77584	9.00381	8.89536	7.81099	8.94958	1.13859	1.005e-08	7.64041e-07
101114118	LPAR6	8.0717	7.41677	8.64204	9.12602	7.74423	8.88403	1.1398	0.00044552	0.00720398
101104094	WSCD2	8.28776	8.22154	9.98224	8.80845	8.25465	9.39535	1.14069	0.000967543	0.0133154
101113652	PDLIM3	9.12156	8.92876	10.1479	10.1855	9.02516	10.1667	1.14151	4.38365e-12	6.48806e-10
105612589	FAM26E	6.02888	6.11105	7.1715	7.2543	6.06997	7.2129	1.14293	0.000210369	0.00401854
101120535	LOC101120535	5.66691	4.9221	6.47417	6.40116	5.2945	6.43766	1.14316	0.0135668	0.0931491
101110646	ERG	7.75232	8.1134	9.07047	9.08325	7.93286	9.07686	1.144	2.95371e-07	1.51329e-05
101118347	FBLN7	4.81591	5.78984	6.84368	6.05044	5.30288	6.44706	1.14418	0.0365827	0.186212
101113200	SPAG8	5.71744	5.78984	6.84368	6.95273	5.75364	6.89821	1.14457	0.000704445	0.0103413
101105529	STK10	8.93663	8.80628	10.0223	10.0112	8.87146	10.0167	1.14529	8.74215e-13	1.52615e-10
101117847	GALNT16	7.43509	6.92743	7.65166	9.00185	7.18126	8.32676	1.1455	0.00645236	0.0552214
100302624	KCNMB1	4.99045	5.04023	5.93727	6.38468	5.01534	6.16097	1.14564	0.00887568	0.0694077
101111439	SPR	12.2826	12.1665	13.5143	13.2276	12.2246	13.3709	1.14639	2.3323e-12	3.75839e-10
101112149	CENPF	5.61454	5.67279	7.19642	6.38468	5.64367	6.79055	1.14688	0.00569285	0.0503517
101115082	GJA5	7.93957	7.50159	9.20753	8.52991	7.72058	8.86872	1.14814	0.000271925	0.00492023
101105922	DSE	7.80585	8.1445	8.924	9.32915	7.97517	9.12657	1.1514	5.23423e-06	0.000181743
101113334	LHFPL2	8.18377	8.36805	9.18072	9.67413	8.27591	9.42742	1.15151	1.99889e-06	7.88434e-05
101116728	TIFA	6.23372	6.0746	7.25294	7.35924	6.15416	7.30609	1.15193	0.000160149	0.00319181
101105202	ARHGAP31	8.34513	8.24634	9.37149	9.52608	8.29573	9.44879	1.15306	3.78766e-10	3.86013e-08
101108826	P3H3	7.53003	6.71887	8.15382	8.40474	7.12445	8.27928	1.15482	0.00144955	0.0182199
101110855	LOC101110855	11.7028	11.0372	12.6341	12.4168	11.37	12.5254	1.15543	6.13047e-06	0.00020714
101103175	DHDH	5.10875	4.83761	5.79224	6.46526	4.97318	6.12875	1.15557	0.0140273	0.0957474
100216434	CDKN1C	5.94654	4.96256	6.87489	6.35114	5.45455	6.61302	1.15846	0.0260517	0.14871
101120093	LOC101120093	8.01222	7.07313	8.42377	8.98007	7.54267	8.70192	1.15925	0.00366179	0.037198
101108730	LOC101108730	9.73508	9.51444	11.0819	10.487	9.62476	10.7845	1.15969	1.18467e-06	4.99683e-05
101104065	KANK3	6.51657	7.02618	8.07091	7.79305	6.77137	7.93198	1.1606	0.000236396	0.00439114
101107401	LOC101107401	13.5456	14.2451	14.8611	15.252	13.8953	15.0566	1.16125	3.41738e-05	0.000861381
105608638	LOC105608638	5.41466	5.21786	6.71163	6.24558	5.31626	6.47861	1.16235	0.00459193	0.0433532
101108898	LHX2	7.82326	7.22221	8.5256	8.84505	7.52273	8.68533	1.16259	0.000133627	0.00275948
101103461	LOC101103461	7.78822	7.17994	9.00381	8.29437	7.48408	8.64909	1.16501	0.000914243	0.0127683
101121367	TMED6	7.34956	7.31888	8.29125	8.70936	7.33422	8.50031	1.16609	5.85402e-06	0.000199949
101103492	SCARF1	8.60876	8.60694	9.8563	9.69265	8.60785	9.77448	1.16663	1.24502e-11	1.71341e-09
101113577	GRASP	6.19858	5.74416	7.18816	7.09121	5.97137	7.13969	1.16832	0.000844679	0.0119922
101114773	HOXA4	4.03513	4.04625	4.9213	5.49691	4.04069	5.20911	1.16841	0.0437751	0.21014
101119095	AFAP1L2	7.70301	7.40213	8.30659	9.1359	7.55257	8.72124	1.16867	0.00036876	0.00625957
101107285	RHOJ	6.81228	5.85577	7.19642	7.81781	6.33403	7.50712	1.17309	0.0109285	0.08033
101106947	TCF21	7.69042	7.03569	8.21607	8.85704	7.36306	8.53656	1.1735	0.000935566	0.0129525
101116197	CCNF	4.50673	4.79343	6.39026	5.26447	4.65008	5.82737	1.17729	0.0293415	0.161614
100037691	APOBEC3F	6.98723	7.00696	8.26007	8.091	6.9971	8.17554	1.17844	1.30648e-06	5.42562e-05
101104245	FAXC	6.4434	5.81216	6.99338	7.62081	6.12778	7.3071	1.17932	0.00392599	0.039061
101121717	HRH1	4.32313	4.31979	5.81388	5.19055	4.32146	5.50221	1.18075	0.0277528	0.155637
101114276	C7H15orf48	5.58763	5.00192	6.28578	6.66953	5.29477	6.47765	1.18288	0.00784189	0.0631572
101117688	BMP2	6.06836	5.11393	6.64078	6.90731	5.59114	6.77404	1.1829	0.0151825	0.101113
101108948	GDPD5	7.04772	6.76536	8.14104	8.03929	6.90654	8.09017	1.18363	6.31228e-06	0.000212142
101103861	CPXM2	4.50673	3.80058	5.24168	5.43423	4.15366	5.33796	1.1843	0.0488632	0.225513
101104535	CCHCR1	6.74079	6.99726	8.46537	7.64177	6.86902	8.05357	1.18455	0.000735421	0.0107071
780517	TNFSF13B	7.32533	7.13639	7.80535	9.02596	7.23086	8.41566	1.1848	0.00209587	0.0244073
106992022	LOC106992022	6.36632	6.28066	7.51308	7.5036	6.32349	7.50834	1.18485	3.14383e-05	0.000806668
101105165	CNKSR3	6.9024	7.3799	8.38093	8.27214	7.14115	8.32654	1.18539	2.15691e-05	0.000593671
100820737	MFGE8	9.12858	8.70261	10.013	10.1914	8.91559	10.1022	1.18658	5.26315e-08	3.35241e-06
101120384	HAND2	7.99695	7.95697	9.18695	9.14816	7.97696	9.16755	1.19059	1.32199e-10	1.43246e-08
443331	TIMP1	7.74625	7.68808	8.76096	9.05489	7.71716	8.90792	1.19076	7.80799e-08	4.68827e-06
101118976	LOC101118976	4.25633	4.7008	5.97616	5.3687	4.47857	5.67243	1.19386	0.0256036	0.146771
443282	GGTA2P	7.7217	6.7423	8.5256	8.32924	7.232	8.42742	1.19542	0.00262948	0.0291282
101103186	SMTN	9.92847	9.61464	10.8378	11.1041	9.77156	10.9709	1.19939	5.26664e-10	5.25382e-08
101116016	C26H8orf4	8.68692	8.59733	9.72972	9.9593	8.64213	9.84451	1.20238	3.61523e-11	4.54086e-09
101102017	PTH1R	9.48459	8.85814	10.4485	10.2997	9.17137	10.3741	1.20277	2.71948e-06	0.000102341
101106012	PDGFRA	8.91514	8.54167	9.47186	10.3933	8.72841	9.93259	1.20418	0.000140212	0.0028649
101105944	NRIP3	5.07038	4.04625	5.65516	5.87276	4.55832	5.76396	1.20565	0.0469606	0.22004
101121807	LOC101121807	4.72003	4.38078	5.30415	6.20861	4.55041	5.75638	1.20597	0.0254772	0.146224
101121985	OLFML3	11.1243	10.7141	11.8232	12.4311	10.9192	12.1272	1.20793	1.56126e-06	6.38525e-05
101104244	FAM162B	4.44809	4.54964	5.36403	6.05044	4.49887	5.70723	1.20837	0.0196604	0.121853
101108816	PTPRU	5.14613	6.0746	6.85416	6.78705	5.61036	6.82061	1.21024	0.0100075	0.0758671
101123346	CTNNA3	3.86624	4.38078	4.9989	5.6701	4.12351	5.3345	1.21098	0.0423924	0.205837
101109262	IL18RAP	5.07038	5.376	6.06904	6.79954	5.22319	6.43429	1.21109	0.00720093	0.0597218
101121448	PTGIR	4.03513	4.25612	5.44943	5.26447	4.14562	5.35695	1.21133	0.0269375	0.152317
101102903	ADAMTS3	5.6924	5.74416	6.52751	7.33372	5.71828	6.93061	1.21234	0.00293181	0.0315144
101118008	KCNJ8	7.84615	8.12235	8.65108	9.74362	7.98425	9.19735	1.2131	0.000516027	0.00810543
101111110	CD7	5.66691	5.04023	6.23857	6.89572	5.35357	6.56715	1.21358	0.00934387	0.0722598
101108725	PDK3	7.06734	7.10962	7.63353	8.97458	7.08848	8.30406	1.21558	0.00242677	0.0274471
105607267	LOC105607267	5.9883	5.07755	7.04916	6.4495	5.53292	6.74933	1.2164	0.0147169	0.0988151
101116049	SEMA6A	7.51583	7.10962	8.37367	8.68601	7.31272	8.52984	1.21712	9.71015e-06	0.000303607
101117179	HES2	5.50373	5.11393	6.54055	6.51153	5.30883	6.52604	1.21721	0.00230896	0.0263677
101118494	COL6A5	5.9883	4.79343	5.30415	7.91282	5.39087	6.60849	1.21762	0.0475711	0.221798
105616456	HIC1	5.76627	5.04023	6.7458	6.49627	5.40325	6.62103	1.21779	0.00663217	0.0564146
678680	LGMN	11.2863	11.339	12.3936	12.6694	11.3127	12.5315	1.21882	3.8004e-15	1.00919e-12
101113408	USHBP1	7.43509	7.10962	8.63294	8.35484	7.27235	8.49389	1.22154	3.13698e-06	0.000116656
101115511	CALCRL	8.0223	8.13125	9.08166	9.51666	8.07678	9.29916	1.22238	1.52e-07	8.44429e-06
101120469	LOC101120469	7.44262	7.45272	8.51243	8.82991	7.44767	8.67117	1.2235	1.97969e-07	1.05438e-05
101122223	SEMA3F	8.24102	7.79277	8.91902	9.565	8.0169	9.24201	1.22511	4.81154e-05	0.00114397
101120574	ADAMTS2	9.13556	8.58118	9.76347	10.4046	8.85837	10.084	1.22566	3.57601e-05	0.000895326
101107367	THSD1	6.70367	5.34573	7.12899	7.37602	6.0247	7.2525	1.2278	0.0311029	0.167403
101113255	DNAH17	5.66691	4.9221	6.37579	6.66953	5.2945	6.52266	1.22816	0.00812758	0.0649861
101119960	HECW2	5.64096	5.67279	6.59153	7.18936	5.65688	6.89045	1.23357	0.00136634	0.0173825
101106083	MARCKS	9.66439	9.122	10.5806	10.6732	9.39319	10.6269	1.23373	8.68742e-08	5.13457e-06
101117671	EMC9	10.5626	11.1717	12.1894	12.0169	10.8671	12.1032	1.23603	1.90655e-07	1.02119e-05
105604782	LOC105604782	7.99183	7.47387	8.97529	8.9663	7.73285	8.97079	1.23794	2.10845e-06	8.17956e-05
101111323	STAB1	9.73661	9.86994	11.3121	10.7755	9.80328	11.0438	1.24056	1.64148e-08	1.18577e-06
101107721	FAM110A	5.10875	4.74786	6.44674	5.89621	4.92831	6.17147	1.24317	0.00756254	0.0618318
100049062	LYZ	7.98669	6.86477	8.74978	8.58865	7.42573	8.66921	1.24348	0.00352079	0.036057
101120250	TMEM200A	5.03097	5.14941	6.01403	6.65586	5.09019	6.33495	1.24476	0.00503205	0.0461336
101123225	NRP1	9.89593	9.81022	10.8966	11.3008	9.85308	11.0987	1.24565	5.91486e-11	6.88388e-09
101103585	PLCB1	7.55803	7.49471	8.909	8.63815	7.52637	8.77358	1.24721	3.70525e-08	2.46851e-06
101111541	ANGPTL6	10.754	9.98857	11.5106	11.7338	10.3713	11.6222	1.25093	8.11345e-06	0.000262914
105614936	LOC105614936	6.39765	5.28321	7.37438	6.81192	5.84043	7.09315	1.25272	0.0160616	0.10592
101106372	PRICKLE2	8.12414	8.21737	9.0085	9.83895	8.17076	9.42373	1.25297	2.63156e-05	0.000695869
101101854	HTRA1	9.92713	9.70981	10.8058	11.3387	9.81847	11.0723	1.25379	2.11601e-08	1.4942e-06
101102932	FBXL7	7.02784	6.70702	8.02063	8.222	6.86743	8.12132	1.25389	4.2845e-06	0.000152703
101102174	KIAA1549L	9.62357	9.17461	9.96301	11.3526	9.39909	10.6578	1.2587	0.0384763	0.192934
101123570	NXN	7.30894	7.43845	8.39894	8.86598	7.37369	8.63246	1.25876	1.91916e-06	7.61766e-05
101117410	ART4	7.98153	7.99648	9.09718	9.40261	7.98901	9.24989	1.26089	2.17733e-09	1.90936e-07
101112556	SSPN	5.07038	4.88047	5.77028	6.70978	4.97543	6.24003	1.2646	0.00949669	0.0730223
105616722	SOX18	5.50373	4.38078	6.43283	5.98635	4.94226	6.20959	1.26733	0.0312944	0.168146
101104101	CCDC89	5.5602	5.72076	7.05825	6.76175	5.64048	6.91	1.26952	0.000369187	0.00625957
105604152	LOC105604152	3.95316	3.8872	4.65982	5.72349	3.92018	5.19166	1.27148	0.0397711	0.197275
101116629	C25H10orf128	4.38696	5.04023	6.30118	5.6701	4.71359	5.98564	1.27204	0.0159165	0.105258
101114256	ACTG2	5.74206	6.7423	7.67549	7.35924	6.24218	7.51737	1.27519	0.00445533	0.0423437
101114035	NLRP1	6.4434	6.40331	7.52624	7.87202	6.42335	7.69913	1.27578	1.54651e-05	0.000445536
101106128	ADAM12	5.44496	5.11393	6.39026	6.72295	5.27944	6.55661	1.27716	0.00165228	0.0202444
101116924	CTNNBIP1	8.56459	8.82561	9.93983	10.0058	8.6951	9.97284	1.27774	1.67976e-12	2.7781e-10
101110222	CDCA3	5.83654	5.8771	7.55221	6.72295	5.85682	7.13758	1.28076	0.00131137	0.0168883
101113005	RELB	7.30894	7.21385	8.03452	9.05228	7.2614	8.5434	1.28201	0.00030834	0.0054433
101102920	WFDC1	6.85805	6.89644	8.26401	8.055	6.87724	8.1595	1.28226	3.36704e-07	1.67942e-05
100885762	GADD45G	8.83731	8.79792	10.3437	9.85847	8.81762	10.1011	1.28347	7.30783e-09	5.69346e-07
101118411	JAM2	6.70367	6.88596	8.16649	7.99112	6.79481	8.0788	1.28399	7.55292e-07	3.40676e-05
101109661	SYT7	3.45432	3.80058	4.75235	5.07204	3.62745	4.91219	1.28475	0.0464011	0.218493
101114027	PDE10A	6.02888	5.11393	6.40459	7.30773	5.5714	6.85616	1.28476	0.0130771	0.0910133
101109659	ROR1	5.76627	5.14941	6.44674	7.03951	5.45784	6.74313	1.28529	0.004016	0.0396013
101115032	STAP1	3.56884	4.11965	5.10798	5.15212	3.84424	5.13005	1.28581	0.0378178	0.190712
443123	TSPO	9.60691	9.83086	10.4572	11.5548	9.71889	11.006	1.28712	4.75341e-05	0.00113301
101106745	ARMCX1	6.72852	5.99881	7.35975	7.9469	6.36367	7.65332	1.28966	0.00140356	0.0177555
101102457	TSPAN7	10.3796	10.0925	11.4389	11.6126	10.236	11.5258	1.28974	8.01281e-14	1.66015e-11
101113636	LOC101113636	6.67838	6.51634	7.15465	8.62067	6.59736	7.88766	1.2903	0.00312041	0.0330704
101118353	BLVRA	6.67838	6.76536	8.00191	8.02341	6.72187	8.01266	1.29079	2.79012e-07	1.44519e-05
101112075	MMP28	5.47465	4.49552	5.79224	6.76175	4.98509	6.277	1.29191	0.0262738	0.149793
101118999	LOC101118999	6.28488	7.15397	7.99719	8.02872	6.71943	8.01296	1.29353	0.000653881	0.00977659
101105155	BTNL9	5.10875	4.25612	5.50368	6.4495	4.68243	5.97659	1.29415	0.027132	0.153112
101121479	TM4SF1	8.27094	8.00619	9.20548	9.6605	8.13856	9.43299	1.29443	1.39621e-07	7.88148e-06
101105908	STRIP2	5.25277	4.74786	6.34641	6.24558	5.00031	6.296	1.29568	0.00345171	0.0354832
101105832	RNASEH2B	6.88039	6.95777	8.43079	8.00196	6.91908	8.21637	1.29729	3.03496e-06	0.000113085
101101969	RASGRP3	7.09627	6.75388	8.02063	8.42502	6.92507	8.22283	1.29776	9.63044e-06	0.000302621
101102909	TTC9	9.39235	9.49388	10.6226	10.8592	9.44312	10.7409	1.29776	2.96072e-15	7.97449e-13
101108235	LY96	6.61315	6.28066	8.11514	7.37602	6.44691	7.74558	1.29867	0.000358558	0.00612342
101114790	LOC101114790	9.00688	9.3846	10.1606	10.8291	9.19574	10.4948	1.29909	1.39497e-06	5.76772e-05
101107513	FCN1	9.48642	10.3667	11.6979	10.7549	9.92654	11.2264	1.29983	0.0339939	0.177404
101121285	LOC101121285	9.32469	10.2962	11.4716	10.7533	9.81044	11.1124	1.30199	0.000388766	0.00651562
101122784	RASAL3	8.82296	8.25451	9.97146	9.71425	8.53873	9.84285	1.30412	5.62488e-07	2.62504e-05
101113876	GPR4	6.54483	5.8771	7.51967	7.51878	6.21096	7.51923	1.30827	0.000304563	0.00540191
445468	CAV1	5.03097	6.35853	6.93535	7.07075	5.69475	7.00305	1.3083	0.0214082	0.129369
101111898	ZNF423	3.95316	5.07755	5.47681	6.17066	4.51535	5.82374	1.30838	0.0419964	0.204467
101107232	LOC101107232	8.95518	8.02542	10.2246	9.37367	8.4903	9.79913	1.30883	0.000880863	0.0124124
100302564	PLAUR	6.08769	6.31231	7.50645	7.51878	6.2	7.51262	1.31261	9.30848e-06	0.000293973
101107799	CPQ	9.7594	9.42678	10.9329	10.8799	9.59309	10.9064	1.31333	2.59444e-13	4.99139e-11
100187551	IGFBP6	7.96594	7.3799	9.21364	8.77406	7.67292	8.99385	1.32093	1.52451e-05	0.000440845
101117375	JAM3	8.33707	8.40155	9.64928	9.73227	8.36931	9.69078	1.32147	6.76752e-15	1.65708e-12
101104097	PDZRN3	5.58763	5.99881	6.59153	7.64177	5.79322	7.11665	1.32343	0.00308258	0.0327063
101103929	RBMS3	4.86156	4.25612	5.36403	6.40116	4.55884	5.88259	1.32375	0.019878	0.122758
101116234	CDKN3	3.77376	4.31979	6.22249	4.52851	4.04678	5.3755	1.32872	0.0400912	0.198342
100505388	MRC1	9.40782	10.0707	10.9422	11.1949	9.73925	11.0685	1.32929	2.98322e-07	1.52427e-05
101118052	PCDH18	9.05925	8.57467	9.82867	10.4646	8.81696	10.1467	1.3297	3.15302e-06	0.000117022
101114957	TNIP3	3.67493	4.43929	5.97616	4.80109	4.05711	5.38863	1.33152	0.041095	0.201614
101111669	LOC101111669	4.03513	4.7008	5.50368	5.89621	4.36796	5.69994	1.33198	0.0163014	0.107015
101108467	DNAJC27	6.65264	6.26457	7.55863	8.02341	6.4586	7.79102	1.33242	5.48273e-05	0.00127462
101105821	ARAP3	8.82584	8.56156	9.79099	10.2619	8.6937	10.0264	1.33274	1.27315e-08	9.41333e-07
100422801	BST-2B	8.16113	8.37181	9.8936	9.30527	8.26647	9.59943	1.33296	3.03848e-07	1.54414e-05
101117818	MID1	6.00873	5.93924	6.90544	7.7095	5.97399	7.30747	1.33348	0.000565457	0.00876017
101110837	FCHO1	6.98723	6.93762	8.18735	8.40474	6.96242	8.29604	1.33362	5.37265e-08	3.3893e-06
101121782	MYBL1	4.1863	4.88047	6.06904	5.6701	4.53339	5.86957	1.33618	0.0126398	0.0887721
101113565	GABRA3	4.38696	4.74786	6.77917	5.03027	4.56741	5.90472	1.33731	0.022738	0.134855
100037663	GSTM3	8.17475	7.89037	9.08611	9.6605	8.03256	9.37331	1.34074	6.67577e-07	3.03289e-05
101115622	C1QTNF2	4.90582	3.96892	5.39306	6.17066	4.43737	5.78186	1.34449	0.0284844	0.158785
101104317	ANGPTL4	9.53829	9.87657	10.7452	11.36	9.70743	11.0526	1.34513	7.08672e-08	4.32405e-06
101113556	NUPR1	11.8558	12.8131	14.1477	13.2146	12.3345	13.6811	1.34663	0.0358643	0.183497
101123247	PIK3R3	5.21809	4.1895	5.53006	6.571	4.70379	6.05053	1.34674	0.0294934	0.162261
101102254	LOC101102254	4.90582	5.18404	6.61637	6.17066	5.04493	6.39351	1.34858	0.00176388	0.021345
101105020	LOC101105020	4.61732	4.88047	6.55346	5.64264	4.7489	6.09805	1.34915	0.00766789	0.0621808
101115778	LOC101115778	5.03097	4.25612	6.55346	5.43423	4.64354	5.99385	1.3503	0.0207829	0.126742
101113656	ITGA6	8.17927	8.02063	8.89385	10.0072	8.09995	9.45052	1.35056	9.04682e-05	0.00198798
101109208	SERPINH1	10.1631	9.81852	11.4055	11.2776	9.99078	11.3415	1.35074	1.18605e-13	2.32625e-11
101104200	CSF1	8.89608	9.13754	9.82734	10.9105	9.01681	10.3689	1.35209	3.17777e-05	0.000810739
101108628	FUT11	4.61732	4.83761	5.8973	6.26372	4.72746	6.08051	1.35305	0.00319169	0.0335935
101105816	LOC101105816	6.1442	6.34329	7.64565	7.54868	6.24374	7.59716	1.35342	3.30554e-06	0.000122201
106990488	LOC106990488	3.56884	3.70842	4.9989	4.98726	3.63863	4.99308	1.35445	0.0288013	0.159947
101109290	NFASC	4.81591	4.54964	5.50368	6.571	4.68278	6.03734	1.35456	0.0104422	0.0778482
105615893	LOC105615893	3.32992	3.26648	4.8393	4.46722	3.2982	4.65326	1.35506	0.0498654	0.228084
101120570	GFPT2	4.03513	3.5043	4.61123	5.64264	3.76972	5.12693	1.35722	0.0395271	0.196479
100192431	FCGR1A	6.06836	5.67279	7.68139	6.77446	5.87057	7.22792	1.35735	0.00134754	0.0172365
101123443	ARHGAP15	7.75232	7.4878	8.5256	9.43298	7.62006	8.97929	1.35923	4.61708e-05	0.00110751
100037702	TM7SF2	12.4899	12.4911	13.6802	14.02	12.4905	13.8501	1.35963	6.76163e-16	2.16074e-13
101110605	GRAP	7.61911	7.18849	8.89385	8.63467	7.4038	8.76426	1.36046	3.33705e-07	1.66888e-05
105613848	LOC105613848	4.44809	5.62318	6.56627	6.22721	5.03563	6.39674	1.36111	0.018534	0.11683
101111396	HHIP	11.3736	10.8903	12.192	12.7951	11.132	12.4936	1.36163	1.86774e-07	1.00326e-05
101114142	ADAMTS7	8.45717	8.41254	9.54482	10.0548	8.43486	9.79983	1.36497	4.72677e-09	3.89164e-07
100885767	GYPC	8.87953	8.84467	10.4869	9.96762	8.8621	10.2273	1.36517	1.76686e-09	1.58056e-07
101111991	KIAA0895L	3.95316	4.88047	5.8973	5.6701	4.41681	5.7837	1.36688	0.0192465	0.119958
105611737	LOC105611737	8.21048	8.70559	10.2984	9.35264	8.45803	9.82551	1.36748	4.99868e-05	0.00117806
101123390	BIRC5	8.54374	8.3605	10	9.63982	8.45212	9.81993	1.36781	1.68222e-10	1.81237e-08
105602219	LOC105602219	4.32313	4.54964	6.41878	5.19055	4.43638	5.80466	1.36828	0.015094	0.100737
101116602	GPX8	6.78884	6.43241	8.08432	7.87792	6.61062	7.98112	1.3705	2.0901e-06	8.14188e-05
100303607	CTGF	7.61911	8.2257	9.05466	9.53171	7.92241	9.29318	1.37077	5.78449e-06	0.000197933
101111017	PPIC	9.017	8.89258	10.4285	10.2288	8.95479	10.3287	1.37387	9.93737e-16	3.07146e-13
101108298	TMTC1	5.64096	5.67279	6.96466	7.10133	5.65688	7.03299	1.37612	4.04696e-05	0.000994803
101102437	TGFBR3	8.65811	8.7145	9.58783	10.5373	8.6863	10.0626	1.37625	6.37011e-06	0.000212947
101111020	KIAA1683	8.37692	8.77255	9.91252	9.98958	8.57473	9.95105	1.37632	3.46675e-11	4.40762e-09
101120171	ENPP2	9.53477	9.95888	10.6118	11.6367	9.74682	11.1243	1.37744	1.71739e-05	0.000487645
101114337	TRPM6	3.77376	4.38078	4.8393	6.07118	4.07727	5.45524	1.37797	0.0298247	0.163085
101122884	SIGLEC10	8.09577	8.30258	9.65679	9.50145	8.19918	9.57912	1.37994	9.02768e-13	1.56154e-10
101122429	LAMC3	4.94875	3.70842	5.95685	5.46591	4.32859	5.71138	1.38279	0.0413632	0.202299
101115978	RAB7B	5.47465	4.83761	6.66479	6.41745	5.15613	6.54112	1.38499	0.00182928	0.0218979
101123098	RFTN2	4.86156	4.65215	6.12202	6.17066	4.75686	6.14634	1.38948	0.00153585	0.0190757
100174983	GLP2R	5.85922	5.74416	7.57139	6.81192	5.80169	7.19165	1.38997	0.000388781	0.00651562
101106860	AURKB	4.94875	5.14941	7.12899	5.74947	5.04908	6.43923	1.39015	0.00735706	0.0607046
101115457	COL5A3	5.71744	5.07755	6.47417	7.10133	5.3975	6.78775	1.39026	0.00215301	0.0248731
105601863	STON1	5.53224	5.6482	6.51436	7.44917	5.59022	6.98176	1.39154	0.00120916	0.0157659
101111083	LOC101111083	14.9234	15.0896	16.4152	16.3816	15.0065	16.3984	1.39187	7.55516e-21	5.6978e-18
101116936	CCDC64	6.35039	6.47498	7.37438	8.23585	6.41269	7.80512	1.39243	0.000162956	0.00323068
101102196	TMEM200C	4.44809	4.1895	5.95685	5.46591	4.31879	5.71138	1.39259	0.00743617	0.0611166
101123221	RGS18	5.35206	4.04625	5.99522	6.18976	4.69916	6.09249	1.39333	0.030398	0.16507
101120367	GBP5	6.53077	6.96775	7.77259	8.51485	6.74926	8.14372	1.39446	9.09483e-05	0.0019929
101103523	CCDC102B	5.25277	6.43241	6.70006	7.77419	5.84259	7.23713	1.39454	0.0128466	0.0897075
101108088	DCDC2	8.83731	9.59064	10.2762	10.9418	9.21397	10.609	1.39499	1.69235e-05	0.000481988
101105167	SPIDR	7.89087	7.99648	9.05239	9.6346	7.94367	9.34349	1.39982	7.87228e-08	4.71187e-06
105605313	LOC105605313	6.06836	5.57179	6.61637	7.82394	5.82007	7.22015	1.40008	0.00286162	0.0309364
101103613	PLOD2	6.55876	5.5454	6.96466	7.94128	6.05208	7.45297	1.40089	0.00581429	0.0511777
101111591	SEMA6C	6.48775	4.9221	6.86456	7.35079	5.70492	7.10767	1.40275	0.030138	0.164147
101121758	GLIPR1	4.56309	5.14941	6.51436	6.00803	4.85625	6.26119	1.40495	0.00369038	0.0374279
101114036	TK1	4.94875	5.57179	7.245	6.09163	5.26027	6.66832	1.40805	0.00601694	0.052356
101115426	GDF2	10.7411	10.6018	11.9613	12.1993	10.6714	12.0803	1.40888	2.61094e-19	1.44784e-16
101105098	ARHGAP33	4.50673	4.11965	5.74798	5.69704	4.31319	5.72251	1.40932	0.0058308	0.0512512
101122939	NCF4	7.68408	7.60105	8.83688	9.26981	7.64257	9.05334	1.41077	7.01514e-09	5.48811e-07
101112248	EXOC3L1	5.9252	5.57179	7.25294	7.07075	5.7485	7.16185	1.41335	4.50404e-05	0.00108731
101113354	RTN2	4.94875	5.14941	6.46052	6.46526	5.04908	6.46289	1.41381	0.000407459	0.00675065
101106600	GPC6	5.96757	6.19835	6.57895	8.42099	6.08296	7.49997	1.41701	0.00415963	0.0406562
101110640	PCBP3	3.04342	3.70842	4.8393	4.75054	3.37592	4.79492	1.419	0.0448512	0.213488
101109908	DCHS1	6.86926	6.85406	7.95401	8.61007	6.86166	8.28204	1.42038	5.55525e-06	0.000191478
101111290	PDE7B	7.32533	7.15397	8.924	8.39654	7.23965	8.66027	1.42062	4.05946e-07	1.95747e-05
100303608	PECAM1	9.64004	9.84446	11.0343	11.2914	9.74225	11.1629	1.42063	2.12789e-16	7.29442e-14
101111656	TP53I11	7.67132	7.34206	8.85264	9.00455	7.50669	8.92859	1.4219	1.28223e-09	1.18561e-07
101118775	CLEC1A	6.02888	6.86477	7.81074	7.92996	6.44683	7.87035	1.42352	0.00017982	0.00352792
101107667	PIP5K1B	5.21809	3.96892	5.70232	6.33407	4.5935	6.0182	1.42469	0.0287167	0.159665
101107077	RECK	6.57255	6.85406	7.7615	8.51485	6.7133	8.13817	1.42487	3.64919e-05	0.000908875
101109471	CCDC3	6.28488	6.35853	7.35237	8.14092	6.32171	7.74665	1.42494	8.07779e-05	0.00180663
101119388	B4GALNT1	6.06836	5.74416	7.51308	7.1509	5.90626	7.33199	1.42573	3.58054e-05	0.000895326
101116995	RSPO3	8.03232	7.62646	9.05011	9.46272	7.82939	9.25642	1.42703	6.50102e-08	4.00556e-06
101115742	E2F8	3.45432	4.38078	5.79224	4.89718	3.91755	5.34471	1.42716	0.0349097	0.180375
101117252	CENPW	4.72003	4.1895	6.33149	5.43423	4.45476	5.88286	1.4281	0.00990244	0.0753129
101111070	GNA12	7.25864	7.06386	8.43428	8.74853	7.16125	8.59141	1.43016	1.2705e-08	9.41333e-07
101122791	RAB27A	6.58621	6.26457	7.86356	7.84818	6.42539	7.85587	1.43048	5.17751e-07	2.42828e-05
101116048	TBXA2R	7.06734	6.31231	8.07091	8.17006	6.68983	8.12048	1.43066	4.45048e-05	0.00107834
101111361	TBXAS1	7.14324	7.67596	8.74415	8.94678	7.4096	8.84547	1.43587	1.86559e-07	1.00326e-05
105608584	LOC105608584	6.1442	6.16406	7.292	7.88965	6.15413	7.59083	1.43669	2.65891e-05	0.000702117
101114137	MDK	7.35755	7.17994	9.26559	8.14582	7.26874	8.7057	1.43696	0.000111774	0.0023599
105602415	C1QTNF5	6.39765	5.49111	7.22899	7.53381	5.94438	7.3814	1.43702	0.000950214	0.0131056
101105402	RERG	5.6924	5.57179	6.59153	7.54868	5.63209	7.07011	1.43801	0.00079596	0.0114296
443075	HGF	8.82584	8.16632	9.43394	10.4349	8.49608	9.93444	1.43836	7.58892e-05	0.0017115
101121595	AGBL3	3.86624	3.39028	5.67894	4.46722	3.62826	5.07308	1.44481	0.0323078	0.171828
101117600	LOC101117600	6.21626	6.26457	7.92944	7.44122	6.24041	7.68533	1.44492	6.82216e-06	0.000225658
101113748	FAM109B	3.95316	3.8872	5.36403	5.3687	3.92018	5.36637	1.44619	0.00928126	0.0718936
101114623	CYSLTR2	5.85922	5.18404	6.43283	7.5036	5.52163	6.96821	1.44658	0.00333209	0.0346898
101115564	LOC101115564	4.90582	5.67279	6.77917	6.69648	5.2893	6.73783	1.44852	0.0010951	0.0146279
101119435	MVP	10.8213	10.6506	11.7877	12.5881	10.7359	12.1879	1.45197	3.59695e-08	2.41341e-06
105612250	LOC105612250	4.50673	4.38078	6.06904	5.72349	4.44376	5.89627	1.45251	0.00267083	0.0294128
101115127	RDH11	9.98242	9.81022	11.0052	11.7001	9.89632	11.3527	1.45635	5.00546e-09	4.03804e-07
101120131	LOC101120131	13.1029	12.7847	14.302	14.5004	12.9438	14.4012	1.45738	7.42075e-16	2.33185e-13
101106961	CDH11	6.38207	6.46093	7.39605	8.37167	6.4215	7.88386	1.46236	0.000136257	0.00279237
101104595	LBP	14.165	13.8262	15.0727	15.8439	13.9956	15.4583	1.46269	1.47799e-07	8.2444e-06
101118337	TNC	9.42882	9.9054	10.1415	12.1219	9.66711	11.1317	1.46458	0.0493604	0.226438
106991688	LOC106991688	12.484	12.0545	13.5538	13.9283	12.2693	13.7411	1.47179	3.14898e-11	4.0665e-09
101109591	CHN1	6.04875	5.25091	6.39026	7.85418	5.64983	7.12222	1.47239	0.00588223	0.051607
101120024	CLEC3B	10.1156	10.3448	11.8845	11.5208	10.2302	11.7027	1.47248	1.46873e-14	3.377e-12
101119436	RWDD3	7.04772	7.20545	8.63901	8.55958	7.12659	8.5993	1.47271	7.34759e-11	8.34527e-09
101108972	CTSK	8.98126	9.11304	10.3822	10.6622	9.04715	10.5222	1.47505	2.06693e-16	7.21664e-14
101105948	OSMR	9.3083	9.32184	10.3966	11.1848	9.31507	10.7907	1.47566	3.34639e-08	2.26139e-06
101116241	GJC1	4.50673	4.83761	5.72533	6.571	4.67217	6.14817	1.476	0.00361479	0.03678
101109988	PTER	5.31972	4.1895	6.25448	6.20861	4.75461	6.23154	1.47694	0.0104401	0.0778482
101120445	C19H3orf14	3.45432	3.26648	4.34021	5.33479	3.3604	4.8375	1.4771	0.0332481	0.174759
101115053	UBE2C	5.3837	5.74416	7.89434	6.18976	5.56393	7.04205	1.47812	0.00428373	0.0414182
101114493	COL5A2	10.3225	9.98979	11.3211	11.9512	10.1562	11.6362	1.48001	2.84882e-09	2.45258e-07
101107704	LDB2	6.99749	7.42403	8.60839	8.77406	7.21076	8.69123	1.48047	1.24826e-08	9.30225e-07
101106545	NEURL1B	7.64545	6.28066	8.07091	8.81769	6.96306	8.4443	1.48124	0.00484753	0.0449754
101115552	COL4A1	11.7145	11.445	12.735	13.3874	11.5797	13.0612	1.48143	1.28283e-09	1.18561e-07
101120758	COL14A1	9.33888	9.75515	10.3362	11.7208	9.54701	11.0285	1.4815	0.0152385	0.101414
101109437	TFEC	6.956	7.49471	8.84478	8.57055	7.22536	8.70766	1.48231	2.89934e-07	1.49502e-05
106991156	LOC106991156	3.77376	3.60997	5.24168	5.11264	3.69186	5.17716	1.4853	0.0126896	0.0889074
100302348	PMP22	7.24148	6.76536	8.33305	8.64509	7.00342	8.48907	1.48565	3.58892e-07	1.76212e-05
101112093	CNTN4	5.76627	5.18404	6.41878	7.5036	5.47515	6.96119	1.48604	0.00220013	0.0253088
443115	MMP2	8.49024	7.8424	9.39501	9.91121	8.16632	9.65311	1.48679	1.35974e-06	5.6344e-05
101106570	SPATA3	5.07038	4.31979	6.59153	5.77499	4.69509	6.18326	1.48817	0.00632959	0.0544426
101117011	TDRD12	3.04342	3.8872	4.8393	5.07204	3.46531	4.95567	1.49036	0.0354872	0.182309
101110013	HSD17B7	10.1699	9.67828	11.0058	11.8233	9.92407	11.4146	1.49049	5.70484e-07	2.65578e-05
105615627	LOC105615627	4.38696	5.85577	6.10458	7.12136	5.12137	6.61297	1.4916	0.0263468	0.150118
101108630	PGM5	8.44222	8.00134	9.7565	9.67243	8.22178	9.71447	1.49268	3.9958e-11	4.92398e-09
100294595	SOCS3	8.0223	8.07239	8.64506	10.4429	8.04735	9.54399	1.49664	0.0347337	0.179909
101109029	TNFSF4	2.87556	3.70842	4.50885	5.07204	3.29199	4.79044	1.49846	0.0452487	0.214675
101112256	LRRC32	6.66557	7.16268	7.93439	8.89245	6.91412	8.41342	1.4993	9.27403e-05	0.0020261
101109178	EMCN	7.02784	7.07313	8.2482	8.85405	7.05048	8.55113	1.50065	3.42757e-07	1.69107e-05
105609823	LOC105609823	3.19377	3.96892	4.79648	5.3687	3.58134	5.08259	1.50125	0.028491	0.158785
101105669	PCDH17	3.32992	4.79343	5.79224	5.33479	4.06167	5.56352	1.50184	0.047861	0.222753
101111024	PPP1R14D	6.85805	7.37241	7.97816	9.25855	7.11523	8.61835	1.50312	0.000321677	0.00562086
100135449	NRP2	8.65487	8.8978	10.0269	10.5326	8.77634	10.2798	1.50342	1.29922e-10	1.41592e-08
101122903	DENND2C	3.19377	3.70842	4.50885	5.40184	3.45109	4.95534	1.50425	0.0296047	0.162541
101121471	ST6GALNAC3	3.04342	3.96892	5.14259	4.89718	3.50617	5.01988	1.51371	0.0333821	0.175317
101116069	SLC16A6	4.99045	5.57179	5.74798	7.84216	5.28112	6.79507	1.51395	0.00807943	0.064711
443139	EDNRB	9.91094	9.92473	11.2179	11.6463	9.91783	11.4321	1.51426	2.80157e-15	7.76777e-13
101113655	HEPH	5.14613	4.1895	6.06904	6.29933	4.66781	6.18418	1.51637	0.00538313	0.0484687
105605252	LOC105605252	4.03513	3.80058	5.67894	5.19055	3.91785	5.43474	1.51689	0.0076621	0.0621662
101104797	LOC101104797	7.73403	5.76718	8.50248	8.03402	6.7506	8.26825	1.51764	0.0342795	0.178291
101119187	TINAGL1	9.54005	9.22329	10.8743	10.9354	9.38167	10.9049	1.52319	7.60898e-18	3.18799e-15
101106363	LRRC70	5.21809	3.80058	5.99522	6.07118	4.50933	6.0332	1.52387	0.0249233	0.143833
101108885	ASPN	10.7623	10.1484	11.619	12.3419	10.4554	11.9805	1.52514	3.3895e-07	1.68145e-05
101115625	EHD4	7.41991	7.96695	9.07272	9.36529	7.69343	9.21901	1.52557	2.60865e-08	1.78849e-06
101118698	EDIL3	4.81591	4.31979	5.03618	7.1509	4.56785	6.09354	1.52569	0.0131907	0.0915338
101107831	LOC101107831	8.632	8.8978	10.4294	10.1578	8.7649	10.2936	1.52872	1.43726e-14	3.34544e-12
105604472	LOC105604472	4.50673	4.83761	6.33149	6.07118	4.67217	6.20134	1.52916	0.000739941	0.010748
101110931	VWF	8.84016	8.59733	9.64627	10.851	8.71875	10.2486	1.52987	1.14395e-05	0.000345642
101102582	FAM83D	3.56884	2.98155	5.58141	4.03204	3.27519	4.80672	1.53153	0.0393626	0.196075
101121551	DNAJA4	4.86156	5.25091	6.56627	6.61406	5.05624	6.59016	1.53392	0.000152345	0.00306543
101103329	POSTN	12.1051	11.6655	13.0622	13.7798	11.8853	13.421	1.53565	2.03168e-08	1.44005e-06
101123627	CLEC4G	10.6152	10.9625	12.1483	12.5011	10.7889	12.3247	1.53585	3.08639e-14	6.92747e-12
101103249	SLC43A2	6.67838	6.75388	8.08432	8.42099	6.71613	8.25266	1.53653	9.77069e-09	7.45816e-07
105603281	AHNAK2	5.14613	4.43929	5.36403	7.29896	4.79271	6.33149	1.53879	0.0114843	0.0832742
101120414	SPTB	7.08669	6.77675	8.54513	8.39654	6.93172	8.47084	1.53912	1.52861e-09	1.38301e-07
101112788	MMRN2	8.15197	8.43068	9.66276	10.0031	8.29133	9.83295	1.54162	2.47881e-12	3.96064e-10
101117577	ABCC9	7.21534	7.05453	8.24024	9.1285	7.13494	8.68437	1.54943	3.73157e-06	0.000135559
101114204	C4BPB	9.49005	9.5613	11.3431	10.8076	9.52568	11.0754	1.54968	1.66694e-12	2.7781e-10
101119545	LOC101119545	9.84854	9.9738	11.6588	11.2669	9.91117	11.4629	1.5517	2.81992e-16	9.49408e-14
101111483	BCL3	8.30438	8.09531	9.06597	10.4459	8.19985	9.75594	1.55609	4.31298e-05	0.00105197
101106936	HOMER3	6.956	7.0166	8.5256	8.55958	6.9863	8.54259	1.55629	4.38194e-12	6.48806e-10
101107029	RECQL4	4.66959	4.49552	6.66479	5.61465	4.58256	6.13972	1.55716	0.00300783	0.0320212
105608213	TMEM200B	6.53077	6.60847	7.66363	8.59583	6.56962	8.12973	1.56011	2.26896e-05	0.000618369
101107231	BMP5	7.57183	6.85406	8.58342	8.9663	7.21294	8.77486	1.56191	2.80169e-06	0.000104808
105612707	LOC105612707	7.06734	6.87541	9.11035	7.96364	6.97137	8.537	1.56562	5.07083e-05	0.0011906
100415773	ADAMTS1	7.53003	7.93172	8.88365	9.71425	7.73088	9.29895	1.56807	1.58698e-06	6.47637e-05
101105321	LOC101105321	5.07038	3.60997	5.44943	6.368	4.34018	5.90872	1.56854	0.0323578	0.171997
100620047	BTG2	10.2145	11.7078	12.3521	12.7076	10.9612	12.5299	1.5687	0.0469746	0.22004
101119422	PDZD2	6.84674	6.26457	8.22013	8.03929	6.55565	8.12971	1.57406	7.74527e-07	3.46619e-05
106991619	LOC106991619	2.68556	3.5043	4.75235	4.5873	3.09493	4.66982	1.57489	0.0400491	0.198237
101108718	ENPP6	5.44496	4.74786	6.41878	6.9302	5.09641	6.67449	1.57808	0.000703593	0.0103395
101113774	WSCD1	5.14613	5.00192	6.84368	6.46526	5.07402	6.65447	1.58045	8.41712e-05	0.00187363
101111557	HEY1	8.34111	8.8035	10.2094	10.0984	8.5723	10.1539	1.5816	6.64358e-13	1.19293e-10
101122645	LOC101122645	3.45432	3.26648	5.24168	4.64379	3.3604	4.94274	1.58234	0.0170904	0.110237
101112214	ADAMTS13	9.3904	9.03693	10.6715	10.9205	9.21366	10.796	1.58235	4.27921e-15	1.12056e-12
101121457	RASL10A	5.85922	5.89811	7.49979	7.42519	5.87866	7.46249	1.58383	1.66571e-07	9.07666e-06
101120658	RELN	10.5832	10.0426	11.3925	12.4013	10.3129	11.8969	1.58396	1.46326e-06	6.02366e-05
101106954	SDK2	6.31801	6.40331	7.66363	8.22664	6.36066	7.94513	1.58447	7.75821e-07	3.46619e-05
105616822	LOC105616822	7.01779	6.37361	8.75538	7.80548	6.6957	8.28043	1.58473	0.000105903	0.00225615
101111187	STEAP4	9.93115	9.379	10.711	11.7771	9.65508	11.244	1.58896	3.34867e-06	0.00012262
106991730	KIF26A	3.32992	3.13104	4.61123	5.03027	3.23048	4.82075	1.59028	0.0199309	0.123004
105607533	LOC105607533	4.32313	4.04625	6.56627	4.98726	4.18469	5.77676	1.59207	0.0091188	0.0708972
101114418	ESCO2	3.86624	3.39028	5.55596	4.89718	3.62826	5.22657	1.5983	0.0117341	0.0843877
101114995	ZMYM6NB	2.68556	3.60997	6.08692	3.40593	3.14777	4.74642	1.59866	0.0422204	0.205214
101103901	PAPLN	4.56309	5.93924	7.90446	5.80006	5.25116	6.85226	1.6011	0.0168782	0.109392
105607690	LOC105607690	3.56884	4.11965	5.70232	5.19055	3.84424	5.44644	1.60219	0.00736416	0.0607366
101102355	EVA1C	4.66959	5.95937	6.76813	7.07075	5.31448	6.91944	1.60496	0.00421521	0.0409657
101102951	PTPRM	9.1145	8.58443	10.3203	10.5894	8.84947	10.4549	1.60539	3.63673e-11	4.54086e-09
101105541	ECM1	10.1935	10.5961	11.8104	12.1952	10.3948	12.0028	1.60799	1.19681e-13	2.32625e-11
101123539	ENG	11.5147	11.7281	13.1512	13.3188	11.6214	13.235	1.6136	7.83254e-26	9.84499e-23
101111424	COL6A6	8.10054	7.61381	8.73284	10.209	7.85718	9.47094	1.61377	0.000104165	0.00222921
101108297	LOC101108297	4.38696	3.5043	4.8393	6.28163	3.94563	5.56047	1.61483	0.0182039	0.115367
100126571	CAV2	6.74079	6.94773	8.38455	8.53365	6.84426	8.4591	1.61484	4.08534e-11	5.00162e-09
101108073	ADM5	4.61732	4.1895	4.8393	7.19882	4.40341	6.01906	1.61565	0.0108329	0.0797828
105615158	LOC105615158	5.44496	5.25091	6.01403	7.91856	5.34794	6.9663	1.61836	0.00277904	0.0302343
101117553	CCBE1	5.18255	5.376	6.37579	7.42519	5.27928	6.90049	1.62121	0.000465373	0.007461
101108865	LOC101108865	6.69108	6.55655	8.03912	8.45296	6.62381	8.24604	1.62223	1.09979e-08	8.29419e-07
101115805	LOC101115805	10.2123	9.97997	11.3078	12.1349	10.0962	11.7214	1.62521	3.35478e-09	2.86204e-07
101121025	B3GALT2	4.1863	4.79343	6.27021	5.96433	4.48987	6.11727	1.62741	0.00110325	0.0147001
497271	ANGPT1	5.35206	4.65215	6.47417	6.78705	5.00211	6.63061	1.6285	0.000355725	0.00608605
101103743	RGS16	4.03513	5.31481	6.22249	6.38468	4.67497	6.30358	1.62861	0.00740417	0.0609671
100170318	ADRA2B	7.14324	6.23184	8.01598	8.62769	6.68754	8.32183	1.63429	7.65411e-05	0.00172003
101122722	PDE2A	7.75837	7.74137	9.25969	9.51477	7.74987	9.38723	1.63736	1.1964e-15	3.63822e-13
101106368	MIS18BP1	4.03513	4.43929	5.83519	5.91928	4.23721	5.87723	1.64002	0.00111053	0.0147804
105616325	LOC105616325	7.11524	7.19699	8.32177	9.27205	7.15612	8.79691	1.64079	2.0752e-06	8.11739e-05
101116705	IL33	7.28401	6.41793	8.16228	8.82991	6.85097	8.49609	1.64512	4.43534e-05	0.00107624
101110635	ADAMTS5	4.56309	3.60997	5.17638	6.29933	4.08653	5.73785	1.65133	0.0119774	0.0855698
101122261	LOC101122261	8.99156	9.11752	11.1965	10.216	9.05454	10.7063	1.65171	7.17848e-08	4.35187e-06
101107199	RPS6KL1	5.41466	5.74416	6.57895	7.8838	5.57941	7.23138	1.65197	0.000556273	0.00864776
101112725	TRIL	6.62643	5.40565	7.47285	7.87202	6.01604	7.67244	1.65639	0.000927303	0.0128649
101107544	HCST	5.79007	4.04625	6.30118	6.84843	4.91816	6.5748	1.65664	0.0247865	0.143415
101107643	GJA4	8.45717	7.50844	9.23985	10.0404	7.98281	9.64015	1.65734	2.97532e-05	0.000771343
101119650	KHDRBS3	6.45833	5.89811	7.77259	7.90707	6.17822	7.83983	1.6616	4.43727e-07	2.11798e-05
106990802	LOC106990802	7.84046	7.8095	9.59878	9.37576	7.82498	9.48727	1.66229	4.71155e-17	1.7418e-14
101112909	BHLHE22	3.86624	4.49552	6.22249	5.46591	4.18088	5.8442	1.66332	0.0035397	0.0361729
101104952	PCOLCE2	8.21927	7.84781	9.36418	10.0339	8.03354	9.69902	1.66548	9.13011e-09	6.99752e-07
101111955	GPR19	4.03513	3.5043	5.60642	5.26447	3.76972	5.43544	1.66573	0.00494226	0.0455454
443174	BMP6	4.99045	4.7008	6.13926	6.88404	4.84562	6.51165	1.66603	0.000352695	0.00604519
101105172	RAMP2	8.4793	8.9082	10.3041	10.4158	8.69375	10.36	1.66621	1.6003e-15	4.64185e-13
100144758	CCNA2	4.66959	4.65215	7.12899	5.52726	4.66087	6.32812	1.66725	0.00304962	0.0324113
101121209	ADGRF5	8.31263	8.72041	10.1627	10.209	8.51652	10.1859	1.66936	4.61326e-16	1.49963e-13
101122182	AIF1L	11.3066	11.2792	12.9356	12.9958	11.2929	12.9657	1.67283	2.54803e-44	1.60135e-40
101107117	DNM3	4.03513	4.04625	5.55596	5.87276	4.04069	5.71436	1.67367	0.00132409	0.0169825
101103658	LOC101103658	5.31972	4.83761	7.97816	5.52726	5.07866	6.75271	1.67404	0.00487493	0.0451212
101105867	LOC101105867	10.0603	9.77232	11.4315	11.75	9.91633	11.5908	1.67443	4.00781e-18	1.93752e-15
101119634	SLC26A10	6.59974	6.35853	8.75258	7.55606	6.47914	8.15432	1.67518	5.24421e-05	0.00122673
101104168	RD3	4.32313	3.26648	5.14259	5.80006	3.7948	5.47132	1.67652	0.0140493	0.0957996
101122548	LOC101122548	4.1127	5.18404	6.18977	6.46526	4.64837	6.32751	1.67914	0.00258117	0.0286942
101116326	LOC101116326	6.91328	8.3605	8.88876	9.75168	7.63689	9.32022	1.68333	0.044602	0.212731
101109030	LRRN2	7.05757	6.34329	8.42025	8.35061	6.70043	8.38543	1.685	3.1776e-07	1.60618e-05
101102850	ACKR3	5.71744	5.25091	6.96466	7.37602	5.48418	7.17034	1.68616	1.19958e-05	0.00035843
443404	IL1A	3.77376	4.49552	5.27325	6.38468	4.13464	5.82896	1.69432	0.00589543	0.0516779
100500782	VIPR1	8.6287	7.68808	9.52692	10.1843	8.15839	9.85559	1.6972	6.33467e-06	0.000212516
101120284	ADAMTS15	4.76877	5.83413	6.61637	7.3926	5.30145	7.00448	1.70303	0.00136426	0.0173729
105615045	LOC105615045	3.77376	4.43929	6.98387	4.64379	4.10652	5.81383	1.70731	0.0111416	0.0816102
101119064	NGFR	10.8876	9.80606	11.7996	12.3126	10.3468	12.0561	1.70926	0.0044281	0.042208
100272002	PIM1	7.75837	7.49471	8.75258	9.92694	7.62654	9.33976	1.71322	3.74911e-06	0.000135934
101122835	ADAMTSL1	6.38207	6.5697	7.88925	8.49195	6.47588	8.1906	1.71472	8.8969e-08	5.24194e-06
101104776	LOC101104776	5.10875	5.46319	7.20463	6.79954	5.28597	7.00209	1.71612	9.99777e-06	0.00031003
101112085	OLFML1	7.52295	7.00696	8.87339	9.09343	7.26496	8.98341	1.71845	2.91588e-10	3.02066e-08
101119490	MEGF6	5.81349	5.11393	6.13926	8.22664	5.46371	7.18295	1.71924	0.00281246	0.0304573
101121080	LOC101121080	4.66959	3.60997	5.99522	5.72349	4.13978	5.85936	1.71958	0.00487427	0.0451212
101121789	ACOT7	6.54483	6.82143	8.47897	8.32924	6.68313	8.40411	1.72097	2.20547e-11	2.86772e-09
101112145	DUSP14	8.04721	8.44146	9.72972	10.2032	8.24433	9.96645	1.72212	1.22494e-11	1.69816e-09
101104774	AURKC	4.90582	7.07313	7.56503	7.88965	5.98947	7.72734	1.73787	0.0295738	0.162478
101105149	LOC101105149	6.9348	7.46685	8.97289	8.90983	7.20083	8.94136	1.74053	7.2438e-11	8.27724e-09
101109324	ZKSCAN5	6.84674	7.26328	8.87339	8.72254	7.05501	8.79796	1.74296	1.08175e-11	1.53348e-09
101103617	SHE	5.6924	5.85577	7.65166	7.38433	5.77409	7.518	1.74391	4.92086e-08	3.16648e-06
101121411	LCN2	11.2433	9.95136	12.236	12.4516	10.5973	12.3438	1.74645	0.00878816	0.0689522
101111181	STAB2	10.3746	10.6774	11.9716	12.5797	10.526	12.2756	1.74963	3.08763e-13	5.76378e-11
101109571	RAB3IL1	6.62643	6.21519	7.98294	8.35907	6.42081	8.171	1.75019	1.57908e-08	1.14508e-06
101102861	PLSCR1	7.91272	8.3491	9.60344	10.159	8.13091	9.88125	1.75034	1.857e-10	1.98931e-08
101102219	LTBP1	9.85983	9.63669	11.2765	11.7208	9.74826	11.4987	1.7504	3.28322e-17	1.28962e-14
101103994	EFNB3	4.1127	3.26648	5.44943	5.43423	3.68959	5.44183	1.75225	0.00539988	0.048536
101105441	ANKRD33B	3.19377	2.98155	3.46547	6.22721	3.08766	4.84634	1.75868	0.0210012	0.127536
101110548	CDC20	5.41466	4.9221	7.71627	6.15131	5.16838	6.93379	1.76541	0.00106008	0.0142356
101119649	CHMP4C	5.21809	5.97923	7.41741	7.31644	5.59866	7.36692	1.76827	8.11584e-06	0.000262914
101104513	NPL	7.92889	8.29071	10.2742	9.48222	8.1098	9.87821	1.76841	7.55936e-09	5.86519e-07
105603775	LOC105603775	7.67771	6.96775	8.5256	9.65707	7.32273	9.09134	1.76861	1.87488e-05	0.000528242
101116389	LOC101116389	4.25633	2.81477	3.84748	6.76175	3.53555	5.30462	1.76907	0.0304529	0.165178
101118873	NAP1L5	6.69108	5.21786	7.89941	7.54868	5.95447	7.72404	1.76957	0.00167194	0.0204295
101114405	CRYGS	3.95316	4.31979	5.83519	5.98635	4.13648	5.91077	1.77429	0.000428551	0.00700772
100034672	PTX3	3.86624	5.59771	5.44943	7.5634	4.73198	6.50641	1.77444	0.0220173	0.13157
101111331	CYYR1	7.39684	7.75295	9.29665	9.40465	7.5749	9.35065	1.77575	1.31844e-15	3.9457e-13
101106057	CLIC2	5.71744	6.11105	7.47285	7.91282	5.91425	7.69284	1.77859	2.32673e-07	1.22196e-05
100359363	F8	8.30438	8.57467	9.72972	10.7076	8.43953	10.2187	1.77914	3.01959e-08	2.06273e-06
101115853	PTPN20	3.95316	2.81477	5.14259	5.19055	3.38396	5.16657	1.78261	0.0151725	0.101103
101104485	CHSY3	3.32992	2.98155	4.50885	5.3687	3.15573	4.93878	1.78304	0.0112563	0.0823541
101119093	FDPS	12.1295	11.9207	13.6823	13.9425	12.0251	13.8124	1.78724	4.18772e-26	5.63966e-23
101116015	NTRK2	2.87556	2.40911	6.59153	2.27495	2.64233	4.43324	1.79091	0.0230728	0.136265
106991804	LOC106991804	4.44809	6.14661	6.81179	7.36765	5.29735	7.08972	1.79237	0.0078767	0.0634104
443088	FLT1	6.61315	7.19699	8.42377	8.97733	6.90507	8.70055	1.79548	6.41802e-08	3.97822e-06
101112099	CALHM2	6.19858	5.04023	7.4931	7.34228	5.6194	7.41769	1.79829	0.000220135	0.00416291
101118566	TCTE1	5.64096	5.34573	6.91548	7.66924	5.49335	7.29236	1.79901	9.98129e-06	0.000310028
101103604	ADGRL4	7.01779	7.09149	8.86823	8.84203	7.05464	8.85513	1.80049	3.35858e-17	1.2923e-14
105604327	LOC105604327	3.32992	4.04625	4.21573	6.76175	3.68808	5.48874	1.80066	0.0128362	0.0896779
101115839	S1PR1	7.31716	7.43126	9.14703	9.23116	7.37421	9.18909	1.81489	1.57194e-19	9.56043e-17
101113820	MIS18A	3.77376	2.81477	5.07253	5.15212	3.29426	5.11233	1.81806	0.0105737	0.0784866
101103998	MXRA8	9.25156	9.3846	10.9236	11.3631	9.31808	11.1434	1.8253	2.08134e-19	1.2263e-16
100169699	LIPE	5.31972	4.83761	6.61637	7.19882	5.07866	6.90759	1.82893	2.31705e-05	0.000626766
101108966	ROBO4	6.99749	6.95777	8.62684	9.00455	6.97763	8.8157	1.83806	2.74601e-13	5.22963e-11
101117451	LINGO1	4.56309	4.83761	6.30118	6.78705	4.70035	6.54411	1.84377	2.97351e-05	0.000771343
101120258	EXO1	2.4667	3.26648	5.10798	4.33622	2.86659	4.7221	1.85552	0.018488	0.116697
101106567	TBATA	8.45717	8.75825	10.2859	10.645	8.60771	10.4654	1.85771	4.88167e-18	2.30098e-15
101120697	EMID1	7.5855	6.69506	8.63598	9.36319	7.14028	8.99959	1.85931	2.84653e-06	0.000106274
101107335	ARMC9	3.95316	5.04023	6.33149	6.38468	4.49669	6.35808	1.86139	0.000761277	0.0109985
105612341	SOWAHD	2.20858	3.60997	5.14259	4.4032	2.90928	4.7729	1.86362	0.0357494	0.183207
101103503	AMPD3	2.68556	3.26648	5.03618	4.64379	2.97602	4.83999	1.86397	0.0101989	0.0766708
101117663	TBX20	2.68556	3.39028	4.27932	5.52726	3.03792	4.90329	1.86536	0.0149389	0.0999494
101105173	HS3ST3A1	7.06734	7.43845	9.21568	9.05228	7.25289	9.13398	1.88109	2.85374e-15	7.79775e-13
101104196	SLC9A9	5.44496	4.88047	6.79012	7.29896	5.16272	7.04454	1.88182	8.64098e-06	0.000275198
100192421	GNG11	7.5441	7.43126	9.38058	9.36319	7.48768	9.37189	1.88421	1.12026e-22	1.05607e-19
105615499	LOC105615499	4.72003	4.43929	7.29969	5.64264	4.57966	6.47116	1.8915	0.00103596	0.0140014
101108432	LOC101108432	2.87556	3.8872	5.65516	4.89718	3.38138	5.27617	1.89479	0.00833023	0.0663813
106990709	LOC106990709	3.32992	2.81477	4.96062	4.98726	3.07234	4.97394	1.9016	0.00565219	0.0500782
101113588	UNC13A	1.89401	2.62615	3.92904	4.4032	2.26008	4.16612	1.90604	0.0359694	0.183854
101117247	FLT4	9.08353	9.34689	11.0343	11.227	9.21521	11.1307	1.91547	5.85567e-28	9.20023e-25
493968	CYP17A1	4.72003	4.04625	6.48769	6.1118	4.38314	6.29975	1.91661	0.000128633	0.00267098
101119226	LYNX1	5.53224	4.38078	7.41741	6.33407	4.95651	6.87574	1.91923	0.00112928	0.0149835
443117	JUNB	8.76107	8.33761	10.1264	10.813	8.54934	10.4697	1.92037	1.49577e-11	2.02886e-09
101113740	LHX6	4.61732	5.74416	6.97429	7.23604	5.18074	7.10517	1.92443	0.000122123	0.0025555
101116811	FAM110D	3.56884	3.80058	5.07253	6.17066	3.68471	5.6216	1.93689	0.00174106	0.0211299
101118642	ADAMTS12	4.1863	4.1895	5.53006	6.72295	4.1879	6.1265	1.9386	0.000573386	0.00886117
105613870	LOC105613870	4.1863	5.00192	7.10287	5.96433	4.59411	6.5336	1.93949	0.000645819	0.00970994
101119189	CHST7	4.72003	3.5043	6.10458	6.00803	4.11217	6.0563	1.94413	0.00168278	0.0205265
101114470	FAM174B	5.79007	6.11105	7.73339	8.0602	5.95056	7.8968	1.94623	5.72962e-10	5.68559e-08
101109891	GP1BA	10.0894	11.0158	12.2277	12.7967	10.5526	12.5122	1.95962	4.81676e-09	3.9314e-07
443087	KDR	9.3708	9.65223	11.3016	11.6411	9.51152	11.4714	1.95984	1.32234e-23	1.46655e-20
101114629	CD300LG	6.70367	6.81039	8.46195	8.98555	6.75703	8.72375	1.96672	4.40475e-12	6.48806e-10
443077	NOS3	5.9883	6.69506	8.0437	8.58144	6.34168	8.31257	1.97089	8.54012e-08	5.07935e-06
101109585	TSPAN2	3.77376	2.81477	5.03618	5.49691	3.29426	5.26655	1.97229	0.00484306	0.0449754
101115189	FAM167B	6.82386	6.93762	8.94865	8.76454	6.88074	8.8566	1.97586	6.57488e-18	2.81734e-15
101109160	BMP10	4.61732	3.5043	5.631	6.4495	4.06081	6.04025	1.97943	0.0019344	0.0228373
101120281	RCAN2	4.03513	3.8872	6.08692	5.80006	3.96117	5.94349	1.98232	8.85421e-05	0.00195477
101105757	F2R	7.38125	7.89037	9.41637	9.82069	7.63581	9.61853	1.98272	2.96144e-13	5.5835e-11
105605819	LOC105605819	3.67493	2.81477	5.47681	4.98726	3.24485	5.23203	1.98718	0.00411543	0.0403496
101102501	DOC2B	5.25277	6.4889	7.66957	8.04978	5.87083	7.85968	1.98884	4.4855e-05	0.00108423
101112956	PXDN	7.34153	6.67084	8.46537	9.53544	7.00618	9.00041	1.99422	9.8299e-07	4.27034e-05
101119203	TROAP	3.19377	3.39028	6.05093	4.52851	3.29203	5.28972	1.99769	0.00419927	0.0409374
101121735	TM4SF18	5.07038	4.65215	6.70006	7.0183	4.86127	6.85918	1.99791	1.08077e-06	4.62059e-05
101122202	C1QTNF1	8.18377	8.24634	9.99058	10.4389	8.21505	10.2148	1.9997	7.97072e-20	5.00933e-17
101103009	LYVE1	8.63529	7.91635	10.1606	10.3923	8.27582	10.2765	2.00063	1.55178e-12	2.61225e-10
101104646	NRXN1	4.32313	4.7008	6.05093	6.97492	4.51196	6.51293	2.00097	8.0978e-05	0.00180896
101107889	LYPD3	2.87556	2.81477	4.70682	4.98726	2.84516	4.84704	2.00188	0.00457219	0.0432152
100192432	FCGR2B	7.56495	7.93172	9.45475	10.0457	7.74834	9.75022	2.00188	5.68119e-13	1.03993e-10
101116575	BST1	4.86156	5.49111	6.44674	7.92427	5.17634	7.18551	2.00917	0.000184653	0.00361145
101106370	SRGAP3	4.03513	2.98155	5.39306	5.64264	3.50834	5.51785	2.00951	0.00256893	0.0285919
101115125	TMEM150C	7.26715	6.97765	8.98724	9.28765	7.1224	9.13744	2.01505	1.82224e-16	6.48238e-14
101109378	PTK6	2.87556	4.43929	4.14922	7.20822	3.65742	5.67872	2.0213	0.0149643	0.100049
105601929	LOC105601929	3.45432	3.39028	6.08692	4.80109	3.4223	5.44401	2.0217	0.0021653	0.0249539
101113397	LYPD6B	4.1127	3.80058	4.34021	7.62081	3.95664	5.98051	2.02388	0.00381751	0.0382644
101110988	KCNAB1	5.10875	3.80058	6.52751	6.43356	4.45466	6.48054	2.02587	0.000658566	0.00982327
101114464	ANO3	3.45432	4.43929	5.67894	6.28163	3.9468	5.98028	2.03348	0.000805112	0.0115346
101120217	CCL19	7.08669	5.04023	7.95401	8.24044	6.06346	8.09722	2.03376	0.00434178	0.0417866
101123237	FAT4	5.74206	5.51851	7.35975	7.96918	5.63029	7.66446	2.03418	2.25978e-08	1.58977e-06
105607653	TDRD15	5.3837	3.96892	7.89434	5.52726	4.67631	6.7108	2.03449	0.00486245	0.0450499
101120775	LOC101120775	7.70927	8.25451	8.85002	11.1872	7.98189	10.0186	2.03673	0.0271583	0.1532
101114747	LOC101114747	1.89401	2.40911	4.00623	4.4032	2.15156	4.20472	2.05316	0.0211492	0.128214
101112286	PHEX	2.4667	2.98155	4.65982	4.89718	2.72412	4.7785	2.05438	0.00582645	0.0512369
101119318	PCDH20	3.04342	4.25612	5.3344	6.09163	3.64977	5.71302	2.06325	0.00303205	0.0322609
101115018	NTF3	4.99045	3.26648	6.15629	6.22721	4.12846	6.19175	2.06329	0.00539086	0.0485151
100294558	SLC26A2	5.25277	4.7008	7.05825	7.05	4.97678	7.05413	2.07734	1.32503e-07	7.52475e-06
101115904	C15H11orf96	8.15656	7.75871	9.9882	10.0819	7.95763	10.0351	2.07743	1.40004e-22	1.25697e-19
101103256	THBD	6.55876	6.05602	7.96855	8.82991	6.30739	8.39923	2.09184	5.23204e-08	3.34885e-06
105607800	NTN1	6.82386	6.46093	8.02063	9.45288	6.64239	8.73675	2.09436	1.87846e-06	7.47182e-05
443361	NPY1R	3.67493	2.98155	4.9989	5.84893	3.32824	5.42392	2.09567	0.00174074	0.0211299
106990847	LOC106990847	1.89401	2.40911	5.39306	3.11764	2.15156	4.25535	2.10379	0.0212237	0.128625
101122895	DNASE1L3	9.7744	10.2642	12.1962	12.0532	10.0193	12.1247	2.10538	4.45957e-24	5.25505e-21
105603760	LOC105603760	4.76877	5.43471	8.07091	6.35114	5.10174	7.21102	2.10929	0.000194163	0.00375596
101108435	ESAM	7.83475	7.95196	9.94106	10.0794	7.89335	10.0102	2.11686	1.27722e-32	3.01008e-29
101120187	NOVA2	1.89401	1.84273	4.61123	3.40593	1.86837	4.00858	2.14021	0.0235902	0.138514
101112335	LOC101112335	11.1377	10.885	12.9867	13.3212	11.0114	13.1539	2.14258	2.60118e-30	5.44918e-27
101107564	COL8A1	9.07629	9.90799	10.67	12.6104	9.49214	11.6402	2.14807	0.012896	0.0899854
101107769	NKAIN1	2.4667	1.84273	4.21573	4.4032	2.15471	4.30947	2.15476	0.014119	0.0960664
101112553	ACRBP	2.4667	3.39028	5.3344	4.84994	2.92849	5.09217	2.16368	0.00338731	0.0349941
101113218	EMILIN1	10.7855	10.7927	12.8294	13.0774	10.7891	12.9534	2.16434	5.1854e-47	4.88828e-43
443298	LGALS1	8.17023	8.22154	11.9393	8.79292	8.19588	10.3661	2.17025	0.0436037	0.209667
497272	TEK	8.15197	8.70261	10.4355	10.7676	8.42729	10.6016	2.17428	3.37473e-18	1.6744e-15
101106543	SYT9	4.38696	3.26648	5.95685	6.05044	3.82672	6.00364	2.17692	0.000337338	0.00583501
101111833	SH3GL3	3.45432	2.98155	5.67894	5.11264	3.21793	5.39579	2.17785	0.000652667	0.00976933
101113697	MYO7A	4.25633	4.43929	6.65283	6.41745	4.34781	6.53514	2.18733	4.85633e-07	2.28903e-05
101109080	LOC101109080	5.14613	6.26457	8.26401	7.52632	5.70535	7.89516	2.18981	7.2007e-06	0.000236656
101103963	GPR182	7.15245	7.60105	9.48034	9.68258	7.37675	9.58146	2.20471	5.05163e-20	3.28425e-17
101116194	RAB6B	4.94875	4.9221	7.47963	6.82419	4.93543	7.15191	2.21649	7.12366e-08	4.33257e-06
101112535	DZIP1L	5.61454	5.31481	9.22983	6.20861	5.46468	7.71922	2.25454	0.0371475	0.188224
101110254	MYBPH	3.77376	3.60997	5.39306	6.51153	3.69186	5.9523	2.26043	0.000150866	0.00303952
101102387	TMEM176B	8.57147	8.36805	9.56728	11.9176	8.46976	10.7425	2.27269	0.0137161	0.0940718
101118852	EPHA4	3.04342	3.39028	5.55596	5.43423	3.21685	5.4951	2.27824	0.000150102	0.00303
101119293	CLEC1B	7.2241	8.00619	9.85108	9.93969	7.61515	9.89538	2.28024	1.05578e-14	2.55201e-12
105609488	LOC105609488	2.20858	2.15354	4.65982	4.26597	2.18106	4.4629	2.28184	0.005734	0.0506128
101122157	S100A9	5.18255	5.8771	6.41878	9.21026	5.52983	7.81452	2.2847	0.0338383	0.176875
106991896	LOC106991896	2.4667	2.40911	3.92904	5.52726	2.4379	4.72815	2.29024	0.00537048	0.048401
497273	ANGPT2	3.45432	5.18404	6.15629	7.10133	4.31918	6.62881	2.30963	0.00153398	0.0190672
101105162	ITGA11	2.68556	1.84273	4.00623	5.15212	2.26415	4.57917	2.31503	0.00848597	0.0673094
443279	CHI3L1	8.16113	9.09722	10.0476	11.8434	8.62918	10.9455	2.31634	0.00774623	0.0626007
101104674	ARHGAP44	4.25633	4.74786	6.66479	6.97492	4.5021	6.81985	2.31776	7.46244e-08	4.50951e-06
101109370	LOC101109370	1.89401	2.98155	3.92904	5.5861	2.43778	4.75757	2.31979	0.00975509	0.0745833
105614324	LOC105614324	9.59176	8.16198	11.6491	10.7549	8.87687	11.202	2.32509	0.0056086	0.0498121
101118507	SDPR	8.43846	8.79792	10.8871	11.0018	8.61819	10.9444	2.32625	3.22329e-35	1.01287e-31
101113226	CENPM	2.4667	4.1895	5.93727	5.40184	3.3281	5.66955	2.34146	0.00393773	0.0391355
105601846	CYP17	3.19377	5.5454	6.90544	6.52663	4.36958	6.71603	2.34645	0.00858951	0.0677737
101108025	IL13RA2	4.72003	5.51851	7.37438	7.5634	5.11927	7.46889	2.34962	6.47636e-09	5.10901e-07
101118096	TMEM178A	1.89401	2.81477	4.39864	5.03027	2.35439	4.71446	2.36007	0.00494249	0.0455454
101122637	LOC101122637	2.20858	1.44604	4.00623	4.4032	1.82731	4.20472	2.37741	0.0121011	0.0860961
101123436	NPR1	5.88155	6.0746	8.27964	8.44105	5.97808	8.36034	2.38227	8.42768e-19	4.41376e-16
101102907	RTN1	5.21809	5.93924	7.722	8.20333	5.57866	7.96266	2.384	6.39121e-10	6.3089e-08
101112348	SDS	9.52417	10.8205	11.721	13.4051	10.1723	12.563	2.3907	0.0133759	0.0923432
105610502	ADGRE3	3.32992	3.13104	5.50368	5.74947	3.23048	5.62657	2.3961	3.90721e-05	0.000966564
101115600	OIT3	10.4173	10.9285	12.795	13.3789	10.6729	13.087	2.41409	4.07381e-20	2.74313e-17
101114621	SAMD12	3.56884	2.15354	4.8393	5.72349	2.86119	5.2814	2.42021	0.00328005	0.0343151
105605918	LOC105605918	5.74206	5.28321	7.8321	8.03929	5.51264	7.9357	2.42306	1.00827e-13	2.04408e-11
100302099	CD93	7.12463	7.6576	9.74388	9.92409	7.39112	9.83399	2.44287	6.4038e-23	6.70762e-20
101114468	TMEM132D	2.68556	3.5043	5.67894	5.40184	3.09493	5.54039	2.44545	0.000155348	0.00311371
101112310	TMEM176A	8.66778	8.41619	9.82734	12.1499	8.54198	10.9886	2.44664	0.00890479	0.0696065
443447	MYC	7.73403	9.18105	11.1489	10.7126	8.45754	10.9307	2.47317	0.00100767	0.0137076
101115115	LOC101115115	8.41569	8.90301	10.9749	11.3003	8.65935	11.1376	2.47825	7.12927e-27	1.03396e-23
101103310	ATP6V1C2	3.45432	2.40911	4.21573	6.62812	2.93171	5.42193	2.49022	0.00289429	0.031201
105603050	LOC105603050	2.68556	2.98155	4.8393	5.8247	2.83356	5.332	2.49844	0.000334799	0.00581242
101107106	MATN2	7.04772	5.376	8.2282	9.19853	6.21186	8.71337	2.5015	2.52545e-05	0.000673478
101123485	KCNG1	2.68556	2.15354	4.50885	5.33479	2.41955	4.92182	2.50227	0.00126963	0.0164436
101110562	SDK1	6.69108	6.16406	8.51903	9.35264	6.42757	8.93584	2.50827	7.79362e-12	1.13032e-09
101115621	SHD	0.930209	1.84273	3.84748	3.9448	1.38647	3.89614	2.50967	0.0199459	0.123056
101113054	PLB1	5.3837	4.43929	7.89941	6.95273	4.9115	7.42607	2.51458	9.27499e-07	4.05732e-05
106991648	LOC106991648	4.38696	4.79343	6.70006	7.51878	4.5902	7.10942	2.51923	4.81984e-08	3.13356e-06
101107876	CLDN10	2.20858	2.15354	6.15629	3.26897	2.18106	4.71263	2.53157	0.00480732	0.0448033
101113582	RAMP3	4.50673	3.5043	6.13926	6.95273	4.00552	6.546	2.54048	1.10516e-05	0.000335622
101118437	BMPER	6.39765	6.86477	8.65708	9.74846	6.63121	9.20277	2.57156	4.8548e-11	5.79319e-09
101118983	IL18BP	7.75232	7.66987	10.2417	10.3291	7.71109	10.2854	2.57428	3.10653e-52	5.85706e-48
100126577	WNT2	4.86156	4.9221	7.9195	7.05	4.89183	7.48475	2.59292	1.5331e-09	1.38301e-07
101116178	CEMIP	3.56884	5.18404	6.54055	7.44917	4.37644	6.99486	2.61842	8.37378e-05	0.00186618
101117429	CA10	1.49114	1.84273	3.92904	4.69815	1.66693	4.31359	2.64666	0.00435262	0.0418269
101110069	DPY19L4	4.44809	6.23184	8.03452	8.00196	5.33996	8.01824	2.67828	8.78622e-06	0.000279352
101114977	AACS	7.11524	7.74137	9.7551	10.5345	7.42831	10.1448	2.71648	4.56073e-16	1.49963e-13
101116483	RNASE12	6.00873	4.54964	7.75032	8.25411	5.27919	8.00222	2.72303	3.79668e-07	1.84491e-05
101119787	RET	2.68556	2.40911	4.50885	6.05044	2.54734	5.27964	2.73231	0.000386973	0.00649688
101104763	SLITRK5	4.32313	3.96892	6.85416	6.94151	4.14602	6.89784	2.75181	4.5179e-11	5.4255e-09
101105683	CCDC114	3.04342	3.39028	6.54055	5.43423	3.21685	5.98739	2.77054	9.78033e-06	0.000305226
101104895	EHD3	7.67771	7.65142	10.2486	10.6249	7.66457	10.4368	2.77221	2.14998e-40	1.01339e-36
101105293	S100A2	6.31801	5.91882	7.93439	9.8495	6.11842	8.89194	2.77353	0.00116451	0.0153617
101113838	TFPI2	8.13348	6.40331	9.8113	10.2776	7.26839	10.0444	2.77605	0.00198144	0.0233342
101104808	LOC101104808	3.77376	2.98155	5.95685	6.35114	3.37765	6.15399	2.77634	9.26507e-07	4.05732e-05
101103856	LMNTD2	2.68556	1.44604	5.55596	4.19213	2.0658	4.87405	2.80825	0.00233173	0.0265956
105605202	LOC105605202	1.49114	0	2.94437	4.19213	0.745569	3.56825	2.82268	0.0437911	0.21014
105603184	LOC105603184	0	1.84273	3.57086	3.9448	0.921364	3.75783	2.83647	0.044746	0.21331
101110626	PFKFB4	7.19765	7.75871	9.79644	10.8329	7.47818	10.3146	2.83647	5.80345e-15	1.43971e-12
101119419	APLNR	4.50673	4.1895	6.76813	7.62081	4.34811	7.19447	2.84636	1.00734e-09	9.64084e-08
101110226	LRRD1	1.89401	0	4.0795	3.53101	0.947003	3.80525	2.85825	0.0435574	0.209498
101123083	SERPINI2	6.08769	7.65142	9.27926	10.1914	6.86956	9.73532	2.86576	0.00139543	0.0176692
100170325	SCNN1B	2.20858	2.15354	3.46547	6.65586	2.18106	5.06066	2.8796	0.00161143	0.0198704
105616290	LOC105616290	4.50673	4.31979	6.54055	8.091	4.41326	7.31577	2.90251	1.23284e-07	7.04363e-06
101120950	SMTNL1	0	2.40911	5.72533	2.536	1.20455	4.13067	2.92611	0.0427228	0.20659
101103905	SLC13A5	8.77902	8.42345	10.5663	12.5581	8.60124	11.5622	2.96096	0.000402868	0.00669223
101103308	IL1R2	5.28663	5.28321	7.79451	8.71925	5.28492	8.25688	2.97196	7.58213e-14	1.58837e-11
101107709	SGK1	9.31652	10.8618	13.0632	13.1214	10.0892	13.0923	3.00312	8.55968e-05	0.00189882
101104397	GPX3	9.23864	11.3862	12.0466	14.6407	10.3124	13.3437	3.03122	0.0439326	0.21055
101120979	EFHB	3.45432	4.04625	6.84368	6.736	3.75028	6.78984	3.03956	3.46753e-11	4.40762e-09
100294596	CALCA	0	1.84273	3.46547	4.46722	0.921364	3.96634	3.04498	0.0244486	0.14205
105610397	LOC105610397	0	0	3.84748	2.27495	0	3.06122	3.06122	0.049002	0.225618
101109161	KRT77	0	0	3.22832	2.94854	0	3.08843	3.08843	0.0478016	0.22255
105602018	SMIM17	0	0	3.09332	3.11764	0	3.10548	3.10548	0.0458993	0.216889
101116782	WNT2B	4.25633	3.80058	6.61637	7.66924	4.02846	7.14281	3.11435	1.47259e-09	1.35436e-07
101105274	LOC101105274	0	0	2.12059	4.1143	0	3.11745	3.11745	0.0429722	0.20754
101115314	HCN1	0	2.81477	3.66908	5.40184	1.40738	4.53546	3.12808	0.0378175	0.190712
105616906	LOC105616906	0	0	3.57086	2.75697	0	3.16392	3.16392	0.0394819	0.196422
101119856	LOC101119856	0	0	3.22832	3.11764	0	3.17298	3.17298	0.0387078	0.193734
105602857	LOC105602857	4.72003	2.15354	7.05825	6.18976	3.43678	6.62401	3.18722	0.000811574	0.0116096
101121435	ASPA	4.25633	4.65215	7.4931	7.81781	4.45424	7.65546	3.20121	1.09528e-17	4.48923e-15
105606029	LOC105606029	0	3.26648	4.34021	5.33479	1.63324	4.8375	3.20426	0.0462709	0.218109
101117344	SKA3	0	3.26648	4.88088	4.80109	1.63324	4.84099	3.20775	0.0450865	0.214121
101117945	LRRC46	0	0	2.77826	3.6461	0	3.21218	3.21218	0.0348543	0.180236
105610869	LOC105610869	0	0	2.77826	3.6461	0	3.21218	3.21218	0.0348543	0.180236
101123413	RTN4R	0	0	2.77826	3.6461	0	3.21218	3.21218	0.0348543	0.180236
106990609	LOC106990609	0	0	2.5905	3.85194	0	3.22122	3.22122	0.0340814	0.177618
101108221	FAM180A	0	0	3.35176	3.11764	0	3.2347	3.2347	0.0328438	0.17331
105602399	LOC105602399	1.89401	0	4.14922	4.26597	0.947003	4.2076	3.2606	0.010367	0.0774857
105609367	LOC105609367	3.04342	2.15354	5.79224	5.98635	2.59848	5.8893	3.29082	1.725e-07	9.34571e-06
105607634	LOC105607634	0	0	3.22832	3.40593	0	3.31713	3.31713	0.0259885	0.148481
101115753	LOC101115753	0	0	1.8121	4.84994	0	3.33102	3.33102	0.0283317	0.158224
101123053	MPO	0	0	2.94437	3.75269	0	3.34853	3.34853	0.0239864	0.140273
101107772	LOC101107772	0	0	3.22832	3.53101	0	3.37967	3.37967	0.0215607	0.129998
105605561	CDR1	0	2.81477	4.75235	4.84994	1.40738	4.80114	3.39376	0.0138449	0.0947828
101102486	NPFFR2	0	2.98155	4.21573	5.55698	1.49077	4.88636	3.39558	0.0203583	0.124865
101103553	OTOGL	0	3.39028	4.96062	5.22798	1.69514	5.0943	3.39916	0.0301801	0.164313
105608394	LOC105608394	0	1.84273	2.5905	6.15131	0.921364	4.3709	3.44954	0.011712	0.0842815
101102200	ZG16	0	0	4.14922	2.75697	0	3.45309	3.45309	0.0183147	0.115991
106991042	LOC106991042	1.89401	0	3.84748	5.03027	0.947003	4.43888	3.49187	0.00494985	0.0455909
105613955	LOC105613955	0	2.15354	5.93727	3.26897	1.07677	4.60312	3.52635	0.00876198	0.0688613
443047	AQP3	4.94875	5.376	8.7967	8.61361	5.16238	8.70516	3.54278	1.43555e-33	3.86655e-30
101119925	VAT1L	0	0	5.14259	1.95601	0	3.5493	3.5493	0.0179494	0.114138
101104114	LOC101104114	0	0	1.8121	5.33479	0	3.57345	3.57345	0.0183724	0.116161
101116104	OLFM3	0	0	4.34021	2.94854	0	3.64438	3.64438	0.0101052	0.0763312
101117151	LOC101117151	0	0	3.76104	3.53101	0	3.64602	3.64602	0.00857125	0.0677011
780468	ARG2	4.61732	5.18404	7.19642	9.90977	4.90068	8.55309	3.65241	0.0035941	0.0366089
101108321	LOC101108321	0	1.84273	3.84748	5.33479	0.921364	4.59113	3.66977	0.00248589	0.0279148
101110343	CA8	4.72003	3.8872	7.81611	8.14582	4.30362	7.98096	3.67735	2.24146e-20	1.62541e-17
105616528	LOC105616528	0	0	2.37459	4.98726	0	3.68092	3.68092	0.0119282	0.0854443
101114474	TMEM151B	1.49114	0	4.27932	4.5873	0.745569	4.43331	3.68774	0.00106866	0.0143304
101110836	CLEC2L	1.49114	0	5.17638	3.75269	0.745569	4.46453	3.71897	0.00176436	0.021345
101108394	PROX2	0	0	4.00623	3.53101	0	3.76862	3.76862	0.00534054	0.0482003
443033	SFTPA1	0	1.84273	3.57086	5.8247	0.921364	4.69778	3.77642	0.00268663	0.0294669
101110285	CCDC190	0	0	3.22832	4.4032	0	3.81576	3.81576	0.00517076	0.0469829
101104350	GXYLT2	0	0	2.5905	5.07204	0	3.83127	3.83127	0.00760128	0.0620373
105610257	LOC105610257	0	0	2.77826	4.89718	0	3.83772	3.83772	0.00659127	0.0561553
101110775	DHRS7C	0	0	3.84748	3.85194	0	3.84971	3.84971	0.00358751	0.0365615
101105547	PTGER3	0	0	3.57086	4.19213	0	3.8815	3.8815	0.00333929	0.0347056
101119933	LOC101119933	0	0	2.94437	4.84994	0	3.89716	3.89716	0.0049908	0.0458571
101108621	TVP23A	6.04875	5.25091	9.54966	9.61883	5.64983	9.58425	3.93442	3.63505e-40	1.3707e-36
101115923	CHODL	0	0	4.00623	4.03204	0	4.01913	4.01913	0.00154626	0.0191671
101109206	MFRP	0	0	4.00623	4.1143	0	4.06027	4.06027	0.00124138	0.0161413
101102411	LOC101102411	0	0	3.35176	4.84994	0	4.10085	4.10085	0.00182495	0.0218599
105606289	LOC105606289	0	0	4.21573	4.03204	0	4.12389	4.12389	0.000874904	0.0123561
101108471	NTS	2.20858	0	5.93727	4.52851	1.10429	5.23289	4.1286	0.000267685	0.00486216
105601867	LOC105601867	12.3597	14.3865	15.6911	19.3633	13.3731	17.5272	4.15406	0.0243558	0.141705
105606206	TMEM74B	0	0	3.35176	5.5861	0	4.46893	4.46893	0.000679154	0.0100666
101116128	FAM189A2	0	0	5.10798	3.85194	0	4.47996	4.47996	0.000205186	0.00393548
106990467	LOC106990467	3.04342	1.84273	6.31641	7.60667	2.44307	6.96154	4.51847	1.89014e-11	2.50962e-09
101102413	LOC101102413	14.2564	15.5349	18.9861	20.3416	14.8956	19.6638	4.76819	4.4052e-17	1.66111e-14
101117595	ADGRB1	2.20858	0	4.8393	7.07075	1.10429	5.95503	4.85073	1.64892e-05	0.000470329
105608648	LOC105608648	0	0	4.96062	4.98726	0	4.97394	4.97394	7.61574e-07	3.4269e-05
101110415	SV2C	2.20858	0	5.67894	6.62812	1.10429	6.15353	5.04924	5.19158e-09	4.13004e-07
101105022	LOC101105022	0	0	4.79648	5.33479	0	5.06563	5.06563	4.65576e-07	2.21541e-05
101104187	MDGA1	0	0	5.14259	5.07204	0	5.10731	5.10731	1.61466e-07	8.82398e-06
105611734	LOC105611734	2.20858	0	6.84368	5.61465	1.10429	6.22916	5.12487	1.29413e-08	9.49397e-07
101114097	GNGT1	0	0	5.03618	5.26447	0	5.15033	5.15033	1.05154e-07	6.11905e-06
106991653	LOC106991653	0	0	5.8973	4.52851	0	5.2129	5.2129	1.10306e-06	4.70524e-05
101108376	KRT78	0	0	6.34641	8.04455	0	7.19548	7.19548	1.76942e-16	6.4155e-14
