# Supplementary material for: Transcriptomic Analysis Provides Novel Insights into Heat Stress Responses in Sheep
Source: Animals (Basel). 2019 Jun 24;9(6):387. doi: 10.3390/ani9060387 (PMC6617286; doi:10.3390/ani9060387)
Supplement: Supplementary file 1 [file animals-09-00387-s001.zip › Supplementary/Supplementary Table S6.xlsx]

## Sheet: Supplementary Table S6
Table S6: GO analysis of differentially expressed genes in heat-stressed and control sheep groups
GO_ID	GO_term	GO_category	Annotated	Significant	SymbolList	Expected	classic_fisher	FDR
GO:0030334	regulation of cell migration	biological_process	464	63	ACVRL1,ADGRA2,ADORA3,ANGPT2,APOH,BMP10,BMP4,BMPER,C5AR2,CCBE1,CEMIP,CNN2,CSF1,DAB2,DDR2,DLC1,DLL4,DOCK10,DRD2,ENG,ENPP2,ETS1,F2R,FLT1,FLT4,FRMD5,GAS6,GNA12,HGF,ICAM1,IL1R1,IL33,ITGAV,KDR,KIF14,LBP,LDB2,MMP9,MMRN2,NRP1,NTF3,NTN1,PDGFRB,PECAM1,PLCB1,PPM1F,PRR5L,PTPRM,PTPRU,RECK,RELN,SELP,SNAI1,SNAI2,STAP1,TACSTD2,TEK,TGFB1,TGFBR2,THBS1,TIE1,TRIP6,VIL1	25	5.7e-12	2.39404e-08
GO:0016477	cell migration	biological_process	791	89	ACVRL1,ADAMTS12,ADGRA2,ADORA3,ANGPT2,APOH,AXL,BMP10,BMP4,BMPER,C5AR2,CCBE1,CEMIP,CNN2,COL5A1,CSF1,CSF3R,DAB2,DCHS1,DDR2,DLC1,DLL4,DOCK10,DRD2,EDNRB,EFNB2,ENG,ENPP2,ERG,ETS1,F2R,FLT1,FLT4,FRMD5,GAS6,GNA12,HGF,HRH1,ICAM1,IL1R1,IL33,ITGA11,ITGAV,ITGB1,KDR,KIF14,LBP,LDB2,MMP14,MMP9,MMRN2,NOS3,NRP1,NRP2,NTF3,NTN1,PDGFRB,PECAM1,PF4,PLAT,PLCB1,PPM1F,PPM1J,PRR5L,PTPRM,PTPRU,RECK,RELN,S100A2,S100A9,S1PR1,…	42.61	8.8e-12	2.39404e-08
GO:0040012	regulation of locomotion	biological_process	540	68	ACVRL1,ADGRA2,ADORA3,ANGPT2,APOH,BMP10,BMP4,BMPER,C5AR2,CAV1,CCBE1,CEMIP,CNN2,CSF1,DAB2,DDR2,DLC1,DLL4,DOCK10,DRD2,EFNB2,ENG,ENPP2,ETS1,F2R,FLT1,FLT4,FRMD5,GAS6,GNA12,HGF,ICAM1,IL1R1,IL33,ITGAV,KDR,KIF14,LBP,LDB2,MMP9,MMRN2,NRP1,NTF3,NTN1,PDGFRB,PECAM1,PLCB1,PPM1F,PRR5L,PTPRM,PTPRU,RECK,RELN,ROBO2,SELP,SEMA3F,SNAI1,SNAI2,STAP1,TACSTD2,TEK,TGFB1,TGFBR2,THBS1,TIE1,TMPRSS2,TRIP6,VIL1	29.09	2.6e-11	4.08075e-08
GO:0051270	regulation of cellular component movement	biological_process	554	69	ACVRL1,ADGRA2,ADORA3,ANGPT2,APOH,BCL6,BMP10,BMP4,BMPER,C5AR2,CAV1,CCBE1,CEMIP,CNN2,CSF1,DAB2,DDR2,DLC1,DLL4,DOCK10,DRD2,ENG,ENPP2,ETS1,F2R,FLT1,FLT4,FRMD5,GAS6,GNA12,HGF,ICAM1,IL1R1,IL33,ITGAV,KCNJ2,KDR,KIF14,LBP,LDB2,MMP9,MMRN2,NRP1,NTF3,NTN1,PDGFRB,PECAM1,PLCB1,PPM1F,PRR5L,PTPRM,PTPRU,RECK,RELN,SCN2B,SELP,SEMA3F,SNAI1,SNAI2,STAP1,TACSTD2,TEK,TGFB1,TGFBR2,TGFBR3,THBS1,TIE1,TRIP6,VIL1	29.84	3e-11	4.08075e-08
GO:0040011	locomotion	biological_process	992	102	ACKR4,ACVRL1,ADAMTS12,ADGRA2,ADORA3,ANGPT2,APOH,AXL,BMP10,BMP4,BMPER,C5AR2,CAV1,CCBE1,CCR3,CEMIP,CNN2,COL5A1,CSF1,CSF3R,DAB2,DCHS1,DDR2,DLC1,DLL4,DOCK10,DOCK2,DRD2,EDNRB,EFNA5,EFNB2,EFNB3,ENG,ENPP2,ERG,ETS1,F2R,FLT1,FLT4,FRMD5,GAS6,GNA12,HGF,HRH1,ICAM1,IL1R1,IL33,ITGA11,ITGAV,ITGB1,KDR,KIF14,LBP,LDB2,MMP14,MMP9,MMRN2,NFASC,NOS3,NRP1,NRP2,NTF3,NTN1,PDGFRB,PECAM1,PF4,PLAT,PLCB1,PPM1F,PPM1J,PRR5L,PT…	53.44	4.8e-11	5.22336e-08
GO:0001525	angiogenesis	biological_process	277	44	ACVRL1,ADGRA2,ANGPT2,APOH,BMP4,BMPER,BTG1,CALCRL,CAV1,CCBE1,CCR3,CHI3L1,COL4A1,DLL4,EFNB2,EMCN,ENG,ENPP2,ETS1,FLT1,FLT4,ITGAV,ITGB1,KDR,MMRN2,NGFR,NOS3,NRP1,NRP2,PECAM1,PF4,PIK3R6,PTPRB,PTPRM,RSPO3,S1PR1,STAB1,TAL1,TBX20,TCF21,TEK,TGFBR2,THBS1,TIE1	14.92	6.9e-11	5.59646e-08
GO:0009611	response to wounding	biological_process	421	57	ACVRL1,ADAMTS12,ADRA2B,APOH,AXL,BCL6,C1QTNF1,CAV1,CNN2,COL5A1,CSRP1,ETS1,F2R,F8,FAM46A,FCGR1A,FGA,FGB,FGG,GAS6,GHSR,HGF,IL1R1,IL1R2,IL33,LBH,LBP,MMRN1,MUSTN1,MYOF,NFKBIA,NLRP3,NOS2,PECAM1,PF4,PPM1J,PTPRS,RAB27A,S100A9,SBNO2,SELP,SOCS3,SOD2,STAB2,SYT7,TFPI2,TGFB1,THBD,THBS1,TLR10,TLR2,TLR4,TNC,TNFAIP3,TNFSF4,VIL1,VWF	22.68	7.2e-11	5.59646e-08
GO:2000145	regulation of cell motility	biological_process	494	63	ACVRL1,ADGRA2,ADORA3,ANGPT2,APOH,BMP10,BMP4,BMPER,C5AR2,CCBE1,CEMIP,CNN2,CSF1,DAB2,DDR2,DLC1,DLL4,DOCK10,DRD2,ENG,ENPP2,ETS1,F2R,FLT1,FLT4,FRMD5,GAS6,GNA12,HGF,ICAM1,IL1R1,IL33,ITGAV,KDR,KIF14,LBP,LDB2,MMP9,MMRN2,NRP1,NTF3,NTN1,PDGFRB,PECAM1,PLCB1,PPM1F,PRR5L,PTPRM,PTPRU,RECK,RELN,SELP,SNAI1,SNAI2,STAP1,TACSTD2,TEK,TGFB1,TGFBR2,THBS1,TIE1,TRIP6,VIL1	26.61	8.8e-11	5.9851e-08
GO:0048870	cell motility	biological_process	864	91	ACVRL1,ADAMTS12,ADGRA2,ADORA3,ANGPT2,APOH,AXL,BMP10,BMP4,BMPER,C5AR2,CCBE1,CEMIP,CNN2,COL5A1,CSF1,CSF3R,DAB2,DCHS1,DDR2,DLC1,DLL4,DOCK10,DRD2,EDNRB,EFNB2,ENG,ENPP2,ERG,ETS1,F2R,FLT1,FLT4,FRMD5,GAS6,GNA12,HGF,HRH1,ICAM1,IL1R1,IL33,ITGA11,ITGAV,ITGB1,KDR,KIF14,LBP,LDB2,MMP14,MMP9,MMRN2,NOS3,NRP1,NRP2,NTF3,NTN1,PDGFRB,PECAM1,PF4,PLAT,PLCB1,PPM1F,PPM1J,PRR5L,PTPRM,PTPRU,RECK,RELN,S100A2,S100A9,S1PR1,…	46.54	1.9e-10	9.39809e-08
GO:0051674	localization of cell	biological_process	864	91	ACVRL1,ADAMTS12,ADGRA2,ADORA3,ANGPT2,APOH,AXL,BMP10,BMP4,BMPER,C5AR2,CCBE1,CEMIP,CNN2,COL5A1,CSF1,CSF3R,DAB2,DCHS1,DDR2,DLC1,DLL4,DOCK10,DRD2,EDNRB,EFNB2,ENG,ENPP2,ERG,ETS1,F2R,FLT1,FLT4,FRMD5,GAS6,GNA12,HGF,HRH1,ICAM1,IL1R1,IL33,ITGA11,ITGAV,ITGB1,KDR,KIF14,LBP,LDB2,MMP14,MMP9,MMRN2,NOS3,NRP1,NRP2,NTF3,NTN1,PDGFRB,PECAM1,PF4,PLAT,PLCB1,PPM1F,PPM1J,PRR5L,PTPRM,PTPRU,RECK,RELN,S100A2,S100A9,S1PR1,…	46.54	1.9e-10	9.39809e-08
GO:0001568	blood vessel development	biological_process	408	55	ACVRL1,ADGRA2,ANGPT2,APOH,BMP4,BMPER,BTG1,CALCRL,CAV1,CCBE1,CCR3,CDH5,CHI3L1,COL4A1,COL5A1,DLL4,EFNB2,EMCN,ENG,ENPP2,ETS1,FLT1,FLT4,GJA4,GJC1,ITGAV,ITGB1,KDR,LOX,LTBP1,MMP2,MMRN2,NEDD4,NGFR,NOS3,NRP1,NRP2,PECAM1,PF4,PIK3R6,PTPRB,PTPRM,RECK,RSPO3,S1PR1,SOCS3,STAB1,TAL1,TBX20,TCF21,TEK,TGFB1,TGFBR2,THBS1,TIE1	21.98	1.9e-10	9.39809e-08
GO:0006928	movement of cell or subcellular component	biological_process	1092	107	ACVRL1,ADAMTS12,ADGRA2,ADORA3,ANGPT2,APOH,AXL,BCL6,BMP10,BMP4,BMPER,C5AR2,CAV1,CCBE1,CCDC114,CEMIP,CEP131,CNN2,COL5A1,CSF1,CSF3R,DAB2,DCHS1,DDR2,DLC1,DLL4,DOCK10,DRD2,DYNC1I1,EDNRB,EFNA5,EFNB2,EFNB3,ENG,ENPP2,ERG,ETS1,F2R,FLT1,FLT4,FRMD5,GAS6,GNA12,HGF,HRH1,ICAM1,ICK,IFT81,IL1R1,IL33,ITGA11,ITGAV,ITGB1,KCNJ2,KDR,KIF14,LBP,LDB2,MMP14,MMP9,MMRN2,MYO7A,NFASC,NOS3,NRP1,NRP2,NTF3,NTN1,PDGFRB,PECAM1,PF…	58.82	2.7e-10	1.13005e-07
GO:0044707	single-multicellular organism process	biological_process	3752	272	ABCG5,ACVRL1,ADAMTS1,ADAMTS12,ADAMTS7,ADCY1,ADCY5,ADGRA2,ADGRF5,ADRA2B,AFAP1L2,AFP,AKT3,ALDH1A3,ANGPT2,APOH,AQP11,AQP3,ARHGAP44,ASAP1,ASPN,AVPR2,AXL,BANK1,BARX2,BBS7,BCL6,BMP10,BMP4,BMP5,BMPER,BTG1,C1QTNF1,C5AR2,CALCRL,CAV1,CCBE1,CCR3,CDH5,CEMIP,CHI3L1,CHMP4C,CHRNA5,CHSY1,CNN2,CNTFR,COL4A1,COL5A1,COL5A2,COL8A1,COPRS,CPNE9,CRY1,CSF1,CSF3R,CSRP1,CTSK,CUX2,DAAM2,DAB2,DCHS1,DDR2,DLL4,DOCK2,DOK5,DRD2,…	202.12	2.7e-10	1.13005e-07
GO:0048646	anatomical structure formation involved in morphogenesis	biological_process	764	83	ACVRL1,ADAMTS1,ADGRA2,ALDH1A3,ANGPT2,APOH,BCL6,BMP10,BMP4,BMP5,BMPER,BTG1,CALCRL,CAV1,CCBE1,CCDC114,CCR3,CHI3L1,COL4A1,COL5A1,COL5A2,COL8A1,DCHS1,DLL4,EDA,EFNB2,EHD2,EMCN,ENG,ENPP2,ERG,ETS1,FLT1,FLT4,GNG5,GPI,ITGAV,ITGB1,KDR,LAMB3,MMP14,MMP2,MMP9,MMRN2,MTHFD1L,MYLK3,MYOF,NEURL1,NFASC,NGFR,NOS3,NRP1,NRP2,PECAM1,PF4,PIK3R6,PPARGC1B,PTPRB,PTPRM,RARG,RELN,RSPO3,S1PR1,SBNO2,SDK2,SEMA4C,SHANK3,SNAI1,SN…	41.16	3e-10	1.16593e-07
GO:0044700	single organism signaling	biological_process	3055	231	ACVRL1,ADAMTS12,ADCY1,ADCY5,ADGRA2,ADGRE3,ADGRF5,ADGRL4,AFAP1L2,AFP,AKT3,ANGPT2,ARHGAP20,ARHGAP31,ARHGAP44,ASB9,ASPN,AVPR2,AXL,BANK1,BBS7,BCL6,BIRC5,BMP10,BMP4,BMP5,BMPER,C1QTNF1,C5AR2,CA8,CALCRL,CAV1,CCBE1,CD180,CDH5,CHI3L1,CHSY1,COL4A1,CRY1,CSF1,CUX2,DAB2,DCHS1,DLC1,DLL4,DOC2B,DOCK10,DOCK2,DOK5,DRD2,DUSP4,DYRK3,EDA,EDNRB,EFNA5,EFNB2,EFNB3,EHD3,ENG,ENPP1,F2R,FGG,FLT1,FLT4,FRAT2,FSTL4,GABRA3,GALR…	164.57	4.2e-10	1.52348e-07
GO:0023052	signaling	biological_process	3062	231	ACVRL1,ADAMTS12,ADCY1,ADCY5,ADGRA2,ADGRE3,ADGRF5,ADGRL4,AFAP1L2,AFP,AKT3,ANGPT2,ARHGAP20,ARHGAP31,ARHGAP44,ASB9,ASPN,AVPR2,AXL,BANK1,BBS7,BCL6,BIRC5,BMP10,BMP4,BMP5,BMPER,C1QTNF1,C5AR2,CA8,CALCRL,CAV1,CCBE1,CD180,CDH5,CHI3L1,CHSY1,COL4A1,CRY1,CSF1,CUX2,DAB2,DCHS1,DLC1,DLL4,DOC2B,DOCK10,DOCK2,DOK5,DRD2,DUSP4,DYRK3,EDA,EDNRB,EFNA5,EFNB2,EFNB3,EHD3,ENG,ENPP1,F2R,FGG,FLT1,FLT4,FRAT2,FSTL4,GABRA3,GALR…	164.95	5.3e-10	1.80233e-07
GO:0001944	vasculature development	biological_process	423	55	ACVRL1,ADGRA2,ANGPT2,APOH,BMP4,BMPER,BTG1,CALCRL,CAV1,CCBE1,CCR3,CDH5,CHI3L1,COL4A1,COL5A1,DLL4,EFNB2,EMCN,ENG,ENPP2,ETS1,FLT1,FLT4,GJA4,GJC1,ITGAV,ITGB1,KDR,LOX,LTBP1,MMP2,MMRN2,NEDD4,NGFR,NOS3,NRP1,NRP2,PECAM1,PF4,PIK3R6,PTPRB,PTPRM,RECK,RSPO3,S1PR1,SOCS3,STAB1,TAL1,TBX20,TCF21,TEK,TGFB1,TGFBR2,THBS1,TIE1	22.79	7.4e-10	2.23686e-07
GO:0048514	blood vessel morphogenesis	biological_process	342	48	ACVRL1,ADGRA2,ANGPT2,APOH,BMP4,BMPER,BTG1,CALCRL,CAV1,CCBE1,CCR3,CHI3L1,COL4A1,DLL4,EFNB2,EMCN,ENG,ENPP2,ETS1,FLT1,FLT4,GJC1,ITGAV,ITGB1,KDR,LOX,MMRN2,NEDD4,NGFR,NOS3,NRP1,NRP2,PECAM1,PF4,PIK3R6,PTPRB,PTPRM,RSPO3,S1PR1,STAB1,TAL1,TBX20,TCF21,TEK,TGFB1,TGFBR2,THBS1,TIE1	18.42	7.4e-10	2.23686e-07
GO:0032501	multicellular organismal process	biological_process	3916	279	ABCG5,ACVRL1,ADAMTS1,ADAMTS12,ADAMTS7,ADCY1,ADCY5,ADGRA2,ADGRF5,ADRA2B,AFAP1L2,AFP,AKT3,ALDH1A3,ANGPT2,APOH,AQP11,AQP3,ARHGAP44,ASAP1,ASPN,AVPR2,AXL,BANK1,BARX2,BBS7,BCL6,BMP10,BMP4,BMP5,BMPER,BTG1,C1QTNF1,C5AR2,CALCRL,CAPZA3,CAV1,CCBE1,CCDC42,CCR3,CDH5,CEMIP,CHI3L1,CHMP4C,CHRNA5,CHSY1,CNN2,CNTFR,COL4A1,COL5A1,COL5A2,COL8A1,COPRS,CPNE9,CRY1,CSF1,CSF3R,CSRP1,CTSK,CUX2,DAAM2,DAB2,DCHS1,DDR2,DLL4,DO…	210.95	9.3e-10	2.66323e-07
GO:0009653	anatomical structure morphogenesis	biological_process	1745	147	ACVRL1,ADAMTS1,ADAMTS12,ADCY1,ADGRA2,AKT3,ALDH1A3,ANGPT2,APOH,AQP3,ARHGAP44,ASAP1,ASPN,AXL,BARX2,BCL6,BMP10,BMP4,BMP5,BMPER,BTG1,CALCRL,CAV1,CCBE1,CCDC114,CCR3,CEP131,CHI3L1,CHSY1,COL4A1,COL5A1,COL5A2,COL8A1,CPNE9,CRISPLD2,CSF1,CUX2,DAB2,DCHS1,DDR2,DLC1,DLL4,DRD2,DZIP1L,EDA,EFNA5,EFNB2,EFNB3,EHD2,EHD3,EMCN,ENG,ENPP2,ERG,ETS1,FLT1,FLT4,FREM1,FSTL4,GCNT4,GJC1,GNA12,GNG5,GNGT1,GPI,HGF,ICK,IFT81,ITGA…	94	3.7e-09	1.00659e-06
GO:0051239	regulation of multicellular organismal process	biological_process	1717	145	ABCG5,ACVRL1,ADAMTS12,ADAMTS7,ADGRA2,ADRA2B,AFAP1L2,ANGPT2,APOH,ARHGAP44,ASAP1,ASPN,AXL,BANK1,BCL6,BMP10,BMP4,BMP5,BMPER,BTG1,C1QTNF1,C5AR2,CAV1,CCBE1,CCR3,CDH5,CHI3L1,CHSY1,COL5A1,COL5A2,CPNE9,CRY1,CSF1,CSF3R,CUX2,DAB2,DDR2,DLL4,DRD2,EDNRB,EFNA5,EFNB2,EFNB3,EHD3,ENG,ENPP2,ERG,ETS1,EVI2B,F2R,FAM46A,FGG,FLT1,FLT4,FSTL4,GALR1,GAS6,GDPD5,GHSR,GNG5,HGF,HRH1,IL1R2,IL33,IRF1,ITGB1,ITM2C,KCND3,KCNJ2,KDR…	92.49	4.1e-09	1.06229e-06
GO:1901342	regulation of vasculature development	biological_process	162	29	ACVRL1,ADGRA2,ANGPT2,APOH,BMP4,BTG1,CCBE1,CCR3,CHI3L1,DLL4,EFNB2,ENG,ENPP2,ETS1,FLT1,ITGB1,KDR,MMRN2,NGFR,NOS3,NRP1,PF4,PIK3R6,PTPRM,STAB1,TEK,TGFBR2,THBS1,TIE1	8.73	8.6e-09	2.12694e-06
GO:0007154	cell communication	biological_process	3176	232	ACVRL1,ADAMTS12,ADCY1,ADCY5,ADGRA2,ADGRE3,ADGRF5,ADGRL4,AFAP1L2,AFP,AKT3,ANGPT2,AQP3,ARHGAP20,ARHGAP31,ARHGAP44,ASB9,ASPN,AVPR2,AXL,BANK1,BBS7,BCL6,BIRC5,BMP10,BMP4,BMP5,BMPER,C1QTNF1,C5AR2,CA8,CALCRL,CAV1,CCBE1,CD180,CDH5,CHI3L1,CHSY1,COL4A1,CRY1,CSF1,CTSK,CUX2,DAB2,DCHS1,DLC1,DLL4,DOC2B,DOCK10,DOCK2,DOK5,DRD2,DUSP4,DYRK3,EDA,EDNRB,EFNA5,EFNB2,EFNB3,ENG,ENPP1,F2R,FGG,FLT1,FLT4,FRAT2,FREM1,FSTL4,…	171.09	1.2e-08	2.83878e-06
GO:2000026	regulation of multicellular organismal development	biological_process	1111	103	ACVRL1,ADAMTS12,ADAMTS7,ADGRA2,ANGPT2,APOH,ARHGAP44,ASAP1,ASPN,AXL,BCL6,BMP10,BMP4,BMP5,BTG1,CAV1,CCBE1,CCR3,CDH5,CHI3L1,COL5A1,COL5A2,CPNE9,CSF1,CSF3R,CUX2,DAB2,DDR2,DLL4,DRD2,EDNRB,EFNA5,EFNB2,EFNB3,ENG,ENPP2,ETS1,EVI2B,FLT1,FSTL4,GAS6,GDPD5,GHSR,GNG5,HGF,IRF1,ITGB1,ITM2C,KDR,KIF14,KLF10,LBH,LOC101103021,MMP14,MMRN2,MUSTN1,MYC,NEDD4,NEURL1,NFKBIA,NGFR,NLRP3,NOS3,NRP1,NTN1,NUMBL,PF4,PIK3R6,PLCB1…	59.85	1.3e-08	2.94721e-06
GO:0072358	cardiovascular system development	biological_process	640	69	ACVRL1,ADAMTS1,ADGRA2,ANGPT2,APOH,BBS7,BMP10,BMP4,BMP5,BMPER,BTG1,CALCRL,CAV1,CCBE1,CCR3,CDH5,CHI3L1,COL4A1,COL5A1,DCHS1,DLL4,EFNB2,EMCN,ENG,ENPP2,ERG,ETS1,FLT1,FLT4,GJA4,GJC1,GNG5,ITGAV,ITGB1,KDR,LOX,LTBP1,MMP2,MMRN2,NEDD4,NGFR,NOS3,NPY1R,NRP1,NRP2,PECAM1,PF4,PIK3R6,PTPRB,PTPRM,RECK,RIPPLY3,RSPO3,S1PR1,SLITRK5,SNAI1,SNAI2,SOCS3,SOD2,STAB1,TAL1,TBX20,TCF21,TEK,TGFB1,TGFBR2,TGFBR3,THBS1,TIE1	34.48	1.6e-08	3.2243e-06
GO:0072359	circulatory system development	biological_process	640	69	ACVRL1,ADAMTS1,ADGRA2,ANGPT2,APOH,BBS7,BMP10,BMP4,BMP5,BMPER,BTG1,CALCRL,CAV1,CCBE1,CCR3,CDH5,CHI3L1,COL4A1,COL5A1,DCHS1,DLL4,EFNB2,EMCN,ENG,ENPP2,ERG,ETS1,FLT1,FLT4,GJA4,GJC1,GNG5,ITGAV,ITGB1,KDR,LOX,LTBP1,MMP2,MMRN2,NEDD4,NGFR,NOS3,NPY1R,NRP1,NRP2,PECAM1,PF4,PIK3R6,PTPRB,PTPRM,RECK,RIPPLY3,RSPO3,S1PR1,SLITRK5,SNAI1,SNAI2,SOCS3,SOD2,STAB1,TAL1,TBX20,TCF21,TEK,TGFB1,TGFBR2,TGFBR3,THBS1,TIE1	34.48	1.6e-08	3.2243e-06
GO:0032879	regulation of localization	biological_process	1504	129	ABCG5,ACVRL1,ADCY5,ADGRA2,ADORA3,ANGPT2,APOH,AXL,BANK1,BCL6,BIRC5,BMP10,BMP4,BMPER,C1QTNF1,C5AR2,CAV1,CCBE1,CEMIP,CEP131,CLIC2,CNN2,CRY1,CSF1,CTSK,CTTNBP2NL,DAB2,DDR2,DLC1,DLL4,DOC2B,DOCK10,DOCK2,DRD2,DZIP1L,EDA,EFNA5,EHD2,EHD3,ENG,ENPP1,ENPP2,ETS1,F2R,FCGR1A,FGG,FLT1,FLT4,FRMD5,GALR1,GAS6,GNA12,GPI,HGF,HIP1,HTR1B,ICAM1,IL13RA2,IL1R1,IL1R2,IL33,ITGAV,ITGB1,KCNAB1,KCNJ2,KDR,KIF14,LBP,LDB2,LOC10110…	81.02	1.6e-08	3.2243e-06
GO:0007155	cell adhesion	biological_process	834	83	ACVRL1,ADAMTS12,ANGPT2,AXL,BCL6,BMP4,BMP5,C1QTNF1,CAV1,CCDC80,CD93,CDH5,COL5A1,COL8A1,CSF1,CSRP1,CTNNA3,DCHS1,DLC1,DLL4,DOCK2,EDA,EDIL3,EFNA5,EFNB2,EFNB3,EGFLAM,EMCN,EMILIN1,ESAM,FAT4,FGG,FREM1,FRMD5,GAS6,ICAM1,ICAM2,IRF1,ITGA11,ITGAV,ITGB1,ITGB2,KDR,KIF14,LMLN,LOC101103021,LOC101104745,LOC101113636,LOC101114226,LOC105608322,LRRC32,LYVE1,NEDD4,NID2,NLRP3,NRP1,NTN1,PCDH17,PCDH18,PIK3R6,POSTN,PPM1F…	44.93	2e-08	3.88643e-06
GO:0010631	epithelial cell migration	biological_process	169	29	ACVRL1,ADGRA2,ANGPT2,APOH,BMP10,BMP4,BMPER,CCBE1,DLL4,EFNB2,ENPP2,ETS1,FLT4,ITGB1,KDR,MMP9,MMRN2,NOS3,NRP1,PECAM1,PPM1F,PTPRM,S100A2,TACSTD2,TEK,TGFB1,TGFBR2,THBS1,VIL1	9.1	2.3e-08	4.31528e-06
GO:0007165	signal transduction	biological_process	2790	208	ACVRL1,ADAMTS12,ADCY1,ADCY5,ADGRA2,ADGRE3,ADGRF5,ADGRL4,AFAP1L2,AFP,AKT3,ANGPT2,ARHGAP20,ARHGAP31,ARHGAP44,ASB9,ASPN,AVPR2,AXL,BANK1,BBS7,BCL6,BMP10,BMP4,BMP5,BMPER,C1QTNF1,C5AR2,CA8,CALCRL,CAV1,CCBE1,CD180,CDH5,CHI3L1,CHSY1,COL4A1,CRY1,CSF1,DAB2,DCHS1,DLC1,DLL4,DOCK10,DOCK2,DOK5,DRD2,DUSP4,DYRK3,EDA,EDNRB,EFNA5,EFNB2,EFNB3,ENG,ENPP1,F2R,FGG,FLT1,FLT4,FRAT2,FSTL4,GABRA3,GAS6,GDPD5,GHSR,GNA12,GNA1…	150.29	2.4e-08	4.3528e-06
GO:0022610	biological adhesion	biological_process	840	83	ACVRL1,ADAMTS12,ANGPT2,AXL,BCL6,BMP4,BMP5,C1QTNF1,CAV1,CCDC80,CD93,CDH5,COL5A1,COL8A1,CSF1,CSRP1,CTNNA3,DCHS1,DLC1,DLL4,DOCK2,EDA,EDIL3,EFNA5,EFNB2,EFNB3,EGFLAM,EMCN,EMILIN1,ESAM,FAT4,FGG,FREM1,FRMD5,GAS6,ICAM1,ICAM2,IRF1,ITGA11,ITGAV,ITGB1,ITGB2,KDR,KIF14,LMLN,LOC101103021,LOC101104745,LOC101113636,LOC101114226,LOC105608322,LRRC32,LYVE1,NEDD4,NID2,NLRP3,NRP1,NTN1,PCDH17,PCDH18,PIK3R6,POSTN,PPM1F…	45.25	2.7e-08	4.73894e-06
GO:0090132	epithelium migration	biological_process	171	29	ACVRL1,ADGRA2,ANGPT2,APOH,BMP10,BMP4,BMPER,CCBE1,DLL4,EFNB2,ENPP2,ETS1,FLT4,ITGB1,KDR,MMP9,MMRN2,NOS3,NRP1,PECAM1,PPM1F,PTPRM,S100A2,TACSTD2,TEK,TGFB1,TGFBR2,THBS1,VIL1	9.21	3e-08	5.10094e-06
GO:0045765	regulation of angiogenesis	biological_process	152	27	ACVRL1,ADGRA2,ANGPT2,APOH,BTG1,CCBE1,CCR3,CHI3L1,DLL4,ENG,ENPP2,ETS1,FLT1,ITGB1,KDR,MMRN2,NGFR,NOS3,NRP1,PF4,PIK3R6,PTPRM,STAB1,TEK,TGFBR2,THBS1,TIE1	8.19	3.3e-08	5.441e-06
GO:0007596	blood coagulation	biological_process	125	24	ADRA2B,APOH,AXL,C1QTNF1,CAV1,CSRP1,F2R,F8,FAM46A,FGA,FGB,FGG,GAS6,LBH,MMRN1,PF4,RAB27A,SELP,STAB2,TFPI2,THBD,THBS1,TLR4,VWF	6.73	4.2e-08	6.72124e-06
GO:0001667	ameboidal-type cell migration	biological_process	237	35	ACVRL1,ADGRA2,ANGPT2,APOH,BMP10,BMP4,BMPER,CCBE1,DDR2,DLL4,EDNRB,EFNB2,ENPP2,ETS1,FLT4,GNA12,ITGB1,KDR,MMP9,MMRN2,NOS3,NRP1,NRP2,PECAM1,PPM1F,PRR5L,PTPRM,S100A2,SEMA3F,TACSTD2,TEK,TGFB1,TGFBR2,THBS1,VIL1	12.77	4.5e-08	6.99557e-06
GO:0043542	endothelial cell migration	biological_process	117	23	ACVRL1,ADGRA2,ANGPT2,APOH,BMP10,BMP4,BMPER,CCBE1,DLL4,EFNB2,ETS1,FLT4,ITGB1,KDR,MMRN2,NOS3,NRP1,PECAM1,PTPRM,S100A2,TEK,TGFB1,THBS1	6.3	5.1e-08	7.44558e-06
GO:0090130	tissue migration	biological_process	175	29	ACVRL1,ADGRA2,ANGPT2,APOH,BMP10,BMP4,BMPER,CCBE1,DLL4,EFNB2,ENPP2,ETS1,FLT4,ITGB1,KDR,MMP9,MMRN2,NOS3,NRP1,PECAM1,PPM1F,PTPRM,S100A2,TACSTD2,TEK,TGFB1,TGFBR2,THBS1,VIL1	9.43	5.1e-08	7.44558e-06
GO:0050896	response to stimulus	biological_process	4529	305	ABCC9,ACKR4,ACVRL1,ADAMTS12,ADAMTS7,ADCY1,ADCY5,ADGRA2,ADGRE3,ADGRF5,ADGRL4,ADRA2B,AFAP1L2,AFP,AKT3,ALDH1A3,ANGPT2,APOH,AQP3,ARHGAP20,ARHGAP31,ARHGAP44,ASB9,ASPN,AVPR2,AXL,BANK1,BBS7,BCL6,BIRC5,BMP10,BMP4,BMP5,BMPER,C1QTNF1,C5AR2,CA8,CALCRL,CAV1,CCBE1,CCR3,CD180,CD1D,CDH5,CHI3L1,CHRNA5,CHSY1,CNN2,COL4A1,COL5A1,COL5A2,CRY1,CSF1,CSF3R,CSRP1,CTSK,CUX2,DAB2,DCHS1,DLC1,DLL4,DOCK10,DOCK2,DOK5,DQA,DRD2,…	243.97	5.2e-08	7.44558e-06
GO:0007599	hemostasis	biological_process	127	24	ADRA2B,APOH,AXL,C1QTNF1,CAV1,CSRP1,F2R,F8,FAM46A,FGA,FGB,FGG,GAS6,LBH,MMRN1,PF4,RAB27A,SELP,STAB2,TFPI2,THBD,THBS1,TLR4,VWF	6.84	5.7e-08	7.95223e-06
GO:0032963	collagen metabolic process	biological_process	39	13	BMP4,COL5A1,CTSK,F2R,ITGB1,MMP11,MMP14,MMP16,MMP2,MMP9,MRC2,P3H2,TGFB1	2.1	6.2e-08	8.43355e-06
GO:0022603	regulation of anatomical structure morphogenesis	biological_process	623	66	ACVRL1,ADAMTS12,ADGRA2,ANGPT2,APOH,ARHGAP44,ASPN,BMP10,BMP4,BTG1,CCBE1,CCR3,CHI3L1,COL5A1,COL5A2,CPNE9,CSF1,CUX2,DAB2,DLC1,DLL4,EFNA5,EFNB2,EFNB3,EHD2,ENG,ENPP2,ERG,ETS1,FLT1,FLT4,FSTL4,GNA12,GNG5,HGF,ITGB1,KDR,MMRN2,NEDD4,NGFR,NOS3,NRP1,NTN1,PF4,PIK3R6,PTPRM,PTPRS,RELN,ROBO2,SEMA3F,SHANK3,SNAI1,SNAI2,STAB1,TACSTD2,TEK,TGFB1,TGFBR2,THBS1,TIE1,TNFAIP3,TNFRSF11B,UNC13A,UST,VIL1,WNT2B	33.56	6.6e-08	8.75868e-06
GO:0030574	collagen catabolic process	biological_process	13	8	CTSK,ITGB1,MMP11,MMP14,MMP16,MMP2,MMP9,MRC2	0.7	6.8e-08	8.80924e-06
GO:0050817	coagulation	biological_process	129	24	ADRA2B,APOH,AXL,C1QTNF1,CAV1,CSRP1,F2R,F8,FAM46A,FGA,FGB,FGG,GAS6,LBH,MMRN1,PF4,RAB27A,SELP,STAB2,TFPI2,THBD,THBS1,TLR4,VWF	6.95	7.8e-08	9.86972e-06
GO:0051241	negative regulation of multicellular organismal process	biological_process	654	68	ABCG5,ACVRL1,ADAMTS12,ADAMTS7,ANGPT2,APOH,ASAP1,ASPN,AXL,BANK1,BCL6,BMP10,BMP4,C1QTNF1,C5AR2,CHSY1,COL5A1,COL5A2,CRY1,DLL4,EDNRB,EFNB2,EFNB3,F2R,FGG,FSTL4,GAS6,GHSR,HGF,IL1R2,IL33,IRF1,ITM2C,LBP,LOC101103021,LRRC32,MMRN2,MYC,NFKBIA,NGFR,NLRP3,NOS3,NRP1,NTN1,PF4,PTPRM,PTPRS,RARG,SEMA3F,SEZ6,SNAI1,SNAI2,STAB1,STAP1,TACSTD2,TEK,TGFB1,THBD,THBS1,TIE1,TLR4,TMEM176A,TMEM176B,TNFAIP3,TNFRSF11B,TNFSF4,WW…	35.23	8.5e-08	1.0511e-05
GO:0044259	multicellular organismal macromolecule metabolic process	biological_process	40	13	BMP4,COL5A1,CTSK,F2R,ITGB1,MMP11,MMP14,MMP16,MMP2,MMP9,MRC2,P3H2,TGFB1	2.15	8.8e-08	1.06402e-05
GO:0007166	cell surface receptor signaling pathway	biological_process	1324	114	ACVRL1,ADAMTS12,ADCY5,ADGRA2,ADGRE3,ADGRF5,ADGRL4,AFAP1L2,AFP,ANGPT2,ASPN,AXL,BBS7,BCL6,BMP10,BMP4,BMP5,BMPER,CALCRL,CAV1,CCBE1,CD180,CDH5,CHSY1,COL4A1,CSF1,DAB2,DLL4,DOK5,EDA,EFNA5,EFNB2,EFNB3,ENG,ENPP1,FGG,FLT1,FLT4,FRAT2,FSTL4,GAS6,GDPD5,GHSR,HFE2,HGF,HIP1,ICAM1,IL1R1,IL1R2,IL33,IRF1,ITGA11,ITGAV,ITGB1,ITGB2,ITM2C,KDR,LBP,LOC101102230,LOC101102413,LOC101103021,LOC101115115,LZTS2,MFNG,MMP14,MMP…	71.32	1.2e-07	1.38919e-05
GO:0010632	regulation of epithelial cell migration	biological_process	132	24	ACVRL1,ADGRA2,ANGPT2,APOH,BMP10,BMP4,BMPER,CCBE1,DLL4,ENPP2,ETS1,FLT4,KDR,MMP9,MMRN2,NRP1,PPM1F,PTPRM,TACSTD2,TEK,TGFB1,TGFBR2,THBS1,VIL1	7.11	1.2e-07	1.38919e-05
GO:0042060	wound healing	biological_process	225	33	ACVRL1,ADRA2B,APOH,AXL,C1QTNF1,CAV1,CNN2,COL5A1,CSRP1,F2R,F8,FAM46A,FGA,FGB,FGG,GAS6,LBH,MMRN1,MUSTN1,MYOF,PECAM1,PF4,PPM1J,RAB27A,SELP,STAB2,SYT7,TFPI2,THBD,THBS1,TLR4,VIL1,VWF	12.12	1.3e-07	1.4736e-05
GO:0030335	positive regulation of cell migration	biological_process	254	34	ADGRA2,BMP4,CCBE1,CEMIP,CSF1,DAB2,DDR2,ENPP2,ETS1,F2R,FLT1,FLT4,GAS6,HGF,ICAM1,IL1R1,ITGAV,KDR,LBP,MMP9,NRP1,NTF3,PDGFRB,PPM1F,RELN,SELP,SNAI1,SNAI2,TEK,TGFB1,TGFBR2,THBS1,TRIP6,VIL1	13.68	7.6e-07	8.4391e-05
GO:0006909	phagocytosis	biological_process	88	18	AXL,CLEC7A,CNN2,DOCK2,FCGR1A,GAS6,ITGAV,ITGB2,MFGE8,MSR1,MYO7A,NCF2,PEAR1,RAB27A,SRPX,STAP1,SYT7,THBS1	4.74	7.8e-07	8.48796e-05
GO:0050793	regulation of developmental process	biological_process	1482	121	ACVRL1,ADAMTS12,ADAMTS7,ADGRA2,ANGPT2,APOH,ARHGAP44,ASAP1,ASPN,AXL,BCL6,BMP10,BMP4,BMP5,BTG1,CAV1,CCBE1,CCR3,CDH5,CHI3L1,COL5A1,COL5A2,CPNE9,CSF1,CSF3R,CUX2,DAB2,DDR2,DLC1,DLL4,DRD2,EDNRB,EFNA5,EFNB2,EFNB3,EHD2,ENG,ENPP1,ENPP2,ERG,ETS1,EVI2B,FLT1,FLT4,FSTL4,GAS6,GDPD5,GHSR,GNA12,GNG5,HGF,IRF1,ITGAV,ITGB1,ITM2C,JDP2,KDR,KIF14,KLF10,LBH,LOC101103021,MEDAG,MMP11,MMP14,MMRN2,MSR1,MUSTN1,MYC,NEDD4,NEU…	79.83	8e-07	8.5349e-05
GO:0003197	endocardial cushion development	biological_process	34	11	ACVRL1,BMP4,BMP5,DCHS1,ENG,ERG,NEDD4,SNAI1,SNAI2,TBX20,TGFBR2	1.83	9.2e-07	9.62638e-05
GO:0006935	chemotaxis	biological_process	304	38	ACKR4,ADGRA2,ANGPT2,C5AR2,CCR3,CSF1,CSF3R,DOCK2,EDNRB,EFNA5,EFNB2,EFNB3,ENPP2,FLT1,GAS6,HGF,HRH1,ITGAV,KDR,LBP,NFASC,NRP1,NRP2,NTF3,NTN1,PDGFRB,PF4,PPM1F,PTPRM,RELN,ROBO2,S100A9,S1PR1,SEMA3F,SLIT3,STAP1,TGFB1,THBS1	16.38	9.7e-07	9.77365e-05
GO:0042330	taxis	biological_process	304	38	ACKR4,ADGRA2,ANGPT2,C5AR2,CCR3,CSF1,CSF3R,DOCK2,EDNRB,EFNA5,EFNB2,EFNB3,ENPP2,FLT1,GAS6,HGF,HRH1,ITGAV,KDR,LBP,NFASC,NRP1,NRP2,NTF3,NTN1,PDGFRB,PF4,PPM1F,PTPRM,RELN,ROBO2,S100A9,S1PR1,SEMA3F,SLIT3,STAP1,TGFB1,THBS1	16.38	9.7e-07	9.77365e-05
GO:0040013	negative regulation of locomotion	biological_process	179	27	ACVRL1,ADORA3,ANGPT2,APOH,BMP10,C5AR2,CNN2,DLC1,DLL4,DRD2,ENG,FRMD5,IL33,ITGAV,MMRN2,NRP1,PLCB1,PTPRM,PTPRU,RECK,ROBO2,SEMA3F,STAP1,TACSTD2,TGFB1,THBS1,TIE1	9.64	1e-06	9.89273e-05
GO:0044243	multicellular organismal catabolic process	biological_process	17	8	CTSK,ITGB1,MMP11,MMP14,MMP16,MMP2,MMP9,MRC2	0.92	1.1e-06	0.000103191
GO:0010594	regulation of endothelial cell migration	biological_process	90	18	ACVRL1,ADGRA2,ANGPT2,APOH,BMP10,BMP4,BMPER,CCBE1,DLL4,ETS1,FLT4,KDR,MMRN2,NRP1,PTPRM,TEK,TGFB1,THBS1	4.85	1.1e-06	0.000103191
GO:0051272	positive regulation of cellular component movement	biological_process	270	35	ADGRA2,BCL6,BMP4,CCBE1,CEMIP,CSF1,DAB2,DDR2,ENPP2,ETS1,F2R,FLT1,FLT4,GAS6,HGF,ICAM1,IL1R1,ITGAV,KDR,LBP,MMP9,NRP1,NTF3,PDGFRB,PPM1F,RELN,SELP,SNAI1,SNAI2,TEK,TGFB1,TGFBR2,THBS1,TRIP6,VIL1	14.54	1.1e-06	0.000103191
GO:0051240	positive regulation of multicellular organismal process	biological_process	946	85	ACVRL1,ADGRA2,AFAP1L2,APOH,AXL,BCL6,BMP10,BMP4,BMP5,BTG1,C1QTNF1,CAV1,CCBE1,CCR3,CHI3L1,CPNE9,CSF1,CUX2,DAB2,DDR2,DRD2,EFNA5,EFNB2,ENG,ENPP2,ERG,ETS1,EVI2B,F2R,FGG,FLT1,FLT4,GALR1,GAS6,GDPD5,GHSR,HGF,HRH1,IL33,IRF1,ITGB1,KDR,KLF10,LBH,LBP,LOC101103021,MMP14,MMP9,MUSTN1,NEURL1,NLRP3,NOS3,NRP1,NTN1,NUMBL,PDE3A,PIK3R6,PLCB1,PPARGC1B,PPM1F,RAB7B,RELN,ROBO2,SCAMP5,SEC14L1,SELP,SEZ6,SHANK3,SLITRK5,SNAI…	50.96	1.2e-06	0.000110664
GO:0051271	negative regulation of cellular component movement	biological_process	170	26	ACVRL1,ADORA3,ANGPT2,APOH,BMP10,C5AR2,CNN2,DLC1,DLL4,DRD2,ENG,FRMD5,IL33,MMRN2,NRP1,PLCB1,PTPRM,PTPRU,RECK,SEMA3F,STAP1,TACSTD2,TGFB1,TGFBR3,THBS1,TIE1	9.16	1.3e-06	0.000115956
GO:1903034	regulation of response to wounding	biological_process	260	34	ADAMTS12,APOH,BCL6,C1QTNF1,CAV1,ETS1,F2R,FAM46A,FCGR1A,FGG,GHSR,HGF,IL1R1,IL1R2,IL33,LBH,LBP,NFKBIA,NLRP3,NOS2,PTPRS,S100A9,SBNO2,SELP,SOCS3,STAB2,THBD,THBS1,TLR10,TLR2,TLR4,TNFAIP3,TNFSF4,VIL1	14.01	1.3e-06	0.000115956
GO:0050878	regulation of body fluid levels	biological_process	205	29	ADRA2B,APOH,AQP3,AXL,C1QTNF1,CAV1,CSRP1,DRD2,F2R,F8,FAM46A,FGA,FGB,FGG,GAS6,GUCA2B,LBH,MMRN1,NEURL1,PF4,RAB27A,SCNN1B,SELP,STAB2,TFPI2,THBD,THBS1,TLR4,VWF	11.04	1.6e-06	0.000140413
GO:2000147	positive regulation of cell motility	biological_process	264	34	ADGRA2,BMP4,CCBE1,CEMIP,CSF1,DAB2,DDR2,ENPP2,ETS1,F2R,FLT1,FLT4,GAS6,HGF,ICAM1,IL1R1,ITGAV,KDR,LBP,MMP9,NRP1,NTF3,PDGFRB,PPM1F,RELN,SELP,SNAI1,SNAI2,TEK,TGFB1,TGFBR2,THBS1,TRIP6,VIL1	14.22	1.8e-06	0.000155457
GO:0031589	cell-substrate adhesion	biological_process	208	29	ACVRL1,ADAMTS12,ANGPT2,AXL,BCL6,CCDC80,COL8A1,CSF1,DLC1,EDA,EDIL3,EFNA5,EGFLAM,EMILIN1,FGG,FREM1,GAS6,ITGAV,ITGB1,ITGB2,KDR,KIF14,NID2,NRP1,PPM1F,TACSTD2,TEK,THBS1,VWF	11.2	2.2e-06	0.000187034
GO:0040017	positive regulation of locomotion	biological_process	279	35	ADGRA2,BMP4,CCBE1,CEMIP,CSF1,DAB2,DDR2,ENPP2,ETS1,F2R,FLT1,FLT4,GAS6,HGF,ICAM1,IL1R1,ITGAV,KDR,LBP,MMP9,NRP1,NTF3,PDGFRB,PPM1F,RELN,SELP,SNAI1,SNAI2,TEK,TGFB1,TGFBR2,THBS1,TMPRSS2,TRIP6,VIL1	15.03	2.4e-06	0.000200898
GO:0009887	organ morphogenesis	biological_process	661	64	ACVRL1,ADAMTS1,AKT3,ALDH1A3,AQP3,ASPN,BARX2,BMP10,BMP4,BMP5,CAV1,CHSY1,COL5A1,COL5A2,COL8A1,CSF1,DAB2,DCHS1,DDR2,DLL4,EDA,EFNB2,ENG,ERG,FREM1,GCNT4,GNG5,GNGT1,HGF,KCNQ4,KLHL10,MFRP,MKI67,MMP14,MMP16,MMP2,MTHFD1L,MYO7A,NEDD4,NPY1R,NR5A2,NRP1,NRP2,NTN1,PDE6C,PPARGC1B,PTPRM,RARG,S1PR1,SDK2,SHANK3,SLIT3,SNAI1,SNAI2,TACSTD2,TBX20,TCF21,TGFB1,TGFBR2,TGFBR3,TNC,TNFAIP3,TNFRSF11B,WNT2B	35.61	2.6e-06	0.000214342
GO:0044767	single-organism developmental process	biological_process	3446	236	ACVRL1,ADAMTS1,ADAMTS12,ADAMTS7,ADCY1,ADGRA2,ADGRF5,AFP,AKT3,ALDH1A3,ANGPT2,ANGPTL8,APOH,AQP11,AQP3,ARHGAP44,ASAP1,ASPN,AXL,BARX2,BBS7,BCL6,BMP10,BMP4,BMP5,BMPER,BTG1,CALCRL,CAPZA3,CAV1,CCBE1,CCDC114,CCDC42,CCR3,CDH5,CEP131,CHI3L1,CHMP4C,CHSY1,CNN2,CNTFR,COL4A1,COL5A1,COL5A2,COL8A1,COPRS,CPNE9,CRISPLD2,CSF1,CSF3R,CUX2,DAAM2,DAB2,DCHS1,DDR2,DLC1,DLL4,DNASE1L3,DOCK2,DOK5,DRD2,DYRK3,DZIP1L,EDA,EDNRB…	185.63	2.7e-06	0.000219264
GO:0045595	regulation of cell differentiation	biological_process	996	87	ACVRL1,ADAMTS12,ADAMTS7,ADGRA2,ARHGAP44,ASAP1,AXL,BCL6,BMP10,BMP4,BMP5,BTG1,CAV1,CDH5,COL5A1,COL5A2,CPNE9,CSF1,CSF3R,CUX2,DAB2,DDR2,DLL4,DRD2,EDNRB,EFNA5,EFNB2,EFNB3,EHD2,ENPP1,ETS1,EVI2B,FSTL4,GAS6,GDPD5,IRF1,ITGAV,ITGB1,ITM2C,JDP2,KIF14,KLF10,LBH,LOC101103021,MEDAG,MMP11,MMP14,MSR1,MUSTN1,MYC,NEDD4,NEURL1,NFKBIA,NLRP3,NRP1,NTN1,NUMBL,OLFM2,PDE3A,PF4,PIK3R6,PLCB1,PPARGC1B,PTPRS,RAB7B,RARG,RBP1,R…	53.65	2.9e-06	0.00022868
GO:0003018	vascular process in circulatory system	biological_process	69	15	ADRA2B,CAV1,EDNRB,F2R,FGG,HRH1,HTR1B,HTR7,MYLK3,NOS3,PDE2A,PDE3A,SOD2,TBXA2R,TGFB1	3.72	2.9e-06	0.00022868
GO:0032101	regulation of response to external stimulus	biological_process	499	52	ADAMTS12,ADGRA2,ANGPT2,APOH,BCL6,C1QTNF1,C5AR2,CAV1,CD180,CSF1,CTSK,DRD2,EFNB2,ETS1,F2R,FAM46A,FCGR1A,FGG,GAS6,GHSR,HGF,IL1R1,IL1R2,IL33,KDR,LBH,LBP,NFKBIA,NLRP3,NOS2,NRP1,NTF3,PPM1F,PTPRS,ROBO2,S100A9,SBNO2,SEC14L1,SELP,SEMA3F,SNAI2,SOCS3,STAB2,STAP1,TGFB1,THBD,THBS1,TLR10,TLR2,TLR4,TNFAIP3,TNFSF4	26.88	3e-06	0.000229901
GO:0007167	enzyme linked receptor protein signaling pathway	biological_process	526	54	ACVRL1,ADAMTS12,ADGRA2,AFAP1L2,AFP,ANGPT2,ASPN,AXL,BMP10,BMP4,BMP5,BMPER,CAV1,CCBE1,CDH5,COL4A1,CSF1,DAB2,DOK5,EFNA5,EFNB2,EFNB3,ENG,ENPP1,FLT1,FLT4,FSTL4,GAS6,GHSR,HFE2,HGF,HIP1,KDR,MMP9,MMRN2,MVP,MYOF,NEDD4,NEURL1,NPR1,NRP1,NTF3,PDGFRB,PLAT,PLCB1,SOCS3,TBX20,TEK,TGFB1,TGFBR2,TGFBR3,THBS1,VIL1,ZNF423	28.33	3e-06	0.000229901
GO:0002040	sprouting angiogenesis	biological_process	53	13	ADGRA2,BMP4,BMPER,DLL4,EFNB2,FLT4,ITGB1,MMRN2,NGFR,NRP1,RSPO3,TEK,THBS1	2.86	3.2e-06	0.00023851
GO:0044236	multicellular organismal metabolic process	biological_process	53	13	BMP4,COL5A1,CTSK,F2R,ITGB1,MMP11,MMP14,MMP16,MMP2,MMP9,MRC2,P3H2,TGFB1	2.86	3.2e-06	0.00023851
GO:0032502	developmental process	biological_process	3473	237	ACVRL1,ADAMTS1,ADAMTS12,ADAMTS7,ADCY1,ADGRA2,ADGRF5,AFP,AKT3,ALDH1A3,ANGPT2,ANGPTL8,APOH,AQP11,AQP3,ARHGAP44,ASAP1,ASPN,AXL,BARX2,BBS7,BCL6,BMP10,BMP4,BMP5,BMPER,BTG1,CALCRL,CAPZA3,CAV1,CCBE1,CCDC114,CCDC42,CCR3,CDH5,CEP131,CHI3L1,CHMP4C,CHSY1,CNN2,CNTFR,COL4A1,COL5A1,COL5A2,COL8A1,COPRS,CPNE9,CRISPLD2,CSF1,CSF3R,CUX2,DAAM2,DAB2,DCHS1,DDR2,DLC1,DLL4,DNASE1L3,DOCK2,DOK5,DRD2,DYRK3,DZIP1L,EDA,EDNRB…	187.09	3.4e-06	0.000249992
GO:0051093	negative regulation of developmental process	biological_process	552	55	ACVRL1,ADAMTS12,ADAMTS7,ANGPT2,APOH,ASAP1,ASPN,BCL6,BMP4,CAV1,COL5A1,COL5A2,DLL4,EDNRB,EFNA5,EFNB2,EFNB3,ENPP1,FSTL4,GAS6,IRF1,ITGAV,ITGB1,ITM2C,JDP2,LBH,MMP11,MMRN2,MYC,NFKBIA,NGFR,NRP1,NTN1,PF4,PTPRM,PTPRS,RARG,SEMA3F,SEZ6,SNAI1,SNAI2,SOD2,STAB1,STAP1,TACSTD2,TEK,TGFB1,THBS1,TIE1,TMEM176A,TMEM176B,TNFRSF11B,TNFSF4,WWC3,ZBTB46	29.74	6e-06	0.000429553
GO:0042221	response to chemical	biological_process	1847	140	ACKR4,ACVRL1,ADAMTS12,ADAMTS7,ADCY5,ADGRA2,ANGPT2,AQP3,ASPN,AVPR2,AXL,BIRC5,BMP10,BMP4,BMPER,C5AR2,CALCRL,CAV1,CCBE1,CCR3,CD180,CDH5,CHI3L1,CHRNA5,COL4A1,COL5A2,CRY1,CSF1,CSF3R,CUX2,DAB2,DLL4,DOCK2,DOK5,DRD2,EDNRB,EFNA5,EFNB2,EFNB3,ENDOG,ENG,ENPP1,ENPP2,F2R,FABP1,FASN,FBLN5,FGG,FLT1,GAS6,GDAP1,GHSR,GLDC,GUCY2C,HFE2,HGF,HRH1,HSD17B2,HTR1B,ICAM1,IFIT2,IGFBP3,IL1R1,IL1R2,IRF1,ITGAV,ITGB1,ITGB2,KDR,L…	99.5	6e-06	0.000429553
GO:0006954	inflammatory response	biological_process	303	36	ADAMTS12,AFAP1L2,AXL,BCL6,C5AR2,CCR3,CHI3L1,CSF1,ETS1,F2R,FCGR1A,GHSR,HGF,IL1R1,IL1R2,IL33,LBP,LOC101120204,MYLK3,NFKBIA,NLRC4,NLRP3,NOS2,S100A9,SBNO2,SELP,SOCS3,TBXA2R,TGFB1,THBS1,TLR10,TLR2,TLR4,TNFAIP3,TNFRSF1A,TNFSF4	16.32	6.1e-06	0.00043104
GO:0048856	anatomical structure development	biological_process	3198	219	ACVRL1,ADAMTS1,ADAMTS12,ADAMTS7,ADCY1,ADGRA2,AFP,AKT3,ALDH1A3,ANGPT2,ANGPTL8,APOH,AQP11,AQP3,ARHGAP44,ASAP1,ASPN,AXL,BARX2,BBS7,BCL6,BMP10,BMP4,BMP5,BMPER,BTG1,CALCRL,CAPZA3,CAV1,CCBE1,CCDC114,CCDC42,CCR3,CDH5,CEP131,CHI3L1,CHSY1,CNN2,CNTFR,COL4A1,COL5A1,COL5A2,COL8A1,COPRS,CPNE9,CRISPLD2,CSF1,CSF3R,CUX2,DAB2,DCHS1,DDR2,DLC1,DLL4,DNASE1L3,DOCK2,DOK5,DRD2,DYRK3,DZIP1L,EDA,EDNRB,EFNA5,EFNB2,EFNB3,E…	172.27	9e-06	0.000619861
GO:0045597	positive regulation of cell differentiation	biological_process	532	53	ACVRL1,AXL,BCL6,BMP10,BMP4,BMP5,BTG1,CDH5,CPNE9,CSF1,CUX2,DAB2,DDR2,DRD2,EFNA5,EFNB2,EHD2,ETS1,EVI2B,GAS6,GDPD5,KLF10,LBH,LOC101103021,MEDAG,MMP14,MSR1,MUSTN1,NEURL1,NLRP3,NRP1,NTN1,NUMBL,OLFM2,PDE3A,PIK3R6,PLCB1,PPARGC1B,RAB7B,RELN,ROBO2,SEZ6,SHANK3,SNAI1,SNAI2,SOCS3,TACSTD2,TAL1,TGFB1,TGFBR2,TNFSF4,UNC13A,ZBTB46	28.66	9e-06	0.000619861
GO:0048731	system development	biological_process	2657	187	ACVRL1,ADAMTS1,ADAMTS12,ADAMTS7,ADCY1,ADGRA2,AFP,AKT3,ALDH1A3,ANGPT2,APOH,AQP11,AQP3,ARHGAP44,ASAP1,ASPN,AXL,BARX2,BBS7,BCL6,BMP10,BMP4,BMP5,BMPER,BTG1,CALCRL,CAV1,CCBE1,CCR3,CDH5,CHI3L1,CHSY1,CNN2,CNTFR,COL4A1,COL5A1,COL5A2,COL8A1,COPRS,CPNE9,CSF1,CSF3R,CUX2,DAB2,DCHS1,DDR2,DLL4,DOCK2,DOK5,DRD2,DYRK3,EDA,EDNRB,EFNA5,EFNB2,EFNB3,EMCN,EN2,ENG,ENPP2,ERG,ESCO2,ETS1,EVI2B,FASN,FLT1,FLT4,FREM1,FSTL4,G…	143.13	1.2e-05	0.00081615
GO:2000146	negative regulation of cell motility	biological_process	159	23	ACVRL1,ADORA3,ANGPT2,APOH,BMP10,C5AR2,CNN2,DLC1,DLL4,DRD2,ENG,FRMD5,IL33,MMRN2,PLCB1,PTPRM,PTPRU,RECK,STAP1,TACSTD2,TGFB1,THBS1,TIE1	8.57	1.3e-05	0.000862598
GO:0060389	pathway-restricted SMAD protein phosphorylation	biological_process	36	10	ACVRL1,BMP10,BMP4,BMP5,BMPER,DAB2,ENG,TGFB1,TGFBR2,TGFBR3	1.94	1.3e-05	0.000862598
GO:0007169	transmembrane receptor protein tyrosine kinase signaling pathway	biological_process	314	36	ADAMTS12,ADGRA2,AFAP1L2,ANGPT2,BMP5,CCBE1,COL4A1,CSF1,DOK5,EFNA5,EFNB2,EFNB3,ENPP1,FLT1,FLT4,FSTL4,GHSR,HGF,HIP1,KDR,MMP9,MMRN2,MVP,MYOF,NEDD4,NEURL1,NRP1,NTF3,PDGFRB,PLAT,PLCB1,SOCS3,TEK,TGFB1,THBS1,VIL1	16.91	1.4e-05	0.000906833
GO:0010634	positive regulation of epithelial cell migration	biological_process	78	15	ADGRA2,BMP4,CCBE1,ENPP2,ETS1,FLT4,KDR,MMP9,NRP1,PPM1F,TEK,TGFB1,TGFBR2,THBS1,VIL1	4.2	1.4e-05	0.000906833
GO:0030336	negative regulation of cell migration	biological_process	149	22	ACVRL1,ADORA3,ANGPT2,APOH,BMP10,C5AR2,CNN2,DLC1,DLL4,DRD2,ENG,IL33,MMRN2,PLCB1,PTPRM,PTPRU,RECK,STAP1,TACSTD2,TGFB1,THBS1,TIE1	8.03	1.5e-05	0.000949012
GO:0009605	response to external stimulus	biological_process	1208	98	ABCC9,ACKR4,ADAMTS12,ADGRA2,ALDH1A3,ANGPT2,APOH,AQP3,AXL,BCL6,C1QTNF1,C5AR2,CAV1,CCR3,CD180,CHI3L1,CRY1,CSF1,CSF3R,CTSK,DOCK2,DRD2,EDNRB,EFNA5,EFNB2,EFNB3,ENPP2,ETS1,F2R,FAM46A,FCGR1A,FGG,FLT1,GAS6,GHSR,GNGT1,HGF,HRH1,HTR4,IFIT2,IL1R1,IL1R2,IL33,IRF1,ITGAV,KDR,KLF10,LBH,LBP,MRC1,NFASC,NFKBIA,NLRC4,NLRP3,NOS2,NOS3,NRP1,NRP2,NTF3,NTN1,PDE6C,PDGFRB,PF4,POSTN,PPM1F,PRF1,PTPRM,PTPRS,RAB38,RBP1,RELN,RO…	65.07	1.5e-05	0.000949012
GO:0051094	positive regulation of developmental process	biological_process	790	70	ACVRL1,AXL,BCL6,BMP10,BMP4,BMP5,BTG1,CCBE1,CCR3,CDH5,CHI3L1,CPNE9,CSF1,CUX2,DAB2,DDR2,DRD2,EFNA5,EFNB2,EHD2,ENG,ENPP2,ETS1,EVI2B,FLT1,GAS6,GDPD5,GHSR,ITGB1,KDR,KLF10,LBH,LOC101103021,MEDAG,MMP14,MSR1,MUSTN1,NEURL1,NLRP3,NOS3,NRP1,NTN1,NUMBL,OLFM2,PDE3A,PIK3R6,PLCB1,PPARGC1B,RAB7B,RELN,ROBO2,SEZ6,SHANK3,SLITRK5,SNAI1,SNAI2,SOCS3,TACSTD2,TAL1,TBX20,TEK,TGFB1,TGFBR2,THBS1,TNFAIP3,TNFSF4,UNC13A,VIL1,…	42.56	1.9e-05	0.00118826
GO:0006952	defense response	biological_process	660	61	ABCC9,ADAMTS12,AFAP1L2,AXL,BCL6,C5AR2,CAV1,CCR3,CD1D,CHI3L1,CSF1,DRD2,ETS1,F2R,FCGR1A,FGA,FGB,GHSR,GRIK2,HGF,IL1R1,IL1R2,IL33,IRF1,LBP,LOC101120204,MASP1,MMP2,MRC1,MYLK3,NFKBIA,NLRC4,NLRP3,NOS2,PF4,PIK3R6,PRF1,PTPRS,RAB27A,RAB7B,RBMS3,S100A9,SBNO2,SEC14L1,SELP,SH2D1A,SHANK3,SOCS3,STAB1,STAB2,TBXA2R,TGFB1,THBS1,TLR10,TLR2,TLR4,TNFAIP3,TNFRSF1A,TNFSF4,TNIP3,TRIL	35.55	2e-05	0.0012227
GO:0048585	negative regulation of response to stimulus	biological_process	895	77	ADAMTS12,ADGRA2,ANGPT2,APOH,ARHGAP44,ASPN,BANK1,BCL6,BMP4,BMP5,BMPER,C1QTNF1,C5AR2,CAV1,CRY1,DAB2,DLC1,DLL4,DRD2,DUSP4,DYRK3,ENPP1,ETS1,FGG,FSTL4,GAS6,GDPD5,GHSR,HFE2,HGF,HTR1B,ICAM1,IL13RA2,IL1R2,IL33,ITGAV,ITGB1,LBH,LOC101103021,LZTS2,MMP14,MMP9,MMRN2,MYC,NEDD4,NEURL1,NFKBIA,NLRP3,NOS3,NOTUM,NRP1,PIK3IP1,PTPRS,RAB7B,RASAL3,RBMS3,RGS13,ROBO2,SEC14L1,SEMA3F,SLIT3,SNAI1,SNAI2,SOCS3,STAP1,TBX20,TCF…	48.21	2e-05	0.0012227
GO:0007275	multicellular organismal development	biological_process	2871	198	ACVRL1,ADAMTS1,ADAMTS12,ADAMTS7,ADCY1,ADGRA2,AFP,AKT3,ALDH1A3,ANGPT2,APOH,AQP11,AQP3,ARHGAP44,ASAP1,ASPN,AXL,BARX2,BBS7,BCL6,BMP10,BMP4,BMP5,BMPER,BTG1,CALCRL,CAV1,CCBE1,CCR3,CDH5,CHI3L1,CHMP4C,CHSY1,CNN2,CNTFR,COL4A1,COL5A1,COL5A2,COL8A1,COPRS,CPNE9,CSF1,CSF3R,CUX2,DAAM2,DAB2,DCHS1,DDR2,DLL4,DOCK2,DOK5,DRD2,DYRK3,EDA,EDNRB,EFNA5,EFNB2,EFNB3,EMCN,EN2,ENDOG,ENG,ENPP2,ERG,ESCO2,ETS1,EVI2B,FASN,FLT1…	154.66	2.2e-05	0.00133002
GO:0023057	negative regulation of signaling	biological_process	736	66	ADAMTS12,ADGRA2,ARHGAP44,ASPN,BANK1,BCL6,BMP4,BMP5,BMPER,CAV1,CRY1,DAB2,DLC1,DLL4,DRD2,DUSP4,DYRK3,ENPP1,FGG,FSTL4,GAS6,GDPD5,GRIK2,HFE2,HGF,HTR1B,ICAM1,IL1R2,ITGAV,ITGB1,LBH,LOC101103021,LZTS2,MMP14,MMP9,MMRN2,MVP,MYC,NEDD4,NEURL1,NFKBIA,NLRP3,NOTUM,NRP1,PCDH17,PIK3IP1,PTPRS,RAB7B,RASAL3,RBMS3,RGS13,SEC14L1,SHANK3,SLIT3,SNAI1,SNAI2,SOCS3,STAP1,TBX20,TCF21,THBS1,TLR4,TNFAIP3,TNIP3,TRIP6,WWC3	39.65	2.3e-05	0.0013752
GO:0051051	negative regulation of transport	biological_process	273	32	ABCG5,BANK1,C5AR2,CAV1,CLIC2,CNN2,CRY1,CTTNBP2NL,DRD2,ENPP1,F2R,GAS6,HTR1B,IL13RA2,IL1R2,IL33,ITGAV,KCNAB1,LOC101103021,LRRC32,MMP9,NEDD4,NFKBIA,NLRP3,NOS3,PDE2A,SCAMP5,SNAI2,THBS1,TNFSF4,TRIP6,TXN	14.71	2.6e-05	0.00153767
GO:0009968	negative regulation of signal transduction	biological_process	682	62	ADAMTS12,ADGRA2,ARHGAP44,ASPN,BANK1,BCL6,BMP4,BMP5,BMPER,CAV1,CRY1,DAB2,DLC1,DLL4,DRD2,DUSP4,DYRK3,ENPP1,FGG,FSTL4,GAS6,GDPD5,HFE2,HGF,HTR1B,ICAM1,IL1R2,ITGAV,ITGB1,LBH,LOC101103021,LZTS2,MMP14,MMP9,MMRN2,MYC,NEDD4,NEURL1,NFKBIA,NLRP3,NOTUM,NRP1,PIK3IP1,PTPRS,RAB7B,RASAL3,RBMS3,RGS13,SEC14L1,SLIT3,SNAI1,SNAI2,SOCS3,STAP1,TBX20,TCF21,THBS1,TLR4,TNFAIP3,TNIP3,TRIP6,WWC3	36.74	2.8e-05	0.00160366
GO:0071219	cellular response to molecule of bacterial origin	biological_process	92	16	AXL,CD180,LBP,MRC1,NFKBIA,NLRP3,NOS2,NOS3,SBNO2,STAP1,TGFB1,TLR2,TLR4,TNFAIP3,TNFSF4,TNIP3	4.96	2.8e-05	0.00160366
GO:1904018	positive regulation of vasculature development	biological_process	92	16	ACVRL1,BTG1,CCBE1,CCR3,CHI3L1,EFNB2,ENG,FLT1,ITGB1,KDR,NOS3,NRP1,PIK3R6,TEK,TGFBR2,THBS1	4.96	2.8e-05	0.00160366
GO:1903706	regulation of hemopoiesis	biological_process	225	28	AXL,BCL6,BMP4,CSF1,CSF3R,ETS1,EVI2B,GAS6,IRF1,KLF10,LOC101103021,MMP14,MYC,NFKBIA,NLRP3,PF4,PIK3R6,PPARGC1B,RAB7B,RARG,RBP1,TAL1,TGFB1,TGFBR2,TMEM176A,TMEM176B,TNFSF4,ZBTB46	12.12	2.9e-05	0.00164364
GO:0002376	immune system process	biological_process	1292	102	ABCC9,ADGRF5,AQP3,AXL,BANK1,BCL6,BMP4,C5AR2,CAV1,CD180,CD1D,CNN2,CSF1,CSF3R,DLL4,DOCK2,DQA,DRD2,DYRK3,EDA,EDNRB,EFNB2,EFNB3,ENPP1,ENPP2,ESCO2,ETS1,EVI2B,FCGR1A,FGA,FGB,FLT1,GAS6,GPI,HRH1,ICAM1,IL13RA2,IL1R1,IL33,IRF1,ITGB1,KLF10,LBP,LOC101102230,LOC101103021,LOC101105274,LOC101115115,LOC101119856,LRRC32,MASP1,MFNG,MMP14,MMP2,MMP9,MRC1,MYC,NEDD4,NFKBIA,NLRC4,NLRP3,NOS2,ORM1,OVAR-DRB1,OVAR-DRB3,PF4…	69.6	3.1e-05	0.00172113
GO:1901700	response to oxygen-containing compound	biological_process	656	60	ADCY5,AQP3,AXL,BIRC5,CALCRL,CAV1,CD180,COL4A1,COL5A2,CRY1,DRD2,EFNA5,ENPP1,F2R,FABP1,FBLN5,GAS6,GDAP1,GHSR,HGF,HSD17B2,ICAM1,IGFBP3,LBP,MMP2,MMP9,MRC1,NEURL1,NFKBIA,NGFR,NLRP3,NOS2,NOS3,PDE2A,PDE3A,PDK3,POSTN,PPARGC1B,RAMP3,RARG,SBNO2,SELL,SLIT3,SNAI2,SOCS3,SOD2,STAP1,TBC1D4,TBXA2R,TGFB1,TGFBR2,TGFBR3,THBS1,TIE1,TLR2,TLR4,TNFAIP3,TNFSF4,TNIP3,TXN	35.34	3.1e-05	0.00172113
GO:0003203	endocardial cushion morphogenesis	biological_process	25	8	ACVRL1,BMP5,DCHS1,ENG,SNAI1,SNAI2,TBX20,TGFBR2	1.35	3.2e-05	0.00175871
GO:0042310	vasoconstriction	biological_process	32	9	ADRA2B,CAV1,EDNRB,F2R,FGG,HRH1,HTR1B,HTR7,TBXA2R	1.72	3.3e-05	0.00179553
GO:0023051	regulation of signaling	biological_process	1799	133	ACVRL1,ADAMTS12,ADCY5,ADGRA2,AFAP1L2,AKT3,ARHGAP44,ASPN,AXL,BANK1,BCL6,BIRC5,BMP10,BMP4,BMP5,BMPER,C1QTNF1,C5AR2,CAV1,CCBE1,CD180,CHI3L1,CHSY1,CRY1,CSF1,CUX2,DAB2,DLC1,DLL4,DOC2B,DOK5,DRD2,DUSP4,DYRK3,EDA,EFNA5,EHD3,ENG,ENPP1,F2R,FGG,FLT1,FLT4,FSTL4,GALR1,GAS6,GDPD5,GHSR,GNA12,GRIK2,HFE2,HGF,HIP1,HRH1,HTR1B,ICAM1,IL1R1,IL1R2,IRF1,ITGAV,ITGB1,ITM2C,KDR,KIF14,LBH,LBP,LOC101103021,LZTS2,MFNG,MMP14,M…	96.91	4e-05	0.00213373
GO:0045907	positive regulation of vasoconstriction	biological_process	5	4	CAV1,F2R,FGG,HRH1	0.27	4e-05	0.00213373
GO:0070887	cellular response to chemical stimulus	biological_process	1366	106	ACVRL1,ADAMTS12,ADAMTS7,ADCY5,ADGRA2,AQP3,ASPN,AXL,BIRC5,BMP10,BMP4,BMPER,C5AR2,CALCRL,CAV1,CCBE1,CD180,CDH5,CHI3L1,COL4A1,COL5A2,CSF1,CSF3R,CUX2,DAB2,DLL4,DOK5,EDNRB,EFNA5,ENG,ENPP1,FABP1,FASN,FBLN5,FLT1,GAS6,GHSR,GLDC,HFE2,HGF,HRH1,HTR1B,ICAM1,IFIT2,IL1R1,IL1R2,IRF1,ITGB1,ITGB2,KDR,LBP,MMP2,MMP9,MMRN2,MRC1,MYLK3,MYOF,NEDD4,NEURL1,NFKBIA,NGFR,NLRP3,NOS2,NOS3,NR0B2,NR5A2,NRP1,NRP2,NUMBL,PCOLCE2,P…	73.58	4.4e-05	0.00232431
GO:0003013	circulatory system process	biological_process	231	28	ACVRL1,ADRA2B,BMP10,CAV1,DRD2,EDNRB,EHD3,F2R,FGG,GUCA2B,HRH1,HTR1B,HTR7,KCND3,KCNJ2,MYLK3,NCALD,NOS3,NPY1R,PDE2A,PDE3A,RAMP3,RASL10B,SCN2B,SOD2,TBX20,TBXA2R,TGFB1	12.44	4.6e-05	0.00238368
GO:0051716	cellular response to stimulus	biological_process	3697	243	ACVRL1,ADAMTS12,ADAMTS7,ADCY1,ADCY5,ADGRA2,ADGRE3,ADGRF5,ADGRL4,AFAP1L2,AFP,AKT3,ANGPT2,AQP3,ARHGAP20,ARHGAP31,ARHGAP44,ASB9,ASPN,AVPR2,AXL,BANK1,BBS7,BCL6,BIRC5,BMP10,BMP4,BMP5,BMPER,C1QTNF1,C5AR2,CA8,CALCRL,CAV1,CCBE1,CD180,CDH5,CHI3L1,CHSY1,COL4A1,COL5A2,CRY1,CSF1,CSF3R,CTSK,CUX2,DAB2,DCHS1,DLC1,DLL4,DOCK10,DOCK2,DOK5,DRD2,DUSP4,DYRK3,EDA,EDNRB,EFNA5,EFNB2,EFNB3,ENG,ENPP1,ESCO2,F2R,FABP1,FANCI…	199.15	4.6e-05	0.00238368
GO:0045766	positive regulation of angiogenesis	biological_process	86	15	ACVRL1,BTG1,CCBE1,CCR3,CHI3L1,ENG,FLT1,ITGB1,KDR,NOS3,NRP1,PIK3R6,TEK,TGFBR2,THBS1	4.63	4.8e-05	0.00246385
GO:0071310	cellular response to organic substance	biological_process	1090	88	ACVRL1,ADAMTS12,ADAMTS7,ADCY5,ADGRA2,ASPN,AXL,BIRC5,BMP10,BMP4,BMPER,CALCRL,CAV1,CCBE1,CD180,CDH5,CHI3L1,COL4A1,COL5A2,CSF1,CUX2,DAB2,DLL4,DOK5,EFNA5,ENG,ENPP1,FASN,FLT1,GAS6,GHSR,GLDC,HFE2,HGF,HTR1B,ICAM1,IFIT2,IL1R1,IL1R2,IRF1,ITGB1,ITGB2,KDR,LBP,MMP2,MMRN2,MRC1,MYLK3,MYOF,NEDD4,NEURL1,NFKBIA,NGFR,NLRP3,NOS2,NOS3,NR0B2,NR5A2,NRP1,NRP2,NUMBL,PCOLCE2,PDE2A,PDE3A,PDGFRB,PDK3,PF4,PLCB1,RAMP3,RARG,R…	58.72	5.4e-05	0.00274593
GO:0033993	response to lipid	biological_process	309	34	ADCY5,AQP3,AXL,BMP4,CAV1,CD180,EFNA5,F2R,GDAP1,HSD17B2,LBP,MRC1,NFKBIA,NLRP3,NOS2,NOS3,NR0B2,PDK3,RAMP3,RARG,RBP1,SBNO2,SLIT3,SNAI2,STAP1,TBXA2R,TGFB1,TGFBR2,TGFBR3,TIE1,TLR4,TNFAIP3,TNFSF4,TNIP3	16.65	5.5e-05	0.00277088
GO:0010596	negative regulation of endothelial cell migration	biological_process	34	9	ACVRL1,ANGPT2,APOH,BMP10,DLL4,MMRN2,PTPRM,TGFB1,THBS1	1.83	5.6e-05	0.00279538
GO:0030193	regulation of blood coagulation	biological_process	59	12	APOH,C1QTNF1,CAV1,F2R,FAM46A,FGG,LBH,SELP,STAB2,THBD,THBS1,TLR4	3.18	5.8e-05	0.00281766
GO:1900046	regulation of hemostasis	biological_process	59	12	APOH,C1QTNF1,CAV1,F2R,FAM46A,FGG,LBH,SELP,STAB2,THBD,THBS1,TLR4	3.18	5.8e-05	0.00281766
GO:1901343	negative regulation of vasculature development	biological_process	59	12	ANGPT2,APOH,BMP4,DLL4,MMRN2,NGFR,PF4,PTPRM,STAB1,TEK,THBS1,TIE1	3.18	5.8e-05	0.00281766
GO:0045596	negative regulation of cell differentiation	biological_process	403	41	ACVRL1,ADAMTS12,ADAMTS7,ASAP1,BCL6,BMP4,CAV1,COL5A1,COL5A2,EDNRB,EFNA5,EFNB2,EFNB3,ENPP1,FSTL4,IRF1,ITGAV,ITGB1,ITM2C,JDP2,LBH,MMP11,MYC,NFKBIA,NRP1,NTN1,PF4,PTPRS,RARG,SEMA3F,SEZ6,SNAI1,SNAI2,SOD2,STAP1,TACSTD2,TGFB1,TMEM176A,TMEM176B,TNFSF4,ZBTB46	21.71	6e-05	0.00288903
GO:0048869	cellular developmental process	biological_process	2419	169	ACVRL1,ADAMTS12,ADAMTS7,ADCY1,ADGRA2,ADGRF5,ANGPTL8,ARHGAP44,ASAP1,AXL,BARX2,BBS7,BCL6,BMP10,BMP4,BMP5,BTG1,CAPZA3,CAV1,CCDC114,CCDC42,CDH5,CEP131,CHSY1,COL5A1,COL5A2,COL8A1,CPNE9,CSF1,CSF3R,CUX2,DAB2,DCHS1,DDR2,DLC1,DLL4,DNASE1L3,DOCK2,DRD2,DYRK3,DZIP1L,EDNRB,EFNA5,EFNB2,EFNB3,EHD2,EHD3,EN2,ENG,ENPP1,ENPP2,ERG,ESCO2,ETS1,EVI2B,FASN,FSTL4,GAS6,GDPD5,GJC1,GLDN,GNA12,GNGT1,GPSM2,GRK5,HGF,HIVEP3,ICA…	130.31	6.2e-05	0.00295914
GO:0051247	positive regulation of protein metabolic process	biological_process	865	73	ACVRL1,ANGPTL8,ASB9,BANK1,BBS7,BCL6,BMP10,BMP4,BMP5,BMPER,C1QTNF1,C5AR2,CAV1,CCBE1,CEMIP,CHI3L1,CSF1,DAB2,DDR2,DLC1,EFNA5,ENG,ENPP2,F2R,FANCI,FGG,FLT1,FLT4,GAS6,GUF1,HGF,HIP1,ICAM1,IL33,IRF1,JDP2,KDR,KIF14,LBP,MMP9,MUSTN1,MYC,NEDD4,NEURL1,NFKBIA,NGFR,NLRC4,NLRP3,NRP1,NTF3,PAXBP1,PDGFRB,PECAM1,PIK3R6,PLCB1,PPARGC1B,PPM1F,PRR5L,RAMP3,RBMS3,RELN,S100A9,SEMA4C,SLC51B,SNAI2,STAP1,TEK,TGFB1,TGFBR2,THBS…	46.6	6.3e-05	0.00298072
GO:0032270	positive regulation of cellular protein metabolic process	biological_process	791	68	ACVRL1,ANGPTL8,BANK1,BBS7,BCL6,BMP10,BMP4,BMP5,BMPER,C1QTNF1,C5AR2,CAV1,CCBE1,CEMIP,CHI3L1,CSF1,DAB2,DDR2,DLC1,EFNA5,ENG,ENPP2,F2R,FANCI,FGG,FLT1,FLT4,GAS6,GUF1,HGF,HIP1,ICAM1,IL33,JDP2,KDR,KIF14,MMP9,MYC,NEURL1,NFKBIA,NGFR,NLRC4,NLRP3,NRP1,NTF3,PAXBP1,PDGFRB,PECAM1,PIK3R6,PLCB1,PPARGC1B,PPM1F,PRR5L,RAMP3,RBMS3,RELN,S100A9,SEMA4C,SLC51B,SNAI2,STAP1,TEK,TGFB1,TGFBR2,THBS1,TLR4,TNFAIP3,TXN	42.61	6.6e-05	0.00309574
GO:0048513	organ development	biological_process	2004	144	ACVRL1,ADAMTS1,ADAMTS12,ADAMTS7,AFP,AKT3,ALDH1A3,AQP11,AQP3,ASPN,AXL,BARX2,BBS7,BCL6,BMP10,BMP4,BMP5,BMPER,CALCRL,CAV1,CCBE1,CHI3L1,CHSY1,CNN2,CNTFR,COL4A1,COL5A1,COL5A2,COL8A1,COPRS,CSF1,CSF3R,DAB2,DCHS1,DDR2,DLL4,DOCK2,DRD2,DYRK3,EDA,EDNRB,EFNB2,EN2,ENG,ERG,ESCO2,ETS1,EVI2B,FASN,FLT4,FREM1,GAS6,GCNT4,GDPD5,GHSR,GJC1,GNG5,GNGT1,GPSM2,HGF,HIVEP3,HSD17B2,IRF1,ITGB1,KCNQ4,KIF14,KLF10,KLHL10,LBH,LDB…	107.95	7.2e-05	0.00334831
GO:1903708	positive regulation of hemopoiesis	biological_process	121	18	AXL,BCL6,CSF1,ETS1,EVI2B,GAS6,KLF10,LOC101103021,MMP14,NLRP3,PIK3R6,PPARGC1B,RAB7B,TAL1,TGFB1,TGFBR2,TNFSF4,ZBTB46	6.52	7.9e-05	0.0036427
GO:0010648	negative regulation of cell communication	biological_process	752	65	ADAMTS12,ADGRA2,ARHGAP44,ASPN,BANK1,BCL6,BMP4,BMP5,BMPER,CAV1,CRY1,DAB2,DLC1,DLL4,DRD2,DUSP4,DYRK3,ENPP1,FGG,FSTL4,GAS6,GDPD5,GRIK2,HFE2,HGF,HTR1B,ICAM1,IL1R2,ITGAV,ITGB1,LBH,LOC101103021,LZTS2,MMP14,MMP9,MMRN2,MYC,NEDD4,NEURL1,NFKBIA,NLRP3,NOTUM,NRP1,PCDH17,PIK3IP1,PTPRS,RAB7B,RASAL3,RBMS3,RGS13,SEC14L1,SHANK3,SLIT3,SNAI1,SNAI2,SOCS3,STAP1,TBX20,TCF21,THBS1,TLR4,TNFAIP3,TNIP3,TRIP6,WWC3	40.51	8.2e-05	0.00374926
GO:0006897	endocytosis	biological_process	264	30	AXL,CALCRL,CAV1,CLEC7A,CNN2,DAB2,DOCK2,EHD2,FCGR1A,FCHO1,GAS6,HIP1,HTR1B,ITGAV,ITGB1,ITGB2,MFGE8,MRC1,MSR1,MYO7A,NCF2,NTF3,PEAR1,RAB27A,RAMP3,SCAMP5,SRPX,STAP1,SYT7,THBS1	14.22	8.4e-05	0.0038087
GO:0042127	regulation of cell proliferation	biological_process	888	74	ACVRL1,ADORA3,APOH,BCL6,BIRC5,BMP10,BMP4,BMP5,BTG1,C5AR2,CALCRL,CAV1,CCR3,CDH5,CEP131,CNN2,CNTFR,CSF1,DDR2,DLC1,DLL4,DRD2,EFNB2,F2R,FLT4,GAS6,GNG5,GRK5,GUCY2C,IRF1,ITGAV,ITGB1,KDR,KIF14,LBH,LOC101103021,LRRC32,LZTS2,MUSTN1,MYC,NEURL1,NFKBIA,NGFR,NOS2,NOS3,NR5A2,NTF3,NTN1,P3H2,PAXBP1,PDGFRB,PF4,PTPRM,PTPRU,RARG,RASAL3,RERG,RIPPLY3,S1PR1,SLIT3,SNAI2,SOD2,SRPX,TACSTD2,TAL1,TBX20,TGFB1,TGFBR2,THBS1,T…	47.84	8.5e-05	0.00382219
GO:0031638	zymogen activation	biological_process	71	13	APOH,DLC1,F2R,FGG,HIP1,MMP14,MYC,NGFR,NLRC4,NLRP3,PLAT,S100A9,THBS1	3.82	9.1e-05	0.00405845
GO:0008015	blood circulation	biological_process	228	27	ACVRL1,ADRA2B,BMP10,CAV1,DRD2,EDNRB,EHD3,F2R,FGG,GUCA2B,HRH1,HTR1B,HTR7,KCND3,KCNJ2,MYLK3,NCALD,NOS3,NPY1R,PDE2A,PDE3A,RASL10B,SCN2B,SOD2,TBX20,TBXA2R,TGFB1	12.28	9.4e-05	0.00415816
GO:1902105	regulation of leukocyte differentiation	biological_process	168	22	AXL,BCL6,BMP4,CSF1,EVI2B,GAS6,IRF1,KLF10,LOC101103021,MMP14,MYC,NLRP3,PIK3R6,PPARGC1B,RBP1,TAL1,TGFB1,TGFBR2,TMEM176A,TMEM176B,TNFSF4,ZBTB46	9.05	9.5e-05	0.00416851
GO:0010033	response to organic substance	biological_process	1377	105	ACVRL1,ADAMTS12,ADAMTS7,ADCY5,ADGRA2,AQP3,ASPN,AVPR2,AXL,BIRC5,BMP10,BMP4,BMPER,CALCRL,CAV1,CCBE1,CD180,CDH5,CHI3L1,CHRNA5,COL4A1,COL5A2,CRY1,CSF1,CUX2,DAB2,DLL4,DOK5,DRD2,EFNA5,ENDOG,ENG,ENPP1,F2R,FASN,FLT1,GAS6,GDAP1,GHSR,GLDC,HFE2,HGF,HSD17B2,HTR1B,ICAM1,IFIT2,IGFBP3,IL1R1,IL1R2,IRF1,ITGB1,ITGB2,KDR,LBP,MMP2,MMRN2,MRC1,MYLK3,MYOF,NEDD4,NEURL1,NFKBIA,NGFR,NLRP3,NOS2,NOS3,NR0B2,NR5A2,NRP1,NRP2,N…	74.18	9.8e-05	0.00426574
GO:0030154	cell differentiation	biological_process	2220	156	ACVRL1,ADAMTS12,ADAMTS7,ADCY1,ADGRA2,ADGRF5,ANGPTL8,ARHGAP44,ASAP1,AXL,BARX2,BBS7,BCL6,BMP10,BMP4,BMP5,BTG1,CAPZA3,CAV1,CCDC42,CDH5,CHSY1,COL5A1,COL5A2,COL8A1,CPNE9,CSF1,CSF3R,CUX2,DAB2,DCHS1,DDR2,DLL4,DNASE1L3,DOCK2,DRD2,DYRK3,EDNRB,EFNA5,EFNB2,EFNB3,EHD2,EN2,ENG,ENPP1,ERG,ESCO2,ETS1,EVI2B,FASN,FSTL4,GAS6,GDPD5,GJC1,GLDN,GNA12,GNGT1,GPSM2,GRK5,HIVEP3,ICAM1,IL33,IRF1,ITGA11,ITGAV,ITGB1,ITM2C,JDP2…	119.59	0.0001	0.00428425
GO:0003007	heart morphogenesis	biological_process	169	22	ACVRL1,ADAMTS1,BMP10,BMP4,BMP5,COL5A1,DCHS1,DLL4,ENG,ERG,GNG5,NEDD4,NPY1R,NRP1,NRP2,S1PR1,SNAI1,SNAI2,TBX20,TGFB1,TGFBR2,TGFBR3	9.1	0.0001	0.00428425
GO:0001935	endothelial cell proliferation	biological_process	72	13	ACVRL1,APOH,BMP4,BMPER,CAV1,CCR3,DLL4,FLT4,KDR,NGFR,NOX5,PTPRM,THBS1	3.88	0.00011	0.00443341
GO:0010862	positive regulation of pathway-restricted SMAD protein phosphorylation	biological_process	22	7	ACVRL1,BMP10,BMP4,BMP5,DAB2,ENG,TGFB1	1.19	0.00011	0.00443341
GO:0032635	interleukin-6 production	biological_process	92	15	AFAP1L2,BANK1,C5AR2,F2R,GAS6,GHSR,HGF,IL33,LBP,NOS2,RAB7B,TLR2,TLR4,TNFAIP3,TNFSF4	4.96	0.00011	0.00443341
GO:0050663	cytokine secretion	biological_process	135	19	BANK1,C5AR2,CHI3L1,DRD2,F2R,GAS6,IL1R2,IL33,ITGAV,LOC101103021,LRRC32,NLRC4,NLRP3,NOS2,SCAMP5,TLR10,TLR2,TLR4,TNFSF4	7.27	0.00011	0.00443341
GO:0050795	regulation of behavior	biological_process	135	19	ADGRA2,ANGPT2,C5AR2,CSF1,EFNB2,GAS6,HTR1B,KDR,LBP,NRP1,NTF3,PPM1F,RELN,ROBO2,SEMA3F,SHANK3,STAP1,TGFB1,THBS1	7.27	0.00011	0.00443341
GO:0008283	cell proliferation	biological_process	1111	88	ACVRL1,ADORA3,APOH,BCL6,BIRC5,BMP10,BMP4,BMP5,BMPER,BTG1,C5AR2,CALCRL,CAV1,CCR3,CD180,CDH5,CEP131,CNN2,CNTFR,COL8A1,CSF1,DCHS1,DDR2,DLC1,DLL4,DOCK2,DRD2,EFNB2,F2R,FBXL7,FLT4,GAS6,GNG5,GRK5,GUCY2C,HGF,IL33,IRF1,ITGAV,ITGB1,KDR,KIF14,LBH,LOC101103021,LRRC32,LZTS2,MKI67,MMP14,MMP16,MUSTN1,MYC,NEURL1,NFKBIA,NGFR,NOS2,NOS3,NOX5,NR5A2,NTF3,NTN1,NUMBL,P3H2,PAXBP1,PDGFRB,PF4,PTPRM,PTPRU,RARG,RASAL3,RERG,…	59.85	0.00011	0.00443341
GO:0050818	regulation of coagulation	biological_process	63	12	APOH,C1QTNF1,CAV1,F2R,FAM46A,FGG,LBH,SELP,STAB2,THBD,THBS1,TLR4	3.39	0.00011	0.00443341
GO:0050764	regulation of phagocytosis	biological_process	37	9	CNN2,DOCK2,FCGR1A,GAS6,ITGAV,MFGE8,RAB27A,STAP1,SYT7	1.99	0.00011	0.00443341
GO:0070374	positive regulation of ERK1 and ERK2 cascade	biological_process	103	16	BMP4,BMPER,C5AR2,CHI3L1,F2R,FGG,FLT4,GAS6,ICAM1,KDR,NRP1,PDGFRB,RAMP3,TEK,TGFB1,TLR4	5.55	0.00012	0.00476584
GO:0003272	endocardial cushion formation	biological_process	16	6	BMP5,DCHS1,ENG,SNAI1,SNAI2,TBX20	0.86	0.00012	0.00476584
GO:0031347	regulation of defense response	biological_process	322	34	ADAMTS12,BCL6,CAV1,DRD2,ETS1,FCGR1A,GHSR,HGF,IL1R1,IL1R2,IL33,IRF1,LBP,MMP2,NFKBIA,NLRC4,NLRP3,NOS2,PIK3R6,PTPRS,RAB7B,S100A9,SBNO2,SEC14L1,SH2D1A,SHANK3,SOCS3,TLR10,TLR2,TLR4,TNFAIP3,TNFSF4,TNIP3,TRIL	17.35	0.00013	0.00505236
GO:0002682	regulation of immune system process	biological_process	719	62	ADGRF5,AQP3,AXL,BANK1,BCL6,BMP4,C5AR2,CAV1,CSF1,CSF3R,DRD2,EFNB2,EFNB3,ETS1,EVI2B,FCGR1A,GAS6,GPI,ICAM1,IL13RA2,IL1R1,IL33,IRF1,KLF10,LBP,LOC101103021,LRRC32,MASP1,MMP14,MMP2,MYC,NFKBIA,NLRC4,NLRP3,ORM1,PF4,PIK3R6,PLCB1,PPARGC1B,PTPRS,RAB7B,RARG,RASAL3,RBP1,SEC14L1,SELP,SH2D1A,STAP1,TAL1,TGFB1,TGFBR2,THBS1,TLR10,TLR2,TLR4,TMEM176A,TMEM176B,TNFAIP3,TNFSF4,TNIP3,TRIL,ZBTB46	38.73	0.00013	0.00505236
GO:0010633	negative regulation of epithelial cell migration	biological_process	46	10	ACVRL1,ANGPT2,APOH,BMP10,DLL4,MMRN2,PTPRM,TACSTD2,TGFB1,THBS1	2.48	0.00013	0.00505236
GO:0016525	negative regulation of angiogenesis	biological_process	55	11	ANGPT2,APOH,DLL4,MMRN2,NGFR,PF4,PTPRM,STAB1,TEK,THBS1,TIE1	2.96	0.00014	0.00540241
GO:0002684	positive regulation of immune system process	biological_process	504	47	AQP3,AXL,BCL6,CAV1,CSF1,EFNB2,EFNB3,ETS1,EVI2B,FCGR1A,GAS6,GPI,ICAM1,IL13RA2,IL1R1,IL33,IRF1,KLF10,LBP,LOC101103021,MASP1,MMP14,MMP2,NFKBIA,NLRC4,NLRP3,PIK3R6,PPARGC1B,PTPRS,RAB7B,RASAL3,SEC14L1,SELP,SH2D1A,STAP1,TAL1,TGFB1,TGFBR2,THBS1,TLR10,TLR2,TLR4,TNFAIP3,TNFSF4,TNIP3,TRIL,ZBTB46	27.15	0.00015	0.00574754
GO:2001199	negative regulation of dendritic cell differentiation	biological_process	3	3	TMEM176A,TMEM176B,ZBTB46	0.16	0.00016	0.00588216
GO:0009966	regulation of signal transduction	biological_process	1605	118	ACVRL1,ADAMTS12,ADGRA2,AFAP1L2,AKT3,ARHGAP44,ASPN,AXL,BANK1,BCL6,BMP10,BMP4,BMP5,BMPER,C1QTNF1,C5AR2,CAV1,CCBE1,CD180,CHI3L1,CHSY1,CRY1,CSF1,DAB2,DLC1,DLL4,DOK5,DRD2,DUSP4,DYRK3,EDA,ENG,ENPP1,F2R,FGG,FLT1,FLT4,FSTL4,GAS6,GDPD5,GHSR,GNA12,HFE2,HGF,HIP1,HTR1B,ICAM1,IL1R1,IL1R2,IRF1,ITGAV,ITGB1,ITM2C,KDR,KIF14,LBH,LBP,LOC101103021,LZTS2,MFNG,MMP14,MMP9,MMRN2,MYC,MYOF,NEDD4,NEURL1,NFKBIA,NLRP3,NOTUM,…	86.46	0.00016	0.00588216
GO:0007610	behavior	biological_process	463	44	ADCY1,ADCY5,ADGRA2,ALDH1A3,ANGPT2,C5AR2,CHRNA5,CNTFR,CSF1,CUX2,DRD2,EFNB2,EFNB3,GAS6,GCNT4,GHSR,GRIK2,HRH1,HTR1B,ITGB1,KCNAB1,KDR,LBP,NPTX2,NPY1R,NRP1,NTF3,OLFM2,PCDH17,PLCB1,PPM1F,RASD2,RELN,ROBO2,SEMA3F,SEZ6,SHANK3,SLITRK5,SOD2,STAP1,TAL1,TGFB1,THBS1,USP2	24.94	0.00016	0.00588216
GO:0032675	regulation of interleukin-6 production	biological_process	85	14	AFAP1L2,BANK1,C5AR2,F2R,GAS6,GHSR,HGF,IL33,LBP,RAB7B,TLR2,TLR4,TNFAIP3,TNFSF4	4.58	0.00016	0.00588216
GO:0071222	cellular response to lipopolysaccharide	biological_process	85	14	AXL,CD180,LBP,MRC1,NFKBIA,NLRP3,NOS2,NOS3,SBNO2,STAP1,TGFB1,TNFAIP3,TNFSF4,TNIP3	4.58	0.00016	0.00588216
GO:0050880	regulation of blood vessel size	biological_process	56	11	ADRA2B,CAV1,EDNRB,F2R,FGG,HRH1,HTR1B,HTR7,NOS3,SOD2,TBXA2R	3.02	0.00016	0.00588216
GO:0010646	regulation of cell communication	biological_process	1838	132	ACVRL1,ADAMTS12,ADCY5,ADGRA2,AFAP1L2,AKT3,ARHGAP44,ASPN,AXL,BANK1,BCL6,BIRC5,BMP10,BMP4,BMP5,BMPER,C1QTNF1,C5AR2,CAV1,CCBE1,CD180,CHI3L1,CHSY1,CRY1,CSF1,CTSK,CUX2,DAB2,DLC1,DLL4,DOC2B,DOK5,DRD2,DUSP4,DYRK3,EDA,EFNA5,ENG,ENPP1,F2R,FGG,FLT1,FLT4,FSTL4,GALR1,GAS6,GDPD5,GHSR,GNA12,GRIK2,HFE2,HGF,HIP1,HRH1,HTR1B,ICAM1,IL1R1,IL1R2,IRF1,ITGAV,ITGB1,ITM2C,KDR,KIF14,LBH,LBP,LOC101103021,LZTS2,MFNG,MMP14,M…	99.01	0.00017	0.00620785
GO:0060998	regulation of dendritic spine development	biological_process	31	8	ARHGAP44,ASAP1,CUX2,FSTL4,NEURL1,PTPRS,RELN,SHANK3	1.67	0.00018	0.00635961
GO:0061383	trabecula morphogenesis	biological_process	39	9	ADAMTS1,BMP10,BMP5,DLL4,ENG,MMP2,PPARGC1B,S1PR1,SBNO2	2.1	0.00018	0.00635961
GO:0002224	toll-like receptor signaling pathway	biological_process	66	12	CAV1,IRF1,LBP,NFKBIA,PTPRS,RAB7B,TLR10,TLR2,TLR4,TNFAIP3,TNIP3,TRIL	3.56	0.00018	0.00635961
GO:0007160	cell-matrix adhesion	biological_process	129	18	ACVRL1,ADAMTS12,BCL6,CSF1,DLC1,EDA,EFNA5,FGG,FREM1,ITGAV,ITGB1,ITGB2,KDR,NID2,NRP1,PPM1F,TEK,THBS1	6.95	0.00018	0.00635961
GO:0050920	regulation of chemotaxis	biological_process	107	16	ADGRA2,ANGPT2,C5AR2,CSF1,EFNB2,GAS6,KDR,LBP,NRP1,NTF3,PPM1F,ROBO2,SEMA3F,STAP1,TGFB1,THBS1	5.76	0.00018	0.00635961
GO:0035150	regulation of tube size	biological_process	57	11	ADRA2B,CAV1,EDNRB,F2R,FGG,HRH1,HTR1B,HTR7,NOS3,SOD2,TBXA2R	3.07	0.00019	0.00662686
GO:2000181	negative regulation of blood vessel morphogenesis	biological_process	57	11	ANGPT2,APOH,DLL4,MMRN2,NGFR,PF4,PTPRM,STAB1,TEK,THBS1,TIE1	3.07	0.00019	0.00662686
GO:1902107	positive regulation of leukocyte differentiation	biological_process	97	15	AXL,BCL6,CSF1,EVI2B,GAS6,KLF10,LOC101103021,MMP14,NLRP3,PIK3R6,PPARGC1B,TGFB1,TGFBR2,TNFSF4,ZBTB46	5.23	0.0002	0.00675901
GO:0051179	localization	biological_process	3237	213	ABCG5,ACVRL1,ADAMTS12,ADCY5,ADGRA2,ADORA3,AFP,ANGPT2,APOH,AQP3,ARMCX3,ATP6V0D2,AXL,BANK1,BBS7,BCL6,BICD1,BIRC5,BMP10,BMP4,BMPER,C1QTNF1,C5AR2,CALCRL,CAV1,CCBE1,CD300LG,CEMIP,CEP131,CHI3L1,CHMP4C,CLEC7A,CLIC2,CNN2,COL5A1,CP,CRY1,CSF1,CSF3R,CTSK,CTTNBP2NL,DAB2,DCHS1,DDR2,DLC1,DLL4,DOC2B,DOCK10,DOCK2,DRD2,DYNC1I1,DZIP1L,EDA,EDNRB,EFNA5,EFNB2,EHD2,EHD3,EHD4,ENG,ENPP1,ENPP2,ERG,ESCO2,ETS1,F2R,FBLN5,FC…	174.37	0.0002	0.00675901
GO:0030198	extracellular matrix organization	biological_process	153	20	CCDC80,COL4A1,COL5A1,COL5A2,CRISPLD2,DDR2,EGFLAM,EMILIN1,FBLN5,ITGB1,LOX,MMP11,MMP9,NOXO1,P4HA1,POSTN,PXDN,RECK,TGFB1,TNFRSF11B	8.24	0.0002	0.00675901
GO:0043062	extracellular structure organization	biological_process	153	20	CCDC80,COL4A1,COL5A1,COL5A2,CRISPLD2,DDR2,EGFLAM,EMILIN1,FBLN5,ITGB1,LOX,MMP11,MMP9,NOXO1,P4HA1,POSTN,PXDN,RECK,TGFB1,TNFRSF11B	8.24	0.0002	0.00675901
GO:0071216	cellular response to biotic stimulus	biological_process	108	16	AXL,CD180,LBP,MRC1,NFKBIA,NLRP3,NOS2,NOS3,SBNO2,STAP1,TGFB1,TLR2,TLR4,TNFAIP3,TNFSF4,TNIP3	5.82	0.0002	0.00675901
GO:0060393	regulation of pathway-restricted SMAD protein phosphorylation	biological_process	32	8	ACVRL1,BMP10,BMP4,BMP5,BMPER,DAB2,ENG,TGFB1	1.72	0.00022	0.00738901
GO:1901701	cellular response to oxygen-containing compound	biological_process	472	44	ADCY5,AXL,BIRC5,CALCRL,CD180,COL4A1,COL5A2,EFNA5,ENPP1,FABP1,FBLN5,GAS6,GHSR,HGF,ICAM1,LBP,MMP2,MMP9,MRC1,NEURL1,NFKBIA,NGFR,NLRP3,NOS2,NOS3,PDE2A,PDE3A,PDK3,POSTN,PPARGC1B,RAMP3,RARG,SBNO2,SNAI2,SOCS3,STAP1,TBC1D4,TGFB1,TLR2,TLR4,TNFAIP3,TNFSF4,TNIP3,TXN	25.43	0.00025	0.00824394
GO:0019229	regulation of vasoconstriction	biological_process	18	6	ADRA2B,CAV1,F2R,FGG,HRH1,TBXA2R	0.97	0.00025	0.00824394
GO:0043277	apoptotic cell clearance	biological_process	18	6	AXL,GAS6,ITGAV,MFGE8,PEAR1,THBS1	0.97	0.00025	0.00824394
GO:0001955	blood vessel maturation	biological_process	7	4	CDH5,MMP2,RECK,S1PR1	0.38	0.00026	0.00832153
GO:0019934	cGMP-mediated signaling	biological_process	7	4	GUCY1B3,PDE2A,PDE3A,THBS1	0.38	0.00026	0.00832153
GO:0043032	positive regulation of macrophage activation	biological_process	12	5	IL33,LBP,STAP1,THBS1,TLR4	0.65	0.00026	0.00832153
GO:0001937	negative regulation of endothelial cell proliferation	biological_process	25	7	ACVRL1,APOH,CAV1,DLL4,NGFR,PTPRM,THBS1	1.35	0.00026	0.00832153
GO:0050922	negative regulation of chemotaxis	biological_process	25	7	ANGPT2,C5AR2,NRP1,ROBO2,SEMA3F,STAP1,THBS1	1.35	0.00026	0.00832153
GO:0010595	positive regulation of endothelial cell migration	biological_process	50	10	ADGRA2,BMP4,CCBE1,ETS1,FLT4,KDR,NRP1,TEK,TGFB1,THBS1	2.69	0.00028	0.00890924
GO:0006955	immune response	biological_process	681	58	BCL6,CAV1,CD180,CD1D,CSF1,DOCK2,DQA,DRD2,EDA,ENPP1,ENPP2,FCGR1A,FGA,FGB,GAS6,ICAM1,IL13RA2,IL33,IRF1,LBP,LOC101102230,LOC101103021,LOC101105274,LOC101115115,LOC101119856,MASP1,MFNG,MMP2,MRC1,NEDD4,NFKBIA,NLRC4,NLRP3,NOS2,OVAR-DRB1,OVAR-DRB3,PF4,PIK3R6,PRF1,PTPRS,RAB27A,RAB7B,S100A9,SBNO2,SEC14L1,SH2D1A,STAP1,TGFB1,TGFBR3,THBS1,TINAGL1,TLR10,TLR2,TLR4,TNFAIP3,TNFSF4,TNIP3,TRIL	36.68	0.0003	0.00949012
GO:0001936	regulation of endothelial cell proliferation	biological_process	60	11	ACVRL1,APOH,BMP4,CAV1,CCR3,DLL4,FLT4,KDR,NGFR,PTPRM,THBS1	3.23	0.00031	0.00974977
GO:0001818	negative regulation of cytokine production	biological_process	147	19	AXL,BANK1,BCL6,C5AR2,GAS6,GHSR,HGF,IL1R2,IL33,LBP,LOC101103021,LRRC32,NLRP3,PTPRS,TGFB1,THBS1,TLR4,TNFAIP3,TNFSF4	7.92	0.00033	0.0103191
GO:0001974	blood vessel remodeling	biological_process	26	7	ACVRL1,AXL,DLL4,ERG,FLT4,NOS3,RSPO3	1.4	0.00034	0.0104516
GO:0048010	vascular endothelial growth factor receptor signaling pathway	biological_process	26	7	FLT1,FLT4,KDR,MMRN2,MYOF,NEDD4,NRP1	1.4	0.00034	0.0104516
GO:0048521	negative regulation of behavior	biological_process	26	7	ANGPT2,C5AR2,NRP1,ROBO2,SEMA3F,STAP1,THBS1	1.4	0.00034	0.0104516
GO:0009306	protein secretion	biological_process	286	30	ADCY5,BANK1,BIRC5,C5AR2,CHI3L1,DOC2B,DRD2,EFNA5,F2R,FGG,GAS6,GPI,IL1R2,IL33,ITGAV,LOC101103021,LRRC32,NLRC4,NLRP3,NOS2,OLFM2,PFKM,RAPGEF4,SCAMP5,SYT7,TGFB1,TLR10,TLR2,TLR4,TNFSF4	15.41	0.00035	0.0105797
GO:0001934	positive regulation of protein phosphorylation	biological_process	494	45	ACVRL1,BANK1,BMP10,BMP4,BMP5,BMPER,C1QTNF1,C5AR2,CAV1,CEMIP,CHI3L1,CSF1,DAB2,DDR2,EFNA5,ENG,ENPP2,F2R,FGG,FLT1,FLT4,GAS6,HGF,ICAM1,KDR,KIF14,MMP9,NEURL1,NRP1,NTF3,PDGFRB,PECAM1,PIK3R6,PLCB1,PRR5L,RAMP3,RELN,SEMA4C,STAP1,TEK,TGFB1,TGFBR2,THBS1,TLR4,TXN	26.61	0.00035	0.0105797
GO:0043537	negative regulation of blood vessel endothelial cell migration	biological_process	19	6	ACVRL1,ANGPT2,DLL4,MMRN2,TGFB1,THBS1	1.02	0.00035	0.0105797
GO:0048729	tissue morphogenesis	biological_process	452	42	ACVRL1,ADAMTS12,ALDH1A3,BMP10,BMP4,BMP5,COL4A1,COL5A1,CSF1,DAB2,DCHS1,DLL4,EFNB2,ENG,GCNT4,GPI,HGF,ITGB1,MMP14,MTHFD1L,NRP1,NTN1,PDE6C,PPM1J,PTPRM,RARG,RSPO3,S1PR1,SDK2,SEMA4C,SHANK3,SNAI1,SNAI2,SOCS3,TACSTD2,TAL1,TBX20,TCF21,TGFB1,TGFBR2,TNC,WNT2B	24.35	0.00036	0.0108219
GO:0050727	regulation of inflammatory response	biological_process	172	21	ADAMTS12,BCL6,ETS1,FCGR1A,GHSR,HGF,IL1R1,IL1R2,IL33,LBP,NFKBIA,NLRP3,NOS2,S100A9,SBNO2,SOCS3,TLR10,TLR2,TLR4,TNFAIP3,TNFSF4	9.27	0.00037	0.0110614
GO:1903036	positive regulation of response to wounding	biological_process	92	14	APOH,ETS1,F2R,FCGR1A,IL33,LBP,NFKBIA,S100A9,SELP,THBS1,TLR10,TLR2,TLR4,TNFSF4	4.96	0.00038	0.0112983
GO:0045589	regulation of regulatory T cell differentiation	biological_process	13	5	BCL6,IRF1,LOC101103021,TGFB1,TNFSF4	0.7	0.0004	0.0118283
GO:0048583	regulation of response to stimulus	biological_process	2148	148	ACVRL1,ADAMTS12,ADCY5,ADGRA2,AFAP1L2,AKT3,ANGPT2,APOH,ARHGAP44,ASPN,AXL,BANK1,BCL6,BIRC5,BMP10,BMP4,BMP5,BMPER,C1QTNF1,C5AR2,CAV1,CCBE1,CD180,CHI3L1,CHSY1,CRY1,CSF1,CTSK,DAB2,DLC1,DLL4,DOK5,DRD2,DUSP4,DYRK3,EDA,EFNA5,EFNB2,ENG,ENPP1,ETS1,F2R,FAM46A,FBLN5,FCGR1A,FGG,FLT1,FLT4,FSTL4,GAS6,GDPD5,GHSR,GNA12,HFE2,HGF,HIP1,HTR1B,ICAM1,IL13RA2,IL1R1,IL1R2,IL33,IRF1,ITGAV,ITGB1,ITM2C,KDR,KIF14,LBH,LBP,LOC…	115.71	0.00043	0.0126466
GO:0035924	cellular response to vascular endothelial growth factor stimulus	biological_process	27	7	ADAMTS12,ADGRA2,CCBE1,DLL4,KDR,NRP1,PDGFRB	1.45	0.00044	0.0128712
GO:0010810	regulation of cell-substrate adhesion	biological_process	127	17	ACVRL1,ANGPT2,BCL6,CCDC80,COL8A1,CSF1,DLC1,EDIL3,EFNA5,EGFLAM,EMILIN1,KDR,NRP1,PPM1F,TACSTD2,TEK,THBS1	6.84	0.00045	0.0130933
GO:0010562	positive regulation of phosphorus metabolic process	biological_process	588	51	ACVRL1,ADGRF5,BANK1,BMP10,BMP4,BMP5,BMPER,C1QTNF1,C5AR2,CALCRL,CAV1,CEMIP,CHI3L1,CSF1,DAB2,DDR2,DLC1,EFNA5,ENG,ENPP2,F2R,FGG,FLT1,FLT4,GAS6,HGF,ICAM1,KDR,KIF14,MMP9,NEURL1,NOS3,NRP1,NTF3,PDGFRB,PECAM1,PF4,PIK3R6,PLCB1,PPARGC1B,PRR5L,RAMP3,RELN,SEMA4C,STAP1,TEK,TGFB1,TGFBR2,THBS1,TLR4,TXN	31.67	0.00046	0.0132426
GO:0045937	positive regulation of phosphate metabolic process	biological_process	588	51	ACVRL1,ADGRF5,BANK1,BMP10,BMP4,BMP5,BMPER,C1QTNF1,C5AR2,CALCRL,CAV1,CEMIP,CHI3L1,CSF1,DAB2,DDR2,DLC1,EFNA5,ENG,ENPP2,F2R,FGG,FLT1,FLT4,GAS6,HGF,ICAM1,KDR,KIF14,MMP9,NEURL1,NOS3,NRP1,NTF3,PDGFRB,PECAM1,PF4,PIK3R6,PLCB1,PPARGC1B,PRR5L,RAMP3,RELN,SEMA4C,STAP1,TEK,TGFB1,TGFBR2,THBS1,TLR4,TXN	31.67	0.00046	0.0132426
GO:0007219	Notch signaling pathway	biological_process	105	15	BCL6,DLL4,GDPD5,LOC101102413,MFNG,MMP14,NEURL1,NFKBIA,NR0B2,POSTN,SNAI1,SNAI2,TGFB1,TGFBR2,ZNF423	5.66	0.00048	0.0137457
GO:0002043	blood vessel endothelial cell proliferation involved in sprouting angiogenesis	biological_process	8	4	BMP4,BMPER,DLL4,NGFR	0.43	0.00049	0.0138139
GO:0031953	negative regulation of protein autophosphorylation	biological_process	8	4	CAV1,ENG,ENPP1,MVP	0.43	0.00049	0.0138139
GO:0050919	negative chemotaxis	biological_process	8	4	ITGAV,NRP2,ROBO2,SLIT3	0.43	0.00049	0.0138139
GO:0042327	positive regulation of phosphorylation	biological_process	517	46	ACVRL1,BANK1,BMP10,BMP4,BMP5,BMPER,C1QTNF1,C5AR2,CAV1,CEMIP,CHI3L1,CSF1,DAB2,DDR2,EFNA5,ENG,ENPP2,F2R,FGG,FLT1,FLT4,GAS6,HGF,ICAM1,KDR,KIF14,MMP9,NEURL1,NRP1,NTF3,PDGFRB,PECAM1,PIK3R6,PLCB1,PPARGC1B,PRR5L,RAMP3,RELN,SEMA4C,STAP1,TEK,TGFB1,TGFBR2,THBS1,TLR4,TXN	27.85	0.00051	0.0143037
GO:0050708	regulation of protein secretion	biological_process	227	25	ADCY5,BANK1,BIRC5,C5AR2,DOC2B,DRD2,EFNA5,F2R,FGG,GAS6,GPI,IL1R2,IL33,LOC101103021,LRRC32,NLRP3,NOS2,PFKM,SCAMP5,SYT7,TGFB1,TLR10,TLR2,TLR4,TNFSF4	12.23	0.00052	0.0144911
GO:0022612	gland morphogenesis	biological_process	95	14	BMP4,CAV1,CSF1,EDA,HGF,MKI67,NRP1,NTN1,RARG,SNAI2,TGFB1,TGFBR2,TNC,TNFAIP3	5.12	0.00053	0.0144911
GO:0006801	superoxide metabolic process	biological_process	36	8	FBLN5,NCF2,NOS2,NOS3,NOX5,NOXO1,SOD2,TGFB1	1.94	0.00053	0.0144911
GO:0035987	endodermal cell differentiation	biological_process	36	8	COL5A1,COL5A2,COL8A1,ITGAV,LAMB3,MMP14,MMP2,MMP9	1.94	0.00053	0.0144911
GO:0072132	mesenchyme morphogenesis	biological_process	36	8	ACVRL1,BMP5,DCHS1,ENG,SNAI1,SNAI2,TBX20,TGFBR2	1.94	0.00053	0.0144911
GO:0002683	negative regulation of immune system process	biological_process	254	27	ADGRF5,AXL,BANK1,BCL6,BMP4,C5AR2,DRD2,IL13RA2,IL33,IRF1,LOC101103021,LRRC32,MYC,NFKBIA,PF4,PLCB1,PTPRS,RAB7B,SEC14L1,STAP1,TGFB1,THBS1,TMEM176A,TMEM176B,TNFAIP3,TNFSF4,ZBTB46	13.68	0.00055	0.0149628
GO:0032496	response to lipopolysaccharide	biological_process	130	17	AXL,CD180,F2R,LBP,MRC1,NFKBIA,NLRP3,NOS2,NOS3,SBNO2,STAP1,TBXA2R,TGFB1,TLR4,TNFAIP3,TNFSF4,TNIP3	7	0.00059	0.0153268
GO:0032331	negative regulation of chondrocyte differentiation	biological_process	14	5	ADAMTS12,ADAMTS7,BMP4,RARG,SNAI2	0.75	0.00059	0.0153268
GO:0032692	negative regulation of interleukin-1 production	biological_process	14	5	GAS6,GHSR,IL1R2,NLRP3,TNFAIP3	0.75	0.00059	0.0153268
GO:0045066	regulatory T cell differentiation	biological_process	14	5	BCL6,IRF1,LOC101103021,TGFB1,TNFSF4	0.75	0.00059	0.0153268
GO:0003273	cell migration involved in endocardial cushion formation	biological_process	4	3	DCHS1,ENG,SNAI2	0.22	0.0006	0.0153268
GO:0035290	trunk segmentation	biological_process	4	3	NRP1,NRP2,SEMA3F	0.22	0.0006	0.0153268
GO:0036484	trunk neural crest cell migration	biological_process	4	3	NRP1,NRP2,SEMA3F	0.22	0.0006	0.0153268
GO:0036486	ventral trunk neural crest cell migration	biological_process	4	3	NRP1,NRP2,SEMA3F	0.22	0.0006	0.0153268
GO:0070427	nucleotide-binding oligomerization domain containing 1 signaling pathway	biological_process	4	3	NFKBIA,TLR4,TNFAIP3	0.22	0.0006	0.0153268
GO:0097490	sympathetic neuron projection extension	biological_process	4	3	NRP1,NRP2,SEMA3F	0.22	0.0006	0.0153268
GO:0097491	sympathetic neuron projection guidance	biological_process	4	3	NRP1,NRP2,SEMA3F	0.22	0.0006	0.0153268
GO:1901166	neural crest cell migration involved in autonomic nervous system development	biological_process	4	3	NRP1,NRP2,SEMA3F	0.22	0.0006	0.0153268
GO:2001198	regulation of dendritic cell differentiation	biological_process	4	3	TMEM176A,TMEM176B,ZBTB46	0.22	0.0006	0.0153268
GO:0043534	blood vessel endothelial cell migration	biological_process	55	10	ACVRL1,ANGPT2,DLL4,EFNB2,ITGB1,KDR,MMRN2,NRP1,TGFB1,THBS1	2.96	0.00062	0.0156903
GO:0065007	biological regulation	biological_process	6391	380	ABCG5,ACVRL1,ADAMTS12,ADAMTS7,ADCY1,ADCY5,ADGRA2,ADGRE3,ADGRF5,ADGRL4,ADORA3,ADRA2B,AFAP1L2,AFP,AKT3,ALDH1A3,ANGPT2,ANGPTL8,ANO3,APOH,AQP11,AQP3,ARHGAP20,ARHGAP31,ARHGAP44,ARMCX3,ASAP1,ASB9,ASPN,AVPR2,AXL,BANK1,BARX2,BBS7,BCL2L14,BCL6,BIRC5,BMP10,BMP4,BMP5,BMPER,BTG1,C1QTNF1,C5AR2,CA8,CALCRL,CAPZA3,CAV1,CCBE1,CCDC80,CCR3,CD180,CDC26,CDH5,CDKN3,CEMIP,CEP131,CHI3L1,CHMP4C,CHSY1,CLIC2,CNN2,CNTFR,COL…	344.28	0.00062	0.0156903
GO:0045746	negative regulation of Notch signaling pathway	biological_process	21	6	BCL6,DLL4,GDPD5,MMP14,NEURL1,NFKBIA	1.13	0.00064	0.0161215
GO:0071396	cellular response to lipid	biological_process	192	22	ADCY5,AXL,BMP4,CD180,EFNA5,LBP,MRC1,NFKBIA,NLRP3,NOS2,NOS3,NR0B2,PDK3,RAMP3,RARG,SBNO2,SNAI2,STAP1,TGFB1,TNFAIP3,TNFSF4,TNIP3	10.34	0.00065	0.0162232
GO:0061041	regulation of wound healing	biological_process	86	13	APOH,C1QTNF1,CAV1,F2R,FAM46A,FGG,LBH,SELP,STAB2,THBD,THBS1,TLR4,VIL1	4.63	0.00065	0.0162232
GO:1903530	regulation of secretion by cell	biological_process	366	35	ADCY5,BANK1,BIRC5,C1QTNF1,C5AR2,CRY1,DOC2B,DRD2,EFNA5,F2R,FGG,GALR1,GAS6,GPI,HTR1B,IL13RA2,IL1R2,IL33,LOC101103021,LRRC32,NLRP3,NOS2,PFKM,PLCB1,RAB27A,RAPGEF4,RASL10B,SCAMP5,SYT7,TGFB1,TLR10,TLR2,TLR4,TNFSF4,UNC13A	19.72	0.00066	0.0163975
GO:0031401	positive regulation of protein modification process	biological_process	628	53	ACVRL1,BANK1,BCL6,BMP10,BMP4,BMP5,BMPER,C1QTNF1,C5AR2,CAV1,CEMIP,CHI3L1,CSF1,DAB2,DDR2,DLC1,EFNA5,ENG,ENPP2,F2R,FANCI,FGG,FLT1,FLT4,GAS6,HGF,ICAM1,JDP2,KDR,KIF14,MMP9,NEURL1,NRP1,NTF3,PAXBP1,PDGFRB,PECAM1,PIK3R6,PLCB1,PPARGC1B,PRR5L,RAMP3,RELN,SEMA4C,SLC51B,SNAI2,STAP1,TEK,TGFB1,TGFBR2,THBS1,TLR4,TXN	33.83	0.00068	0.0168176
GO:0023056	positive regulation of signaling	biological_process	920	72	ACVRL1,AFAP1L2,AKT3,AXL,BANK1,BMP10,BMP4,BMP5,BMPER,C1QTNF1,C5AR2,CAV1,CCBE1,CD180,CHI3L1,CHSY1,CSF1,CUX2,DAB2,DLL4,DOC2B,DRD2,EDA,ENG,F2R,FGG,FLT1,FLT4,GALR1,GAS6,GHSR,GRIK2,HGF,HIP1,ICAM1,IL1R1,ITGB1,ITM2C,KDR,LBP,MFNG,MMP9,NEURL1,NRP1,NTF3,PDGFRB,PECAM1,PF4,PFKM,PIK3R6,PLCB1,PRR5L,RAMP3,RASL10B,RELN,RSPO3,S100A9,SELP,SEMA4C,SHANK3,SLC44A2,SRPX,STAP1,TEK,TGFB1,THBS1,TLR2,TLR4,TRIP6,UNC13A,WNT2B…	49.56	0.00069	0.0169877
GO:0032102	negative regulation of response to external stimulus	biological_process	193	22	ANGPT2,APOH,C1QTNF1,C5AR2,DRD2,ETS1,FGG,GHSR,HGF,IL1R2,NLRP3,NRP1,PTPRS,ROBO2,SEC14L1,SEMA3F,SNAI2,SOCS3,STAP1,THBD,THBS1,TNFAIP3	10.4	0.0007	0.0170794
GO:0097028	dendritic cell differentiation	biological_process	29	7	AXL,GAS6,TGFB1,TGFBR2,TMEM176A,TMEM176B,ZBTB46	1.56	0.0007	0.0170794
GO:0050773	regulation of dendrite development	biological_process	66	11	ARHGAP44,ASAP1,BMP5,CUX2,FSTL4,NEDD4,NEURL1,PTPRS,RELN,SEZ6,SHANK3	3.56	0.00072	0.0174889
GO:0002221	pattern recognition receptor signaling pathway	biological_process	87	13	CAV1,IRF1,LBP,NFKBIA,PTPRS,RAB7B,SEC14L1,TLR10,TLR2,TLR4,TNFAIP3,TNIP3,TRIL	4.69	0.00073	0.0175749
GO:0002758	innate immune response-activating signal transduction	biological_process	87	13	CAV1,IRF1,LBP,NFKBIA,PTPRS,RAB7B,SEC14L1,TLR10,TLR2,TLR4,TNFAIP3,TNIP3,TRIL	4.69	0.00073	0.0175749
GO:0045087	innate immune response	biological_process	260	27	CAV1,CD1D,CSF1,DRD2,FGA,FGB,IRF1,LBP,MASP1,MMP2,MRC1,NFKBIA,NLRC4,NOS2,PIK3R6,PTPRS,RAB27A,RAB7B,S100A9,SEC14L1,SH2D1A,TLR10,TLR2,TLR4,TNFAIP3,TNIP3,TRIL	14.01	0.00079	0.0189356
GO:0002218	activation of innate immune response	biological_process	99	14	CAV1,IRF1,LBP,NFKBIA,NLRC4,PTPRS,RAB7B,SEC14L1,TLR10,TLR2,TLR4,TNFAIP3,TNIP3,TRIL	5.33	0.00081	0.0193299
GO:0090087	regulation of peptide transport	biological_process	122	16	ADCY5,BIRC5,DOC2B,DRD2,EDA,EFNA5,FGG,NFKBIA,NLRP3,NOS2,PFKM,RASL10B,SYT7,TLR2,TLR4,TRIP6	6.57	0.00082	0.0194656
GO:0007492	endoderm development	biological_process	57	10	BMP4,COL5A1,COL5A2,COL8A1,ITGAV,LAMB3,MMP14,MMP2,MMP9,TGFB1	3.07	0.00083	0.0194656
GO:0014066	regulation of phosphatidylinositol 3-kinase signaling	biological_process	57	10	F2R,FLT1,HGF,KDR,LOC101103021,PIK3IP1,PRR5L,RELN,SELP,TEK	3.07	0.00083	0.0194656
GO:0051049	regulation of transport	biological_process	989	76	ABCG5,ADCY5,AXL,BANK1,BIRC5,BMP4,C1QTNF1,C5AR2,CAV1,CEMIP,CEP131,CLIC2,CNN2,CRY1,CTSK,CTTNBP2NL,DAB2,DOC2B,DOCK2,DRD2,EDA,EFNA5,EHD2,EHD3,ENPP1,F2R,FCGR1A,FGG,GALR1,GAS6,GPI,HIP1,HTR1B,IL13RA2,IL1R2,IL33,ITGAV,KCNAB1,KCNJ2,LOC101103021,LRRC32,MFGE8,MMP9,NEDD4,NFKBIA,NLRP3,NOS2,NOS3,NTF3,PDE2A,PEMT,PFKM,PLCB1,PON1,PRR5L,RAB27A,RAPGEF4,RASL10B,RELN,SCAMP5,SCN2B,SEC16B,SHANK3,SLC51B,SNAI2,STAP1,SYT7…	53.28	0.00083	0.0194656
GO:0002237	response to molecule of bacterial origin	biological_process	146	18	AXL,CD180,F2R,LBP,MRC1,NFKBIA,NLRP3,NOS2,NOS3,SBNO2,STAP1,TBXA2R,TGFB1,TLR2,TLR4,TNFAIP3,TNFSF4,TNIP3	7.86	0.00084	0.0196156
GO:0003148	outflow tract septum morphogenesis	biological_process	22	6	BMP4,ENG,NRP1,NRP2,TBX20,TGFBR2	1.19	0.00085	0.0196802
GO:0043114	regulation of vascular permeability	biological_process	15	5	HRH1,MYLK3,PDE2A,PDE3A,TGFB1	0.81	0.00085	0.0196802
GO:0001763	morphogenesis of a branching structure	biological_process	159	19	BMP4,COL4A1,CSF1,DCHS1,DLL4,DRD2,ENG,HGF,MMP14,NRP1,RSPO3,SNAI2,SOCS3,TACSTD2,TBX20,TCF21,TGFB1,TGFBR2,WNT2B	8.57	0.00089	0.0203466
GO:0048771	tissue remodeling	biological_process	100	14	ACVRL1,AXL,CAV1,DLL4,ERG,F2R,FLT4,HTR1B,NOS3,PPARGC1B,RSPO3,S1PR1,SYT7,TGFB1	5.39	0.00089	0.0203466
GO:1903531	negative regulation of secretion by cell	biological_process	100	14	BANK1,C5AR2,CRY1,DRD2,F2R,GAS6,HTR1B,IL13RA2,IL1R2,IL33,LOC101103021,LRRC32,NLRP3,TNFSF4	5.39	0.00089	0.0203466
GO:0098609	cell-cell adhesion	biological_process	547	47	BCL6,BMP4,BMP5,C1QTNF1,CAV1,CD93,CDH5,CSRP1,DCHS1,DLL4,DOCK2,EFNA5,EFNB2,EFNB3,EMCN,ESAM,FAT4,FGG,ICAM1,ICAM2,IRF1,ITGAV,ITGB1,LOC101103021,LOC101104745,LOC101113636,LOC101114226,LOC105608322,LRRC32,NEDD4,NLRP3,NTN1,PCDH17,PCDH18,PIK3R6,PTPRM,PTPRU,RAB27A,RASAL3,ROBO2,S100A9,SDK2,SELP,SNAI2,TGFB1,TGFBR2,TNFSF4	29.47	0.00094	0.0213106
GO:0001706	endoderm formation	biological_process	39	8	COL5A1,COL5A2,COL8A1,ITGAV,LAMB3,MMP14,MMP2,MMP9	2.1	0.00094	0.0213106
GO:0071363	cellular response to growth factor stimulus	biological_process	360	34	ACVRL1,ADAMTS12,ADAMTS7,ADGRA2,ASPN,BMP10,BMP4,BMPER,CAV1,CCBE1,CDH5,DAB2,DLL4,DOK5,ENG,FLT1,GAS6,HFE2,HGF,KDR,MMRN2,MYOF,NEDD4,NRP1,PDE2A,PDE3A,PDGFRB,SNAI2,TGFB1,TGFBR2,TGFBR3,THBS1,VIL1,ZNF423	19.39	0.00098	0.0221252
GO:0044699	single-organism process	biological_process	8191	469	ABCG5,ACVRL1,ADAMTS1,ADAMTS12,ADAMTS7,ADCY1,ADCY5,ADGRA2,ADGRE3,ADGRF5,ADGRL4,ADORA3,ADRA2B,AFAP1L2,AFP,AKT3,ALDH1A3,ALDH3A1,ANGPT2,ANGPTL8,ANO3,APOH,AQP11,AQP3,ARHGAP20,ARHGAP31,ARHGAP44,ASAP1,ASB9,ASPN,ATP6V0D2,AVPR2,AXL,B3GALT2,BANK1,BARX2,BBS7,BCL2L14,BCL6,BIRC5,BMP10,BMP4,BMP5,BMPER,BTG1,C1QTNF1,C5AR2,CA3,CA8,CALCRL,CAPZA3,CAV1,CCBE1,CCDC114,CCDC42,CCDC80,CCR3,CD180,CD300LG,CDC26,CDH5,CDK1,C…	441.24	0.001	0.0224835
GO:0001704	formation of primary germ layer	biological_process	90	13	BMP4,COL5A1,COL5A2,COL8A1,GPI,ITGAV,ITGB1,LAMB3,MMP14,MMP2,MMP9,SNAI1,TAL1	4.85	0.00101	0.0226149
GO:0030168	platelet activation	biological_process	69	11	ADRA2B,AXL,C1QTNF1,CSRP1,F2R,F8,FGG,PF4,SELP,TLR4,VWF	3.72	0.00106	0.0235407
GO:0061138	morphogenesis of a branching epithelium	biological_process	149	18	BMP4,COL4A1,CSF1,DCHS1,DLL4,ENG,HGF,MMP14,NRP1,RSPO3,SNAI2,SOCS3,TACSTD2,TBX20,TCF21,TGFB1,TGFBR2,WNT2B	8.03	0.00106	0.0235407
GO:0032715	negative regulation of interleukin-6 production	biological_process	31	7	BANK1,C5AR2,GAS6,GHSR,HGF,TLR4,TNFAIP3	1.67	0.00107	0.0236661
GO:0034142	toll-like receptor 4 signaling pathway	biological_process	23	6	LBP,NFKBIA,RAB7B,TLR4,TNIP3,TRIL	1.24	0.00109	0.023818
GO:0043030	regulation of macrophage activation	biological_process	23	6	ADGRF5,IL33,LBP,STAP1,THBS1,TLR4	1.24	0.00109	0.023818
GO:0001775	cell activation	biological_process	551	47	ADGRF5,ADRA2B,AXL,BANK1,BCL6,BMP4,BMPER,C1QTNF1,CAV1,CD180,CSRP1,DLL4,DOCK2,EFNB2,EFNB3,F2R,F8,FGG,GAS6,ICAM1,IL13RA2,IL33,IRF1,LBP,LOC101103021,LRRC32,MFNG,MMP14,NEDD4,NLRP3,PF4,PIK3R6,PLCB1,PRF1,RAB27A,RASAL3,SBNO2,SELP,STAP1,TGFB1,TGFBR2,THBS1,TLR2,TLR4,TNFAIP3,TNFSF4,VWF	29.68	0.00109	0.023818
GO:0051896	regulation of protein kinase B signaling	biological_process	80	12	AXL,BANK1,C1QTNF1,CHI3L1,DRD2,GAS6,ITGB1,LOC101103021,RAMP3,TEK,TGFB1,THBS1	4.31	0.00111	0.0240866
GO:0042886	amide transport	biological_process	162	19	ADCY5,AQP3,BIRC5,DOC2B,DRD2,EDA,EFNA5,FGG,GHSR,NFKBIA,NLRP3,NOS2,PFKM,RAPGEF4,RASL10B,SYT7,TLR2,TLR4,TRIP6	8.73	0.00112	0.0240866
GO:0070371	ERK1 and ERK2 cascade	biological_process	162	19	BMP4,BMPER,C5AR2,CHI3L1,DUSP4,F2R,FGG,FLT4,GAS6,ICAM1,ITGAV,KDR,LOC101103021,NRP1,PDGFRB,RAMP3,TEK,TGFB1,TLR4	8.73	0.00112	0.0240866
GO:0050710	negative regulation of cytokine secretion	biological_process	40	8	BANK1,C5AR2,GAS6,IL1R2,LOC101103021,LRRC32,NLRP3,TNFSF4	2.15	0.00112	0.0240866
GO:0030194	positive regulation of blood coagulation	biological_process	16	5	APOH,F2R,SELP,THBS1,TLR4	0.86	0.00118	0.025178
GO:1900048	positive regulation of hemostasis	biological_process	16	5	APOH,F2R,SELP,THBS1,TLR4	0.86	0.00118	0.025178
GO:0030155	regulation of cell adhesion	biological_process	436	39	ACVRL1,ANGPT2,BCL6,BMP4,C1QTNF1,CAV1,CCDC80,COL8A1,CSF1,DLC1,EDIL3,EFNA5,EFNB2,EFNB3,EGFLAM,EMCN,EMILIN1,FGG,FRMD5,ICAM1,IRF1,ITGAV,KDR,KIF14,LOC101103021,LRRC32,NLRP3,NRP1,PIK3R6,PPM1F,RASAL3,S1PR1,SNAI2,TACSTD2,TEK,TGFB1,TGFBR2,THBS1,TNFSF4	23.49	0.00121	0.0256172
GO:0010647	positive regulation of cell communication	biological_process	939	72	ACVRL1,AFAP1L2,AKT3,AXL,BANK1,BMP10,BMP4,BMP5,BMPER,C1QTNF1,C5AR2,CAV1,CCBE1,CD180,CHI3L1,CHSY1,CSF1,CUX2,DAB2,DLL4,DOC2B,DRD2,EDA,ENG,F2R,FGG,FLT1,FLT4,GALR1,GAS6,GHSR,GRIK2,HGF,HIP1,ICAM1,IL1R1,ITGB1,ITM2C,KDR,LBP,MFNG,MMP9,NEURL1,NRP1,NTF3,PDGFRB,PECAM1,PF4,PFKM,PIK3R6,PLCB1,PRR5L,RAMP3,RASL10B,RELN,RSPO3,S100A9,SELP,SEMA4C,SHANK3,SLC44A2,SRPX,STAP1,TEK,TGFB1,THBS1,TLR2,TLR4,TRIP6,UNC13A,WNT2B…	50.58	0.00121	0.0256172
GO:0051149	positive regulation of muscle cell differentiation	biological_process	50	9	BMP10,BMP4,BTG1,EFNB2,EHD2,MMP14,OLFM2,PLCB1,TGFB1	2.69	0.00123	0.0259397
GO:0060560	developmental growth involved in morphogenesis	biological_process	151	18	BMP4,CPNE9,CSF1,DDR2,EFNA5,FSTL4,ITGB1,NRP1,NRP2,NTN1,PTPRS,RARG,S1PR1,SEMA3F,SLIT3,TGFB1,TGFBR2,UNC13A	8.13	0.00124	0.0259494
GO:0048584	positive regulation of response to stimulus	biological_process	1180	87	ACVRL1,AFAP1L2,AKT3,APOH,AXL,BANK1,BMP10,BMP4,BMP5,BMPER,C1QTNF1,C5AR2,CAV1,CCBE1,CD180,CHI3L1,CHSY1,CSF1,DAB2,DLL4,EDA,ENG,ETS1,F2R,FCGR1A,FGG,FLT1,FLT4,GAS6,GHSR,HGF,HIP1,ICAM1,IL1R1,IL33,IRF1,ITGB1,ITM2C,KDR,LBP,LOC101103021,MASP1,MFNG,MMP2,MMP9,MYC,NEURL1,NFKBIA,NLRC4,NLRP3,NRP1,NTF3,PDGFRB,PECAM1,PF4,PIK3R6,PLCB1,PPM1F,PRR5L,PTPRS,RAB7B,RAMP3,RELN,RSPO3,S100A9,SEC14L1,SELP,SEMA4C,SH2D1A,SHAN…	63.57	0.00124	0.0259494
GO:1901888	regulation of cell junction assembly	biological_process	60	10	ACVRL1,CAV1,DLC1,EFNA5,KDR,NRP1,PPM1F,SNAI1,SNAI2,TEK	3.23	0.00125	0.025959
GO:0071345	cellular response to cytokine stimulus	biological_process	323	31	ADAMTS12,ADAMTS7,AXL,CAV1,CHI3L1,CSF1,FASN,GAS6,GLDC,ICAM1,IFIT2,IL1R1,IL1R2,IRF1,MRC1,MYLK3,NFKBIA,NOS2,NR5A2,NRP2,NUMBL,PCOLCE2,PDE2A,PF4,PLCB1,RARG,SBNO2,SLIT3,SOCS3,STAP1,TLE4	17.4	0.00125	0.025959
GO:0031349	positive regulation of defense response	biological_process	189	21	CAV1,ETS1,FCGR1A,IL33,IRF1,LBP,MMP2,NFKBIA,NLRC4,PTPRS,RAB7B,S100A9,SEC14L1,SH2D1A,TLR10,TLR2,TLR4,TNFAIP3,TNFSF4,TNIP3,TRIL	10.18	0.00127	0.026274
GO:0016485	protein processing	biological_process	164	19	ANGPTL8,APOH,CCBE1,DLC1,F2R,FGG,HFE2,HIP1,IL1R2,MMP14,MMP16,MYC,NGFR,NLRC4,NLRP3,PLAT,S100A9,THBS1,TMPRSS2	8.83	0.0013	0.0267928
GO:0032612	interleukin-1 production	biological_process	41	8	F2R,GAS6,GHSR,IL1R2,NLRC4,NLRP3,TLR4,TNFAIP3	2.21	0.00133	0.0273077
GO:0050673	epithelial cell proliferation	biological_process	229	24	ACVRL1,APOH,BIRC5,BMP4,BMP5,BMPER,C5AR2,CAV1,CCR3,COL8A1,DLL4,EFNB2,FLT4,KDR,MKI67,MYC,NGFR,NOX5,PTPRM,SNAI2,TACSTD2,TGFB1,THBS1,TNFAIP3	12.34	0.00134	0.0274095
GO:0050707	regulation of cytokine secretion	biological_process	116	15	BANK1,C5AR2,DRD2,F2R,GAS6,IL1R2,IL33,LOC101103021,LRRC32,NLRP3,SCAMP5,TLR10,TLR2,TLR4,TNFSF4	6.25	0.00137	0.0279182
GO:0002009	morphogenesis of an epithelium	biological_process	353	33	ACVRL1,ADAMTS12,ALDH1A3,BMP4,BMP5,COL4A1,COL5A1,CSF1,DAB2,DCHS1,DLL4,EFNB2,ENG,HGF,MMP14,MTHFD1L,NRP1,NTN1,PPM1J,RARG,RSPO3,SEMA4C,SHANK3,SNAI1,SNAI2,SOCS3,TACSTD2,TBX20,TCF21,TGFB1,TGFBR2,TNC,WNT2B	19.02	0.00138	0.0280171
GO:0070848	response to growth factor	biological_process	368	34	ACVRL1,ADAMTS12,ADAMTS7,ADGRA2,ASPN,BMP10,BMP4,BMPER,CAV1,CCBE1,CDH5,DAB2,DLL4,DOK5,ENG,FLT1,GAS6,HFE2,HGF,KDR,MMRN2,MYOF,NEDD4,NRP1,PDE2A,PDE3A,PDGFRB,SNAI2,TGFB1,TGFBR2,TGFBR3,THBS1,VIL1,ZNF423	19.82	0.00143	0.0287108
GO:0043117	positive regulation of vascular permeability	biological_process	5	3	PDE2A,PDE3A,TGFB1	0.27	0.00143	0.0287108
GO:1900451	positive regulation of glutamate receptor signaling pathway	biological_process	5	3	RELN,SHANK3,UNC13A	0.27	0.00143	0.0287108
GO:0070372	regulation of ERK1 and ERK2 cascade	biological_process	153	18	BMP4,BMPER,C5AR2,CHI3L1,DUSP4,F2R,FGG,FLT4,GAS6,ICAM1,KDR,LOC101103021,NRP1,PDGFRB,RAMP3,TEK,TGFB1,TLR4	8.24	0.00145	0.0290053
GO:0009967	positive regulation of signal transduction	biological_process	835	65	ACVRL1,AFAP1L2,AKT3,AXL,BANK1,BMP10,BMP4,BMP5,BMPER,C1QTNF1,C5AR2,CAV1,CCBE1,CD180,CHI3L1,CHSY1,CSF1,DAB2,DLL4,EDA,ENG,F2R,FGG,FLT1,FLT4,GAS6,GHSR,HGF,HIP1,ICAM1,IL1R1,ITGB1,ITM2C,KDR,LBP,MFNG,MMP9,NEURL1,NRP1,NTF3,PDGFRB,PECAM1,PF4,PIK3R6,PLCB1,PRR5L,RAMP3,RELN,RSPO3,S100A9,SELP,SEMA4C,SHANK3,SLC44A2,SRPX,STAP1,TEK,TGFB1,THBS1,TLR2,TLR4,TRIP6,UNC13A,WNT2B,ZNF423	44.98	0.00146	0.0290984
GO:0050709	negative regulation of protein secretion	biological_process	72	11	BANK1,C5AR2,DRD2,F2R,GAS6,IL1R2,IL33,LOC101103021,LRRC32,NLRP3,TNFSF4	3.88	0.00152	0.0301836
GO:0015833	peptide transport	biological_process	154	18	ADCY5,BIRC5,DOC2B,DRD2,EDA,EFNA5,FGG,GHSR,NFKBIA,NLRP3,NOS2,PFKM,RAPGEF4,RASL10B,SYT7,TLR2,TLR4,TRIP6	8.3	0.00156	0.0306425
GO:0045088	regulation of innate immune response	biological_process	154	18	CAV1,DRD2,IRF1,LBP,MMP2,NFKBIA,NLRC4,PIK3R6,PTPRS,RAB7B,SEC14L1,SH2D1A,TLR10,TLR2,TLR4,TNFAIP3,TNIP3,TRIL	8.3	0.00156	0.0306425
GO:0061035	regulation of cartilage development	biological_process	42	8	ADAMTS12,ADAMTS7,BMP10,BMP4,MUSTN1,RARG,SNAI2,TGFB1	2.26	0.00156	0.0306425
GO:0050820	positive regulation of coagulation	biological_process	17	5	APOH,F2R,SELP,THBS1,TLR4	0.92	0.0016	0.0312029
GO:0061037	negative regulation of cartilage development	biological_process	17	5	ADAMTS12,ADAMTS7,BMP4,RARG,SNAI2	0.92	0.0016	0.0312029
GO:0060485	mesenchyme development	biological_process	167	19	ACVRL1,BMP4,BMP5,DAB2,DCHS1,EDNRB,ENG,ERG,NEDD4,NRP1,NRP2,SEMA3F,SNAI1,SNAI2,TBX20,TCF21,TGFB1,TGFBR2,TGFBR3	9	0.00161	0.0312858
GO:0051897	positive regulation of protein kinase B signaling	biological_process	52	9	AXL,C1QTNF1,CHI3L1,GAS6,ITGB1,RAMP3,TEK,TGFB1,THBS1	2.8	0.00165	0.0319489
GO:0051604	protein maturation	biological_process	181	20	ANGPTL8,APOH,CCBE1,DLC1,F2R,FGG,HFE2,HIP1,IL1R2,MMP14,MMP16,MYC,NGFR,NLRC4,NLRP3,PLAT,S100A9,THBS1,TMPRSS2,TSPAN33	9.75	0.00175	0.0337651
GO:0003008	system process	biological_process	842	65	ABCG5,ACVRL1,ADCY1,ADCY5,ADRA2B,ALDH1A3,AQP3,BMP10,BMP4,C1QTNF1,CAV1,CCBE1,CEMIP,CRY1,CUX2,DRD2,EDNRB,EHD3,F2R,FGG,FLT4,GALR1,GJC1,GRHPR,GRIK2,GUCA2B,HRH1,HTR1B,HTR7,ITGB1,KCNAB1,KCND3,KCNJ2,KCNQ4,MFRP,MUC13,MYLK3,MYO7A,NCALD,NFASC,NOS3,NPTX2,NPY1R,OLFM2,PDE2A,PDE3A,PDE6C,PLCB1,RAMP3,RASL10B,RELN,SCN2B,SCNN1B,SHANK3,SHROOM4,SLC1A4,SNAI2,SOD2,TBX20,TBXA2R,TGFB1,TLR4,TMEM150C,TSPEAR,VIL1	45.36	0.00179	0.0344148
GO:0045621	positive regulation of lymphocyte differentiation	biological_process	63	10	AXL,BCL6,GAS6,LOC101103021,MMP14,NLRP3,PIK3R6,TGFB1,TGFBR2,TNFSF4	3.39	0.00183	0.0346935
GO:0050729	positive regulation of inflammatory response	biological_process	63	10	ETS1,FCGR1A,IL33,LBP,NFKBIA,S100A9,TLR10,TLR2,TLR4,TNFSF4	3.39	0.00183	0.0346935
GO:0006919	activation of cysteine-type endopeptidase activity involved in apoptotic process	biological_process	43	8	DLC1,F2R,HIP1,MYC,NGFR,NLRC4,NLRP3,S100A9	2.32	0.00183	0.0346935
GO:0043535	regulation of blood vessel endothelial cell migration	biological_process	43	8	ACVRL1,ANGPT2,DLL4,KDR,MMRN2,NRP1,TGFB1,THBS1	2.32	0.00183	0.0346935
GO:0044763	single-organism cellular process	biological_process	7200	418	ACVRL1,ADAMTS12,ADAMTS7,ADCY1,ADCY5,ADGRA2,ADGRE3,ADGRF5,ADGRL4,ADORA3,ADRA2B,AFAP1L2,AFP,AKT3,ALDH1A3,ALDH3A1,ANGPT2,ANGPTL8,ANO3,APOH,AQP11,AQP3,ARHGAP20,ARHGAP31,ARHGAP44,ASAP1,ASB9,ASPN,ATP6V0D2,AVPR2,AXL,B3GALT2,BANK1,BARX2,BBS7,BCL2L14,BCL6,BIRC5,BMP10,BMP4,BMP5,BMPER,BTG1,C1QTNF1,C5AR2,CA3,CA8,CALCRL,CAPZA3,CAV1,CCBE1,CCDC114,CCDC42,CCDC80,CD180,CDC26,CDH5,CDK1,CDKN3,CEMIP,CEP131,CHI3L1,CH…	387.86	0.00188	0.0355176
GO:0031345	negative regulation of cell projection organization	biological_process	85	12	ASAP1,EFNB2,EFNB3,FSTL4,ITM2C,NRP1,NTN1,PTPRS,SEMA3F,SEZ6,STAP1,TACSTD2	4.58	0.0019	0.0357124
GO:0051048	negative regulation of secretion	biological_process	108	14	BANK1,C5AR2,CRY1,DRD2,F2R,GAS6,HTR1B,IL13RA2,IL1R2,IL33,LOC101103021,LRRC32,NLRP3,TNFSF4	5.82	0.00191	0.0357124
GO:0032720	negative regulation of tumor necrosis factor production	biological_process	34	7	AXL,C5AR2,GAS6,GHSR,LBP,TLR4,TNFAIP3	1.83	0.00191	0.0357124
GO:0030100	regulation of endocytosis	biological_process	120	15	AXL,CAV1,CNN2,DAB2,DOCK2,FCGR1A,GAS6,HIP1,ITGAV,MFGE8,NTF3,RAB27A,SCAMP5,STAP1,SYT7	6.46	0.00193	0.0359628
GO:0050900	leukocyte migration	biological_process	183	20	C5AR2,CSF1,CSF3R,EDNRB,FLT1,GAS6,HRH1,ICAM1,IL1R1,IL33,ITGB1,LBP,MMP9,PF4,PLCB1,S100A9,S1PR1,SELL,SELP,STAP1	9.86	0.002	0.0370645
GO:0040008	regulation of growth	biological_process	347	32	ACVRL1,BCL6,BMP10,BMP4,CPNE9,CSF1,DRD2,EFNA5,ENPP1,FSTL4,GHSR,IGFBP1,IGFBP3,KIF14,LBP,MMP14,NPY1R,NRP1,NTN1,PLCB1,PPM1F,PTPRS,RERG,SEMA3F,SLIT3,SUPV3L1,TBX20,TGFB1,TGFBR2,UNC13A,VIL1,WWC3	18.69	0.00202	0.0370645
GO:0006910	phagocytosis, recognition	biological_process	11	4	CLEC7A,FCGR1A,MFGE8,PEAR1	0.59	0.00203	0.0370645
GO:0061154	endothelial tube morphogenesis	biological_process	11	4	ACVRL1,ADAMTS12,BMP4,DLL4	0.59	0.00203	0.0370645
GO:0097094	craniofacial suture morphogenesis	biological_process	11	4	BMP4,FREM1,MMP14,MMP16	0.59	0.00203	0.0370645
GO:2000251	positive regulation of actin cytoskeleton reorganization	biological_process	11	4	NRP1,NTF3,STAP1,TEK	0.59	0.00203	0.0370645
GO:0010762	regulation of fibroblast migration	biological_process	18	5	DDR2,GNA12,PRR5L,TGFB1,THBS1	0.97	0.00212	0.0384497
GO:0038084	vascular endothelial growth factor signaling pathway	biological_process	18	5	ADGRA2,CCBE1,KDR,NRP1,PDGFRB	0.97	0.00212	0.0384497
GO:0019935	cyclic-nucleotide-mediated signaling	biological_process	26	6	GUCY1B3,PDE2A,PDE3A,PF4,RAPGEF4,THBS1	1.4	0.00217	0.0390959
GO:0050766	positive regulation of phagocytosis	biological_process	26	6	DOCK2,FCGR1A,GAS6,MFGE8,RAB27A,STAP1	1.4	0.00217	0.0390959
GO:0045089	positive regulation of innate immune response	biological_process	134	16	CAV1,IRF1,LBP,MMP2,NFKBIA,NLRC4,PTPRS,RAB7B,SEC14L1,SH2D1A,TLR10,TLR2,TLR4,TNFAIP3,TNIP3,TRIL	7.22	0.00223	0.0400443
GO:0051223	regulation of protein transport	biological_process	466	40	ADCY5,BANK1,BIRC5,BMP4,C5AR2,CEMIP,CEP131,CTSK,DAB2,DOC2B,DRD2,EDA,EFNA5,F2R,FGG,GAS6,GPI,IL1R2,IL33,LOC101103021,LRRC32,NFKBIA,NLRP3,NOS2,PDE2A,PEMT,PFKM,PRR5L,SCAMP5,SEC16B,SLC51B,SNAI2,SYT7,TGFB1,TLR10,TLR2,TLR4,TNFSF4,TRIP6,TXN	25.1	0.00226	0.0404087
GO:0032652	regulation of interleukin-1 production	biological_process	35	7	F2R,GAS6,GHSR,IL1R2,NLRP3,TLR4,TNFAIP3	1.89	0.00228	0.0404087
GO:0042116	macrophage activation	biological_process	35	7	ADGRF5,IL33,LBP,SBNO2,STAP1,THBS1,TLR4	1.89	0.00228	0.0404087
GO:1903556	negative regulation of tumor necrosis factor superfamily cytokine production	biological_process	35	7	AXL,C5AR2,GAS6,GHSR,LBP,TLR4,TNFAIP3	1.89	0.00228	0.0404087
GO:0007156	homophilic cell adhesion via plasma membrane adhesion molecules	biological_process	76	11	CDH5,DCHS1,ESAM,FAT4,LOC101104745,LOC105608322,PCDH17,PCDH18,PTPRM,ROBO2,SDK2	4.09	0.00237	0.0418674
GO:0051046	regulation of secretion	biological_process	394	35	ADCY5,BANK1,BIRC5,C1QTNF1,C5AR2,CRY1,DOC2B,DRD2,EFNA5,F2R,FGG,GALR1,GAS6,GPI,HTR1B,IL13RA2,IL1R2,IL33,LOC101103021,LRRC32,NLRP3,NOS2,PFKM,PLCB1,RAB27A,RAPGEF4,RASL10B,SCAMP5,SYT7,TGFB1,TLR10,TLR2,TLR4,TNFSF4,UNC13A	21.22	0.00239	0.0420841
GO:0016358	dendrite development	biological_process	123	15	ARHGAP44,ASAP1,BMP5,CUX2,FSTL4,ITGB1,KIDINS220,NEDD4,NEURL1,NRP1,PTPRS,RELN,SEZ6,SHANK3,SLITRK5	6.63	0.00246	0.0430381
GO:0008284	positive regulation of cell proliferation	biological_process	498	42	ACVRL1,BCL6,BMP10,BMP4,BMP5,C5AR2,CALCRL,CCR3,CEP131,CNTFR,CSF1,DDR2,DLL4,DRD2,EFNB2,FLT4,GAS6,GNG5,GRK5,ITGAV,ITGB1,KDR,KIF14,LBH,MUSTN1,MYC,NTF3,NTN1,PAXBP1,PDGFRB,RARG,RASAL3,S1PR1,TBX20,TGFB1,TGFBR2,THBS1,TLR4,TNC,TNFAIP3,TNFSF4,TNS3	26.83	0.00246	0.0430381
GO:1901654	response to ketone	biological_process	55	9	ADCY5,CAV1,EFNA5,GAS6,POSTN,SLIT3,TGFB1,TGFBR3,TNFSF4	2.96	0.00247	0.0430746
GO:0014068	positive regulation of phosphatidylinositol 3-kinase signaling	biological_process	45	8	F2R,FLT1,HGF,KDR,PRR5L,RELN,SELP,TEK	2.42	0.00248	0.0431108
GO:0009888	tissue development	biological_process	1208	87	ACVRL1,ADAMTS12,ADAMTS7,ALDH1A3,AQP11,ASPN,BARX2,BMP10,BMP4,BMP5,BMPER,BTG1,CAV1,CDH5,CHSY1,COL4A1,COL5A1,COL5A2,COL8A1,CSF1,DAB2,DCHS1,DDR2,DLL4,EDA,EDNRB,EFNB2,ENG,ERG,GAS6,GCNT4,GHSR,GJC1,GPI,GPSM2,HGF,HIVEP3,ICAM1,ITGAV,ITGB1,KLF10,LAMB3,LBH,LDB2,MFRP,MMP14,MMP2,MMP9,MTHFD1L,MUSTN1,MYO7A,NEDD4,NR5A2,NRP1,NRP2,NTN1,PDE6C,PECAM1,PHEX,POSTN,PPM1J,PTPRM,PTPRS,RAB27A,RARG,ROBO2,RSPO3,S1PR1,SBNO2,S…	65.07	0.00249	0.0431468
GO:0048519	negative regulation of biological process	biological_process	2760	178	ABCG5,ACVRL1,ADAMTS12,ADAMTS7,ADGRA2,ADGRF5,ADORA3,ANGPT2,APOH,ARHGAP44,ASAP1,ASPN,AXL,BANK1,BARX2,BCL6,BIRC5,BMP10,BMP4,BMP5,BMPER,BTG1,C1QTNF1,C5AR2,CAPZA3,CAV1,CDH5,CDKN3,CEMIP,CHMP4C,CHSY1,CLIC2,CNN2,CNTFR,COL5A1,COL5A2,CRY1,CTTNBP2NL,DAB2,DLC1,DLL4,DRD2,DUSP4,DYRK3,EDNRB,EFNA5,EFNB2,EFNB3,EN2,ENG,ENPP1,ETS1,F2R,FABP1,FGG,FLT4,FRMD5,FRY,FSTL4,GALR1,GAS6,GDPD5,GHSR,GRIK2,GRK5,HFE2,HGF,HHATL,HT…	148.68	0.00254	0.0438735
GO:0032103	positive regulation of response to external stimulus	biological_process	187	20	CD180,CSF1,ETS1,FCGR1A,GAS6,GHSR,IL33,KDR,LBP,NFKBIA,NRP1,NTF3,PPM1F,S100A9,TGFB1,THBS1,TLR10,TLR2,TLR4,TNFSF4	10.07	0.00258	0.0444234
GO:0034097	response to cytokine	biological_process	367	33	ADAMTS12,ADAMTS7,AVPR2,AXL,CAV1,CHI3L1,CSF1,ENDOG,FASN,GAS6,GLDC,ICAM1,IFIT2,IL1R1,IL1R2,IRF1,MRC1,MYLK3,NFKBIA,NOS2,NR5A2,NRP2,NUMBL,PCOLCE2,PDE2A,PF4,PLCB1,RARG,SBNO2,SLIT3,SOCS3,STAP1,TLE4	19.77	0.0026	0.0446265
GO:0008285	negative regulation of cell proliferation	biological_process	382	34	ACVRL1,ADORA3,APOH,BCL6,BMP4,BMP5,BTG1,CAV1,CDH5,DLC1,DLL4,DRD2,EFNB2,F2R,IRF1,LOC101103021,LRRC32,LZTS2,NEURL1,NGFR,NOS3,P3H2,PTPRM,PTPRU,RARG,RERG,RIPPLY3,SLIT3,SNAI2,SOD2,SRPX,TGFB1,THBS1,TNFAIP3	20.58	0.00266	0.0453417
GO:0003179	heart valve morphogenesis	biological_process	27	6	BMP4,DCHS1,ERG,TBX20,TGFB1,TGFBR2	1.45	0.00267	0.0453417
GO:0061384	heart trabecula morphogenesis	biological_process	27	6	ADAMTS1,BMP10,BMP5,DLL4,ENG,S1PR1	1.45	0.00267	0.0453417
GO:0001542	ovulation from ovarian follicle	biological_process	6	3	ADAMTS1,AFP,NOS3	0.32	0.00275	0.0453417
GO:0036005	response to macrophage colony-stimulating factor	biological_process	6	3	CSF1,PDE2A,STAP1	0.32	0.00275	0.0453417
GO:0036006	cellular response to macrophage colony-stimulating factor stimulus	biological_process	6	3	CSF1,PDE2A,STAP1	0.32	0.00275	0.0453417
GO:0045591	positive regulation of regulatory T cell differentiation	biological_process	6	3	BCL6,LOC101103021,TGFB1	0.32	0.00275	0.0453417
GO:0050711	negative regulation of interleukin-1 secretion	biological_process	6	3	GAS6,IL1R2,NLRP3	0.32	0.00275	0.0453417
GO:0051024	positive regulation of immunoglobulin secretion	biological_process	6	3	GPI,IL33,TNFSF4	0.32	0.00275	0.0453417
GO:0061438	renal system vasculature morphogenesis	biological_process	6	3	BMP4,NRP1,TCF21	0.32	0.00275	0.0453417
GO:0061439	kidney vasculature morphogenesis	biological_process	6	3	BMP4,NRP1,TCF21	0.32	0.00275	0.0453417
GO:0061549	sympathetic ganglion development	biological_process	6	3	NRP1,NRP2,SEMA3F	0.32	0.00275	0.0453417
GO:1902285	semaphorin-plexin signaling pathway involved in neuron projection guidance	biological_process	6	3	NRP1,NRP2,SEMA3F	0.32	0.00275	0.0453417
GO:0051224	negative regulation of protein transport	biological_process	137	16	BANK1,C5AR2,DRD2,F2R,GAS6,IL1R2,IL33,LOC101103021,LRRC32,NFKBIA,NLRP3,PDE2A,SNAI2,TNFSF4,TRIP6,TXN	7.38	0.0028	0.045761
GO:0002357	defense response to tumor cell	biological_process	2	2	PRF1,RBMS3	0.11	0.0029	0.045761
GO:0003430	growth plate cartilage chondrocyte growth	biological_process	2	2	RARG,TGFBR2	0.11	0.0029	0.045761
GO:0021649	vestibulocochlear nerve structural organization	biological_process	2	2	NRP1,NRP2	0.11	0.0029	0.045761
GO:0032571	response to vitamin K	biological_process	2	2	GAS6,POSTN	0.11	0.0029	0.045761
GO:0033159	negative regulation of protein import into nucleus, translocation	biological_process	2	2	GAS6,PDE2A	0.11	0.0029	0.045761
GO:0034164	negative regulation of toll-like receptor 9 signaling pathway	biological_process	2	2	PTPRS,RAB7B	0.11	0.0029	0.045761
GO:0070428	regulation of nucleotide-binding oligomerization domain containing 1 signaling pathway	biological_process	2	2	TLR4,TNFAIP3	0.11	0.0029	0.045761
GO:0071307	cellular response to vitamin K	biological_process	2	2	GAS6,POSTN	0.11	0.0029	0.045761
GO:1903225	negative regulation of endodermal cell differentiation	biological_process	2	2	COL5A1,COL5A2	0.11	0.0029	0.045761
GO:2000425	regulation of apoptotic cell clearance	biological_process	2	2	ITGAV,MFGE8	0.11	0.0029	0.045761
GO:2000669	negative regulation of dendritic cell apoptotic process	biological_process	2	2	AXL,GAS6	0.11	0.0029	0.045761
GO:0043491	protein kinase B signaling	biological_process	101	13	AXL,BANK1,C1QTNF1,CHI3L1,DRD2,GAS6,ITGB1,KDR,LOC101103021,RAMP3,TEK,TGFB1,THBS1	5.44	0.00291	0.045761
GO:0035728	response to hepatocyte growth factor	biological_process	12	4	ADAMTS12,HGF,NRP1,VIL1	0.65	0.00291	0.045761
GO:0035729	cellular response to hepatocyte growth factor stimulus	biological_process	12	4	ADAMTS12,HGF,NRP1,VIL1	0.65	0.00291	0.045761
GO:0045603	positive regulation of endothelial cell differentiation	biological_process	12	4	ACVRL1,BMP4,BTG1,CDH5	0.65	0.00291	0.045761
GO:0050678	regulation of epithelial cell proliferation	biological_process	189	20	ACVRL1,APOH,BIRC5,BMP4,BMP5,C5AR2,CAV1,CCR3,DLL4,EFNB2,FLT4,KDR,MYC,NGFR,PTPRM,SNAI2,TACSTD2,TGFB1,THBS1,TNFAIP3	10.18	0.00293	0.0458599
GO:0090287	regulation of cellular response to growth factor stimulus	biological_process	176	19	ACVRL1,ADAMTS12,ADGRA2,ASPN,BMP4,BMPER,CAV1,CCBE1,DAB2,DOK5,ENG,FLT1,HFE2,MMRN2,MYOF,NEDD4,TGFB1,THBS1,ZNF423	9.48	0.00295	0.0458599
GO:0048523	negative regulation of cellular process	biological_process	2576	167	ACVRL1,ADAMTS12,ADAMTS7,ADGRA2,ADGRF5,ADORA3,ANGPT2,APOH,ARHGAP44,ASAP1,ASPN,AXL,BANK1,BARX2,BCL6,BIRC5,BMP10,BMP4,BMP5,BMPER,BTG1,C1QTNF1,C5AR2,CAPZA3,CAV1,CDH5,CDKN3,CEMIP,CHMP4C,CLIC2,CNN2,CNTFR,COL5A1,COL5A2,CRY1,CTTNBP2NL,DAB2,DLC1,DLL4,DRD2,DUSP4,DYRK3,EDNRB,EFNA5,EFNB2,EFNB3,EN2,ENG,ENPP1,F2R,FABP1,FGG,FLT4,FRMD5,FRY,FSTL4,GALR1,GAS6,GDPD5,GHSR,GRIK2,GRK5,HFE2,HGF,HHATL,HTR1B,ICAM1,IL13RA2…	138.77	0.00295	0.0458599
GO:0070201	regulation of establishment of protein localization	biological_process	473	40	ADCY5,BANK1,BIRC5,BMP4,C5AR2,CEMIP,CEP131,CTSK,DAB2,DOC2B,DRD2,EDA,EFNA5,F2R,FGG,GAS6,GPI,IL1R2,IL33,LOC101103021,LRRC32,NFKBIA,NLRP3,NOS2,PDE2A,PEMT,PFKM,PRR5L,SCAMP5,SEC16B,SLC51B,SNAI2,SYT7,TGFB1,TLR10,TLR2,TLR4,TNFSF4,TRIP6,TXN	25.48	0.00295	0.0458599
GO:0009617	response to bacterium	biological_process	243	24	AXL,CAV1,CD180,F2R,FCGR1A,LBP,MRC1,NFKBIA,NLRC4,NLRP3,NOS2,NOS3,SBNO2,STAB1,STAB2,STAP1,TBXA2R,TGFB1,TLR2,TLR4,TNFAIP3,TNFSF4,TNIP3,VIL1	13.09	0.00296	0.0458842
GO:0001816	cytokine production	biological_process	445	38	AFAP1L2,AVPR2,AXL,BANK1,BCL6,C5AR2,CCBE1,CHI3L1,DRD2,F2R,FLT4,GAS6,GHSR,HGF,IL1R2,IL33,IRF1,ITGAV,LBP,LOC101103021,LRRC32,NLRC4,NLRP3,NOS2,PLCB1,PTPRS,RAB7B,SCAMP5,SEC14L1,SNAI2,TGFB1,THBS1,TLR10,TLR2,TLR4,TNFAIP3,TNFSF4,TRIL	23.97	0.00316	0.048707
GO:0043410	positive regulation of MAPK cascade	biological_process	258	25	BANK1,BMP4,BMPER,C1QTNF1,C5AR2,CHI3L1,F2R,FGG,FLT1,FLT4,GAS6,HGF,ICAM1,KDR,NRP1,NTF3,PDGFRB,PIK3R6,PLCB1,RAMP3,SEMA4C,TEK,TGFB1,THBS1,TLR4	13.9	0.00316	0.048707
GO:0010812	negative regulation of cell-substrate adhesion	biological_process	37	7	ACVRL1,ANGPT2,BCL6,DLC1,EFNA5,TACSTD2,THBS1	1.99	0.00318	0.0488768
GO:0001569	patterning of blood vessels	biological_process	28	6	COL4A1,DLL4,ENG,NRP1,TBX20,TGFBR2	1.51	0.00324	0.0493805
GO:0030199	collagen fibril organization	biological_process	28	6	COL5A1,COL5A2,DDR2,LOX,MMP11,P4HA1	1.51	0.00324	0.0493805
GO:0032330	regulation of chondrocyte differentiation	biological_process	28	6	ADAMTS12,ADAMTS7,BMP4,MUSTN1,RARG,SNAI2	1.51	0.00324	0.0493805
GO:0031012	extracellular matrix	cellular_component	338	54	ADAMTS1,ADAMTS12,ADAMTS8,APOH,ASPN,CCBE1,CCDC80,CD93,COL14A1,COL28A1,COL4A1,COL5A1,COL5A2,COL6A2,COL6A6,COL8A1,CRISPLD2,EDIL3,EFNA5,EGFLAM,EMILIN1,FBLN5,FREM1,HSPG2,ICAM1,LAMB3,LOX,LOXL1,LTBP1,MFGE8,MMP11,MMP14,MMP16,MMP2,MMP9,MMRN1,MMRN2,NID2,NTN1,P3H2,POSTN,PXDN,RELN,S100A9,SBSN,SPARCL1,TFPI2,TGFB1,THBS1,TINAGL1,TNC,TNFRSF11B,VWF,WNT2B	17.87	1.9e-13	1.0621e-10
GO:0005578	proteinaceous extracellular matrix	cellular_component	174	31	ADAMTS1,ADAMTS8,ASPN,CCBE1,CCDC80,COL28A1,COL4A1,COL5A1,COL5A2,COL6A2,COL6A6,CRISPLD2,EFNA5,EGFLAM,EMILIN1,FREM1,LAMB3,LOX,LTBP1,MMP11,MMRN2,NID2,NTN1,P3H2,POSTN,RELN,SPARCL1,TGFB1,TNC,TNFRSF11B,WNT2B	9.2	2.1e-09	5.8695e-07
GO:0016021	integral component of membrane	cellular_component	4076	282	ABCC9,ABCG5,ABHD1,ACKR4,ACVRL1,ADAM28,ADCY1,ADCY5,ADGRA2,ADGRE3,ADGRF5,ADGRL4,ADORA3,ADRA2B,ALDH3A1,ANO3,AQP11,AQP3,ARMC12,ARMCX3,AVPR2,AXL,B3GALT2,C1QTNF1,C5AR2,CALCRL,CATSPERG,CAV1,CCR3,CD164L2,CD180,CD1D,CD300LG,CD93,CDH5,CHRNA5,CHST3,CLDN15,CLDN2,CLEC7A,CNTFR,CSF1,CSF3R,CYSLTR2,CYYR1,DAB2,DCHS1,DDR2,DLL4,DPY19L4,DQA,DRD2,EDA,EDNRB,EFNB2,EFNB3,ELOVL2,EMCN,ENG,ENPP2,EPHA4,ESAM,EVI2A,EVI2B,EXTL1…	215.51	1.7e-08	2.795e-06
GO:0044459	plasma membrane part	cellular_component	1117	102	ABCC9,ABCG5,ACVRL1,AQP3,ARHGAP44,ASAP1,ATP6V0D2,C1QTNF1,C5AR2,CATSPERG,CAV1,CD1D,CD300LG,CDH5,CHRNA5,CLDN15,CNTFR,DAB2,DDR2,DLC1,DQA,DRD2,EDA,EFNA5,EHD2,EHD3,ENG,EPHA4,F2R,FCGR1A,FGG,FLT1,FLT4,GJA4,GJC1,GNG5,GNGT1,GPI,GRIK2,HFE2,HIP1,HTR1B,HTR4,ICAM1,ITGA11,ITGAV,ITGB1,ITGB2,KCNAB1,KCND3,KCNJ2,KCNQ4,KCNS3,KDR,LIN7A,LOC101119856,LRRC8C,MFGE8,MMP16,MUC13,MYO7A,MYOF,NCF2,NOS3,NOXO1,OLFM2,OLFM3,OVAR-…	59.06	2e-08	2.795e-06
GO:0031224	intrinsic component of membrane	cellular_component	4110	283	ABCC9,ABCG5,ABHD1,ACKR4,ACVRL1,ADAM28,ADCY1,ADCY5,ADGRA2,ADGRE3,ADGRF5,ADGRL4,ADORA3,ADRA2B,ALDH3A1,ANO3,AQP11,AQP3,ARMC12,ARMCX3,AVPR2,AXL,B3GALT2,C1QTNF1,C5AR2,CALCRL,CATSPERG,CAV1,CCR3,CD164L2,CD180,CD1D,CD300LG,CD93,CDH5,CHRNA5,CHST3,CLDN15,CLDN2,CLEC7A,CNTFR,CSF1,CSF3R,CYSLTR2,CYYR1,DAB2,DCHS1,DDR2,DLL4,DPY19L4,DQA,DRD2,EDA,EDNRB,EFNA5,EFNB2,EFNB3,ELOVL2,EMCN,ENG,ENPP2,EPHA4,ESAM,EVI2A,EVI2B…	217.31	2.6e-08	2.9068e-06
GO:0044421	extracellular region part	cellular_component	2389	181	ADAMTS1,ADAMTS13,ADAMTS7,ADAMTS8,ADCY1,AFP,ALDH1A3,ALDH3A1,ANGPT2,ANGPTL2,APOH,ASPN,ATP6V0D2,AXL,BMP10,BMP4,BMPER,C1QTNF1,CCBE1,CCDC80,CD300LG,CEP131,CHI3L1,CHMP4C,CNFN,CNTFR,COL14A1,COL28A1,COL4A1,COL5A1,COL5A2,COL6A2,COL6A6,COL8A1,COLEC10,COX5A,CPNE9,CPQ,CPVL,CRISPLD2,CRYL1,CSF1,CSRP1,CTSK,CUX2,DAAM2,DAB2,DDR2,DOCK10,DOCK2,EDIL3,EFNA5,EGFLAM,EHD2,EHD4,EMILIN1,ENG,ENPP1,ENPP2,ESAM,FABP1,FAM26E,F…	126.31	6.4e-08	5.96267e-06
GO:0044425	membrane part	cellular_component	4690	311	ABCC9,ABCG5,ABHD1,ACKR4,ACVRL1,ADAM28,ADCY1,ADCY5,ADGRA2,ADGRE3,ADGRF5,ADGRL4,ADORA3,ADRA2B,ALDH3A1,ANO3,AQP11,AQP3,ARHGAP44,ARMC12,ARMCX3,ASAP1,ATP6V0D2,AVPR2,AXL,B3GALT2,C1QTNF1,C5AR2,CALCRL,CATSPERG,CAV1,CCR3,CD164L2,CD180,CD1D,CD300LG,CD93,CDH5,CHRNA5,CHST3,CLDN15,CLDN2,CLEC7A,CNTFR,COX5A,CSF1,CSF3R,CYSLTR2,CYYR1,DAB2,DCHS1,DDR2,DLC1,DLL4,DPY19L4,DQA,DRD2,EDA,EDNRB,EFNA5,EFNB2,EFNB3,EHD2,EHD3…	247.97	1.7e-07	1.25775e-05
GO:0005576	extracellular region	cellular_component	2641	194	ADAMTS1,ADAMTS13,ADAMTS7,ADAMTS8,ADCY1,AFP,ALDH1A3,ALDH3A1,ANGPT2,ANGPTL2,ANGPTL8,APOH,ASPN,ATP6V0D2,AXL,BMP10,BMP4,BMP5,BMPER,C1QTNF1,CCBE1,CCDC80,CD300LG,CEP131,CHI3L1,CHMP4C,CHSY1,CNFN,CNTFR,COL14A1,COL28A1,COL4A1,COL5A1,COL5A2,COL6A2,COL6A6,COL8A1,COLEC10,COX5A,CP,CPNE9,CPQ,CPVL,CRISPLD2,CRYL1,CSF1,CSRP1,CTSK,CUX2,DAAM2,DAB2,DDR2,DNASE1,DOCK10,DOCK2,EDIL3,EFNA5,EGFLAM,EHD2,EHD4,EMILIN1,ENG,EN…	139.64	1.8e-07	1.25775e-05
GO:0005615	extracellular space	cellular_component	516	56	ADAMTS13,ADAMTS7,AFP,ALDH3A1,ANGPT2,APOH,BMP10,BMP4,BMPER,C1QTNF1,CCBE1,CCDC80,CHI3L1,CNTFR,COL4A1,COL5A2,COLEC10,CTSK,EMILIN1,ENG,ENPP1,ENPP2,FGG,GLDN,HFE2,IGFBP1,IGFBP3,LOC101102413,LOC101119509,LOC101120204,LOX,LTBP1,MASP1,MMP14,MMP2,NRP1,OLFM3,ORM1,PF4,PON1,POSTN,RELN,SELP,SEMA3D,SEMA3F,SEMA4C,SERPINA6,SERPINI2,SEZ6,SLIT3,SVEP1,TGFB1,THBS1,TNC,TNFRSF11B,TNFSF4	27.28	2.1e-07	1.30433e-05
GO:0044420	extracellular matrix component	cellular_component	78	17	ADAMTS1,CCDC80,COL28A1,COL4A1,COL5A1,COL5A2,EFNA5,EGFLAM,FBLN5,FREM1,LAMB3,LTBP1,MMRN2,NID2,NTN1,P3H2,TNC	4.12	4.9e-07	2.7391e-05
GO:0009986	cell surface	cellular_component	453	49	ACVRL1,ADAMTS7,ADGRA2,ADGRF5,APOH,AQP11,AXL,BMP10,CD93,CDH5,EFNA5,ENG,ENPP1,F2R,FCGR1A,FGG,GHSR,HFE2,ICAM1,IL1R1,ITGAV,ITGB1,LBP,LOC101103021,MFGE8,MRC1,MXRA8,PECAM1,PKD2L1,PLAT,RAMP3,ROBO2,S1PR1,SCNN1B,SELL,SELP,SERPINA5,SLC1A4,TEK,TGFB1,TGFBR2,TGFBR3,THBD,THBS1,TLR2,TLR4,TNFSF4,TSPAN33,TSPEAR	23.95	1.3e-06	6.60636e-05
GO:0005604	basement membrane	cellular_component	61	14	ADAMTS1,CCDC80,COL28A1,COL4A1,COL5A1,EFNA5,EGFLAM,FREM1,LAMB3,MMRN2,NID2,NTN1,P3H2,TNC	3.23	2.6e-06	0.000121117
GO:0043235	receptor complex	cellular_component	212	28	ABCG5,CHRNA5,CNTFR,DAB2,ENG,FCRL5,FLT1,FLT4,GRIK2,HFE2,ITGA11,ITGAV,ITGB1,ITGB2,LOXL4,NPR1,OLFM2,OLFM3,PKD2L1,PTPRB,RAMP3,SLITRK5,TGFBR2,TGFBR3,TLR2,TLR4,TRIL,TRIP6	11.21	6.9e-06	0.0002967
GO:0071944	cell periphery	cellular_component	2630	185	ABCC9,ABCG5,ACVRL1,ADAM28,ADCY1,ADCY5,ADORA3,AFAP1L2,ALDH1A3,ALDH3A1,AQP3,ARHGAP44,ASAP1,ATP6V0D2,C1QTNF1,C5AR2,CALCRL,CAPZA3,CATSPERG,CAV1,CD1D,CD300LG,CD93,CDH5,CEMIP,CHRNA5,CLDN15,CLDN2,CNFN,CNTFR,COL6A2,COPRS,CSF1,DAB2,DCHS1,DDR2,DLC1,DOC2B,DQA,DRD2,DXO,EDA,EDNRB,EFNA5,EFNB2,EFNB3,EHD2,EHD3,EMCN,ENG,ENPP1,EPHA4,ESAM,F2R,FASN,FAT4,FBP2,FCGR1A,FGG,FILIP1,FLT1,FLT4,GABRA3,GJA4,GJC1,GLDC,GLDN,GNG…	139.05	7.8e-06	0.000305587
GO:0005886	plasma membrane	cellular_component	2547	180	ABCC9,ABCG5,ACVRL1,ADAM28,ADCY1,ADCY5,ADORA3,AFAP1L2,ALDH1A3,ALDH3A1,AQP3,ARHGAP44,ASAP1,ATP6V0D2,C1QTNF1,C5AR2,CALCRL,CATSPERG,CAV1,CD1D,CD300LG,CD93,CDH5,CEMIP,CHRNA5,CLDN15,CLDN2,CNFN,CNTFR,COL6A2,COPRS,CSF1,DAB2,DCHS1,DDR2,DLC1,DOC2B,DQA,DRD2,DXO,EDA,EDNRB,EFNA5,EFNB2,EFNB3,EHD2,EHD3,EMCN,ENG,ENPP1,EPHA4,ESAM,F2R,FASN,FAT4,FBP2,FCGR1A,FGG,FILIP1,FLT1,FLT4,GABRA3,GJA4,GJC1,GLDC,GLDN,GNG5,GNGT1…	134.67	8.2e-06	0.000305587
GO:0098797	plasma membrane protein complex	cellular_component	317	36	ABCC9,ABCG5,CATSPERG,CHRNA5,CNTFR,DAB2,DQA,GJA4,GJC1,GNG5,GNGT1,GRIK2,HFE2,HIP1,ITGA11,ITGAV,ITGB1,ITGB2,KCNAB1,KCND3,KCNJ2,KCNQ4,KCNS3,LOC101119856,NCF2,NOXO1,OLFM2,OLFM3,OVAR-DRB1,OVAR-DRB3,RAMP3,SCN2B,SSPN,TGFBR3,TLR2,TRIP6	16.76	1.2e-05	0.00041925
GO:0031226	intrinsic component of plasma membrane	cellular_component	517	50	ABCC9,ABCG5,ACVRL1,C1QTNF1,CAV1,CHRNA5,CNTFR,DAB2,DDR2,DRD2,EDA,EFNA5,EPHA4,FLT1,FLT4,GRIK2,HFE2,HTR1B,HTR4,ITGA11,ITGAV,ITGB1,ITGB2,KCNAB1,KCND3,KCNJ2,KCNQ4,KCNS3,KDR,LRRC8C,MMP16,NCF2,NOXO1,OLFM2,OLFM3,PDGFRB,RAMP3,RHBG,S1PR1,SCN2B,SCNN1B,SSPN,STAB1,STAB2,TEK,THBD,TLR2,TLR4,TMEM150C,TRIP6	27.33	2.4e-05	0.000789176
GO:0016020	membrane	cellular_component	6205	378	ABCC9,ABCG5,ABHD1,ACKR4,ACVRL1,ADAM28,ADCY1,ADCY5,ADGRA2,ADGRE3,ADGRF5,ADGRL4,ADORA3,ADRA2B,AFAP1L2,AKNA,ALDH1A3,ALDH3A1,ANO3,AQP11,AQP3,ARHGAP44,ARMC12,ARMCX3,ASAP1,ATP6V0D2,AVPR2,AXL,B3GALT2,BBS7,BEGAIN,C1QTNF1,C5AR2,CALCRL,CAPZA3,CATSPERG,CAV1,CCR3,CD164L2,CD180,CD1D,CD300LG,CD93,CDH5,CEMIP,CHRNA5,CHST3,CHSY1,CLDN15,CLDN2,CLEC7A,CNFN,CNTFR,COIL,COL6A2,COPRS,COX5A,CSF1,CSF3R,CYP17,CYSLTR2,CYYR1…	328.07	3.7e-05	0.00114906
GO:0005887	integral component of plasma membrane	cellular_component	482	46	ABCC9,ABCG5,ACVRL1,C1QTNF1,CAV1,CHRNA5,CNTFR,DAB2,DDR2,DRD2,EDA,EPHA4,FLT1,FLT4,GRIK2,HFE2,HTR1B,HTR4,ITGA11,ITGAV,ITGB1,ITGB2,KCNAB1,KCND3,KCNJ2,KCNQ4,KCNS3,KDR,LRRC8C,MMP16,NCF2,NOXO1,OLFM2,OLFM3,RAMP3,RHBG,SCN2B,SCNN1B,SSPN,STAB1,STAB2,TEK,THBD,TLR4,TMEM150C,TRIP6	25.48	7.1e-05	0.00208889
GO:0097440	apical dendrite	cellular_component	4	3	NEURL1,OSBP2,SEZ6	0.21	0.00057	0.0159315
GO:0098589	membrane region	cellular_component	512	44	ABCG5,AQP3,ASAP1,ATP6V0D2,C5AR2,CAV1,CD1D,CD300LG,CHRNA5,CNTFR,DAB2,DLC1,DRD2,EHD2,EHD3,F2R,GHSR,GPI,GRIK2,HIP1,ICAM1,ITGAV,ITGB1,KDR,LIN7A,MUC13,MYO7A,MYOF,NOS3,OLFM2,PECAM1,PFKM,RHBG,ROBO2,SCNN1B,SHROOM4,SLC17A2,SYT7,TACSTD2,TEK,TGFBR2,TLR2,TRPM6,TSPEAR	27.07	0.00098	0.0260867
GO:0098552	side of membrane	cellular_component	244	25	CDH5,EFNA5,ENG,FCGR1A,FGG,GNG5,GNGT1,ICAM1,ITGAV,ITGB1,KCNAB1,MFGE8,PECAM1,RASAL3,S1PR1,SCNN1B,SELL,SELP,SERPINA5,SHROOM4,TGFBR2,TGFBR3,TGM3,THBS1,TLR4	12.9	0.00117	0.0297286
GO:0098590	plasma membrane region	cellular_component	419	37	ABCG5,AQP3,ASAP1,ATP6V0D2,C5AR2,CAV1,CD1D,CD300LG,CHRNA5,CNTFR,DLC1,DRD2,EHD2,EHD3,F2R,GPI,GRIK2,ITGAV,ITGB1,LIN7A,MUC13,MYO7A,MYOF,NOS3,OLFM2,PFKM,RHBG,ROBO2,SCNN1B,SHROOM4,SLC17A2,SYT7,TACSTD2,TEK,TGFBR2,TRPM6,TSPEAR	22.15	0.00151	0.0354033
GO:0009897	external side of plasma membrane	cellular_component	169	19	CDH5,EFNA5,ENG,FCGR1A,FGG,ICAM1,ITGAV,ITGB1,MFGE8,PECAM1,S1PR1,SCNN1B,SELL,SELP,SERPINA5,TGFBR2,TGFBR3,THBS1,TLR4	8.94	0.00152	0.0354033
GO:0005912	adherens junction	cellular_component	334	31	CAV1,CDH5,CSRP1,CTNNA3,DAB2,DDR2,DLC1,EFNA5,EFNB2,EHD3,ENG,ESAM,FLT1,FRMD5,GIT2,GNA12,HSPG2,ICAM1,ITGA11,ITGAV,ITGB1,LMLN,MMP14,MRC2,NFASC,NRP1,PDGFRB,PTPRM,TNC,TNS3,TRIP6	17.66	0.00165	0.036894
GO:0031091	platelet alpha granule	cellular_component	11	4	FGG,SELP,SERPINA5,THBS1	0.58	0.0019	0.04085
GO:0005581	collagen trimer	cellular_component	45	8	C1QTNF1,COL4A1,COL5A1,COL5A2,COL8A1,COLEC10,EMILIN1,LOX	2.38	0.00222	0.0459622
GO:0019838	growth factor binding	molecular_function	84	19	ACVRL1,COL4A1,COL5A1,ENG,FLT1,FLT4,FSTL4,IGFBP1,IGFBP3,IL1R1,IL1R2,ITGAV,KDR,LTBP1,NRP1,PDGFRB,TGFBR2,TGFBR3,THBS1	4.27	2.8e-08	2.8308e-05
GO:0005509	calcium ion binding	molecular_function	476	51	ADGRE3,ADGRL4,ASPN,CALR3,CCBE1,CD93,CDH5,DCHS1,DLL4,DOC2B,EDIL3,EGFLAM,EHD2,EHD3,EHD4,ENPP2,FAT4,FBLN5,FSTL4,GAS6,HSPG2,LOC101104745,LOC105608322,LTBP1,LTBP4,MAN1C1,MASP1,MMRN1,NCALD,NID2,NOX5,OIT3,PADI6,PAMR1,PCDH17,PCDH18,PKD2L1,PLCB1,PON1,PRF1,RASGRP3,S100A2,S100A9,SLIT3,SPARCL1,STAB2,SVEP1,TGM3,THBD,THBS1,VIL1	24.17	3e-07	0.00015165
GO:0005539	glycosaminoglycan binding	molecular_function	112	20	ADAMTS1,BMP4,CCDC80,CEMIP,COL5A1,CRISPLD2,EGFLAM,ENG,LYVE1,PCOLCE2,PF4,POSTN,PTPRS,RSPO3,SELP,STAB1,STAB2,TGFBR2,THBS1,TLR2	5.69	7.6e-07	0.00025612
GO:0005021	vascular endothelial growth factor-activated receptor activity	molecular_function	6	5	FLT1,FLT4,KDR,NRP1,NRP2	0.3	1.9e-06	0.000480225
GO:0019199	transmembrane receptor protein kinase activity	molecular_function	58	13	ACVRL1,DDR2,EPHA4,FLT1,FLT4,HFE2,KDR,NRP1,NRP2,PDGFRB,TEK,TGFBR2,TGFBR3	2.94	5e-06	0.00089305
GO:0005518	collagen binding	molecular_function	42	11	ASPN,C1QTNF1,CCBE1,CTSK,DDR2,ITGA11,ITGB1,MRC2,PCOLCE2,THBS1,VWF	2.13	5.3e-06	0.00089305
GO:0031406	carboxylic acid binding	molecular_function	110	18	ASAP1,AXL,FABP1,GAS6,LOC101120775,MFGE8,NEDD4,NOS2,NOS3,P3H2,P4HA1,PLOD2,S100A9,SELP,SERPINA5,SYT7,THBS1,VIL1	5.59	9.7e-06	0.00122584
GO:0043177	organic acid binding	molecular_function	110	18	ASAP1,AXL,FABP1,GAS6,LOC101120775,MFGE8,NEDD4,NOS2,NOS3,P3H2,P4HA1,PLOD2,S100A9,SELP,SERPINA5,SYT7,THBS1,VIL1	5.59	9.7e-06	0.00122584
GO:0019955	cytokine binding	molecular_function	74	14	ACKR4,ACVRL1,CCR3,CNTFR,CSF3R,ENG,HFE2,IL1R1,IL1R2,ITGAV,ITGB1,LTBP1,TGFBR2,TGFBR3	3.76	1.8e-05	0.002022
GO:0005507	copper ion binding	molecular_function	36	9	CP,F8,LOC101107153,LOC105605918,LOX,LOXL1,LOXL4,MOXD1,PAM	1.83	5.8e-05	0.00579027
GO:0008289	lipid binding	molecular_function	385	38	ACOT12,APOH,ARHGAP44,ASAP1,AXL,DLC1,DOC2B,FABP1,GAS6,HIP1,KCNJ2,LBP,LOC101105809,LOC101115983,MFGE8,MYOF,NOXO1,NR5A2,OSBP2,PLCB1,PON1,RBP1,S100A9,SELP,SERPINA5,SERPINA6,SNX10,SNX11,SNX22,SPTB,STARD8,SYT7,THBS1,TLR2,TLR4,TRIL,UNC13A,VIL1	19.55	6.3e-05	0.00579027
GO:0016491	oxidoreductase activity	molecular_function	521	47	ALDH1A3,ALDH3A1,CLIC2,COX5A,CP,CRYL1,CYP17,CYP17A1,DIO1,F8,FAM213B,FASN,FMO5,GLDC,GPX3,GRHPR,HSD17B1,HSD17B2,LOC101104808,LOC101106610,LOC101107056,LOC101107119,LOC101109111,LOC101110202,LOC105605918,LOC105606017,LOC106990122,LOX,LOXL1,LOXL4,ME3,MOXD1,MTHFD1L,NCF2,NOS2,NOS3,NOX5,P3H2,P4HA1,PAM,PLOD2,PRODH2,PXDN,SOD2,STEAP4,TBXAS1,TXN	26.45	8.4e-05	0.007077
GO:0060089	molecular transducer activity	molecular_function	1196	89	ABCC9,ACKR4,ACVRL1,ADGRA2,ADGRE3,ADGRF5,ADGRL4,ADORA3,ADRA2B,AVPR2,C5AR2,CALCRL,CCR3,CLEC7A,CNTFR,CSF3R,CYSLTR2,DAB2,DDR2,DOK5,DRD2,EDNRB,ENG,ENPP1,ENPP2,EPHA4,F2R,FCGR1A,FLT1,FLT4,GABRA3,GALR1,GHSR,GNA12,GNA14,GNG5,GNGT1,GPR182,GPR19,GRIK2,HFE2,HRH1,HTR1B,HTR4,HTR7,IL13RA2,IL1R1,IL1R2,ITGA11,ITGB1,ITGB2,KDR,LIFR,LOC101115662,LOXL4,LPAR6,LYVE1,MAP3K12,MRC1,MSR1,NGFR,NPR1,NPY1R,NR5A2,NRP1,NRP2,PDG…	60.73	0.00012	0.00933231
GO:0004872	receptor activity	molecular_function	1053	80	ABCC9,ACKR4,ACVRL1,ADGRA2,ADGRE3,ADGRF5,ADGRL4,ADORA3,ADRA2B,AVPR2,C5AR2,CALCRL,CCR3,CLEC7A,CNTFR,CSF3R,CYSLTR2,DAB2,DDR2,DRD2,EDNRB,ENPP1,ENPP2,EPHA4,F2R,FCGR1A,FLT1,FLT4,GABRA3,GALR1,GHSR,GPR182,GPR19,GRIK2,HFE2,HRH1,HTR1B,HTR4,HTR7,IL13RA2,IL1R1,IL1R2,ITGA11,ITGB1,ITGB2,KDR,LIFR,LOC101115662,LOXL4,LPAR6,LYVE1,MRC1,MSR1,NGFR,NPR1,NPY1R,NR5A2,NRP1,NRP2,PDGFRB,PKD2L1,PTGER3,PTPRM,RAMP3,RARG,S1PR1…	53.47	0.00014	0.01011
GO:0030246	carbohydrate binding	molecular_function	147	19	CHI3L1,CLEC7A,COLEC10,EMCN,ENG,ENPP1,ENPP2,GALNT16,KLRG2,LOC101102057,LOC101102156,MRC1,MRC2,P3H2,P4HA1,PFKM,PLOD2,SELP,TINAGL1	7.46	0.00016	0.010784
GO:0004714	transmembrane receptor protein tyrosine kinase activity	molecular_function	43	9	DDR2,EPHA4,FLT1,FLT4,KDR,NRP1,NRP2,PDGFRB,TEK	2.18	0.00025	0.0157969
GO:0043167	ion binding	molecular_function	3642	223	ABCC9,ABCG5,ACOT12,ACVRL1,ADAM28,ADAMTS1,ADAMTS12,ADAMTS13,ADAMTS7,ADAMTS8,ADAMTSL1,ADGRE3,ADGRL4,AKT3,ALDH1A3,APOH,ARHGAP44,ASAP1,ASPN,AXL,BMP4,CA3,CA8,CALR3,CAMK2B,CCBE1,CCDC80,CD93,CDH5,CDK1,CHST15,COL5A1,CP,CRISPLD2,CRYL1,CSRP1,CYGB,CYP17,CYP17A1,DCHS1,DDR2,DDX27,DLL4,DOC2B,DRD2,DTNA,DYRK3,EDIL3,EGFLAM,EHD2,EHD3,EHD4,ENDOG,ENPP1,ENPP2,EPHA4,F8,FABP1,FASN,FAT4,FBLN5,FLT1,FLT4,FMO5,FSTL4,GAS6,G…	184.92	0.00034	0.0191558
GO:0005044	scavenger receptor activity	molecular_function	45	9	ACKR4,ENPP1,ENPP2,LOXL4,MSR1,STAB1,STAB2,TINAGL1,TMPRSS4	2.28	0.00036	0.0191558
GO:0008201	heparin binding	molecular_function	75	12	ADAMTS1,BMP4,CCDC80,COL5A1,CRISPLD2,PCOLCE2,PF4,POSTN,PTPRS,RSPO3,SELP,THBS1	3.81	0.00036	0.0191558
GO:0050431	transforming growth factor beta binding	molecular_function	14	5	ACVRL1,ENG,LTBP1,TGFBR2,TGFBR3	0.71	0.00045	0.0227475
GO:0016597	amino acid binding	molecular_function	57	10	ASAP1,AXL,GAS6,LOC101120775,MFGE8,NEDD4,NOS2,NOS3,SYT7,THBS1	2.89	0.00052	0.0250343
GO:0004222	metalloendopeptidase activity	molecular_function	101	14	ADAM28,ADAMTS1,ADAMTS12,ADAMTS13,ADAMTS7,ADAMTS8,ADAMTSL1,LMLN,MMP11,MMP14,MMP16,MMP2,MMP9,PHEX	5.13	0.00056	0.0257345
GO:0038024	cargo receptor activity	molecular_function	58	10	ACKR4,DAB2,ENPP1,ENPP2,LOXL4,MSR1,STAB1,STAB2,TINAGL1,TMPRSS4	2.94	0.0006	0.0263739
GO:0001968	fibronectin binding	molecular_function	15	5	CCDC80,CTSK,ITGAV,ITGB1,THBS1	0.76	0.00065	0.0273812
GO:0004497	monooxygenase activity	molecular_function	59	10	CYP17,CYP17A1,FMO5,LOC101107056,LOC101110202,LOC105606017,MOXD1,NOS2,NOS3,PAM	3	0.0007	0.028308
GO:0005102	receptor binding	molecular_function	866	65	ANGPT2,BANK1,BMP10,BMP4,BMP5,CAV1,CDH5,CNTFR,CRY1,CSF1,DLL4,DOCK2,DOK5,EDA,EDIL3,EFNA5,EFNB2,EFNB3,ENG,ENPP1,F2R,FBLN5,FGG,FRMD5,GAS6,GNA12,GNA14,HFE2,ICAM1,IL1R1,IL33,INHBC,INHBE,ITGB1,KDR,LBP,MFGE8,NEDD4,NOS2,NTF3,PDGFRB,PF4,PLAT,POMC,PPARGC1B,RARG,RELN,RSPO3,S100A9,S1PR1,SEC14L1,SHANK3,SLIT3,STAP1,TCF21,TGFB1,TGFBR2,TGFBR3,THBS1,TLR2,TLR4,TNFSF4,TRIP6,VWF,WNT2B	43.97	0.00085	0.030667
GO:0004871	signal transducer activity	molecular_function	1083	78	ABCC9,ACKR4,ACVRL1,ADGRA2,ADGRE3,ADGRF5,ADGRL4,ADORA3,ADRA2B,AVPR2,C5AR2,CALCRL,CCR3,CLEC7A,CNTFR,CSF3R,CYSLTR2,DDR2,DOK5,DRD2,EDNRB,ENG,EPHA4,F2R,FCGR1A,FLT1,FLT4,GABRA3,GALR1,GHSR,GNA12,GNA14,GNG5,GNGT1,GPR182,GPR19,GRIK2,HFE2,HRH1,HTR1B,HTR4,HTR7,IL13RA2,IL1R1,IL1R2,ITGA11,KDR,LIFR,LOC101115662,LPAR6,LYVE1,MAP3K12,MRC1,NGFR,NPR1,NPY1R,NR5A2,NRP1,NRP2,PDGFRB,PKD2L1,PLCB1,PTGER3,PTPRM,RAMP3,RARG…	54.99	0.00087	0.030667
GO:0016638	oxidoreductase activity, acting on the CH-NH2 group of donors	molecular_function	16	5	GLDC,LOC105605918,LOX,LOXL1,LOXL4	0.81	0.00091	0.030667
GO:0048029	monosaccharide binding	molecular_function	41	8	COLEC10,ENG,MRC1,P3H2,P4HA1,PFKM,PLOD2,SELP	2.08	0.00091	0.030667
GO:0072341	modified amino acid binding	molecular_function	41	8	ASAP1,AXL,FASN,GAS6,LOC101120775,MFGE8,SYT7,THBS1	2.08	0.00091	0.030667
GO:0038023	signaling receptor activity	molecular_function	939	69	ABCC9,ACKR4,ACVRL1,ADGRA2,ADGRE3,ADGRF5,ADGRL4,ADORA3,ADRA2B,AVPR2,C5AR2,CALCRL,CCR3,CLEC7A,CNTFR,CSF3R,CYSLTR2,DDR2,DRD2,EDNRB,EPHA4,F2R,FCGR1A,FLT1,FLT4,GABRA3,GALR1,GHSR,GPR182,GPR19,GRIK2,HFE2,HRH1,HTR1B,HTR4,HTR7,IL13RA2,IL1R1,IL1R2,ITGA11,KDR,LIFR,LOC101115662,LPAR6,LYVE1,MRC1,NGFR,NPR1,NPY1R,NR5A2,NRP1,NRP2,PDGFRB,PKD2L1,PTGER3,PTPRM,RAMP3,RARG,S1PR1,TBXA2R,TEK,TGFBR2,TGFBR3,THBD,TLR10,TLR…	47.68	0.00104	0.0339174
GO:0004888	transmembrane signaling receptor activity	molecular_function	864	64	ABCC9,ACKR4,ACVRL1,ADGRA2,ADGRE3,ADGRF5,ADGRL4,ADORA3,ADRA2B,AVPR2,C5AR2,CALCRL,CCR3,CNTFR,CSF3R,CYSLTR2,DDR2,DRD2,EDNRB,EPHA4,F2R,FCGR1A,FLT1,FLT4,GABRA3,GALR1,GHSR,GPR182,GPR19,GRIK2,HFE2,HRH1,HTR1B,HTR4,HTR7,IL13RA2,IL1R1,IL1R2,ITGA11,KDR,LIFR,LOC101115662,LPAR6,LYVE1,MRC1,NGFR,NPY1R,NRP1,NRP2,PDGFRB,PKD2L1,PTGER3,PTPRM,RAMP3,S1PR1,TBXA2R,TEK,TGFBR2,TGFBR3,THBD,TLR10,TLR4,TNFRSF1A,VIPR1	43.87	0.0013	0.0401336
GO:0016705	oxidoreductase activity, acting on paired donors, with incorporation or reduction of molecular oxygen	molecular_function	110	14	CYP17,CYP17A1,FMO5,LOC101107056,LOC101110202,LOC105606017,MOXD1,NOS2,NOS3,P3H2,P4HA1,PAM,PLOD2,TBXAS1	5.59	0.00131	0.0401336
GO:0001786	phosphatidylserine binding	molecular_function	26	6	ASAP1,AXL,GAS6,MFGE8,SYT7,THBS1	1.32	0.00161	0.0470837
GO:0030169	low-density lipoprotein particle binding	molecular_function	11	4	MSR1,STAB1,STAB2,THBS1	0.56	0.00163	0.0470837
