# Supplementary material for: Transcriptomic Analysis Provides Novel Insights into Heat Stress Responses in Sheep
Source: Animals (Basel). 2019 Jun 24;9(6):387. doi: 10.3390/ani9060387 (PMC6617286; doi:10.3390/ani9060387)
Supplement: Supplementary file 1 [file animals-09-00387-s001.zip › Supplementary/Supplementary Table S7.xlsx]

## Sheet: Supplementary Table S7
Table S7: KEGG analysis of differentially expressed genes in heat-stressed and control sheep groups
Pathway_id	Pathway_name	Pathway_class	Annotated	Significant	SymbolList	Expected	classic_fisher	FDR
oas04145	Phagosome	Transport and cataolism	179	34	ITGB2,LOC101115115,RAB7B,MSR1,DYNC1I1,MRC2,FCGR1A,LOC101105609,RILP,TLR2,THBS1,LOC101102230,OVAR-DRB3,LOC105614324,LOC101108171,OVAR-DRB1,TLR4,LOC101110710,LOC101102057,TUBA8,DQA,LOC101109747,TUBB1,LOC101119545,LOC101106374,LOC101119856,FCGR2B,CLEC7A,ATP6V0D2,LOC101109080,MRC1,ITGB1,ITGAV,NCF2	9.09726	1.43277e-11	3.85415e-09
oas04514	Cell adhesion molecules (CAMs)	Signaling molecules and interaction	159	31	ITGB2,SELL,NRXN1,CDH5,ESAM,PECAM1,LOC101105609,PTPRM,SIGLEC1,OVAR-DRB3,LOC105614324,LOC101108171,OVAR-DRB1,CLDN15,LOC101110710,ICAM2,DQA,LOC101109747,SELP,NFASC,LOC101114226,LOC101113636,LOC101119545,LOC101106374,LOC101119856,LOC101109080,ICAM1,ITGB1,LOC106991404,ITGAV,CLDN2	8.0808	5.88786e-11	7.91918e-09
oas05332	Graft-versus-host disease	Immune diseases	54	14	PRF1,LOC101105609,OVAR-DRB3,LOC105614324,LOC101108171,OVAR-DRB1,LOC101110710,MCP1,DQA,LOC101109747,LOC101119545,LOC101106374,LOC101119856,LOC101109080	2.74442	3.09299e-07	2.08004e-05
oas05144	Malaria	Infectious diseases	54	14	ITGB2,LOC101115115,PECAM1,TLR2,THBS1,LOC101102230,TLR4,LOC105613686,TGFB1,SELP,LOC101114226,LOC101113636,ICAM1,HGF	2.74442	3.09299e-07	2.08004e-05
oas05330	Allograft rejection	Immune diseases	56	14	PRF1,LOC101105609,OVAR-DRB3,LOC105614324,LOC101108171,OVAR-DRB1,LOC101110710,MCP1,DQA,LOC101109747,LOC101119545,LOC101106374,LOC101119856,LOC101109080	2.84607	5.03828e-07	2.42451e-05
oas05416	Viral myocarditis	Cardiovascular diseases	73	16	ITGB2,PRF1,LOC101105609,OVAR-DRB3,LOC105614324,LOC101108171,OVAR-DRB1,LOC101110710,DQA,LOC101109747,LOC101119545,LOC101106374,LOC101119856,CAV1,LOC101109080,ICAM1	3.71005	5.40783e-07	2.42451e-05
oas04940	Type I diabetes mellitus	Endocrine and metaolic diseases	61	14	PRF1,LOC101105609,OVAR-DRB3,LOC105614324,LOC101108171,OVAR-DRB1,LOC101110710,MCP1,DQA,LOC101109747,LOC101119545,LOC101106374,LOC101119856,LOC101109080	3.10018	1.54686e-06	5.94437e-05
oas05418	Fluid shear stress and atherosclerosis	Cardiovascular diseases	143	22	IL1R2,TXN,PLAT,MMP9,LOC101107401,CDH5,IL1R1,PECAM1,NOS3,TNFRSF1A,AKT3,KDR,THBD,LOC101114226,LOC101113636,MMP2,BMP4,CAV1,ICAM1,ITGAV,AKT1,NCF2	7.26764	2.76976e-06	9.31331e-05
oas04512	ECM-receptor interaction	Signaling molecules and interaction	93	17	COL6A6,LOC101115115,LOC106991405,ITGA11,THBS1,LOC101102230,VWF,GP1BA,COL4A1,HSPG2,COL6A2,TNC,RELN,LOC101115805,LAMB3,ITGB1,ITGAV	4.72651	3.52869e-06	0.000105469
oas05166	HTLV-I infection	Infectious diseases	278	33	ITGB2,IL1R2,ADCY1,IL1R1,PDGFRB,ETS1,LOC101105609,TNFRSF1A,MYC,CDC26,FZD8,OVAR-DRB3,AKT3,LOC105614324,LOC101108171,OVAR-DRB1,LOC101110710,ADCY5,NFKBIA,TGFB1,WNT2B,DQA,TGFBR2,LOC101109747,LOC101114226,LOC101113636,LOC101119545,LOC101106374,NRP1,LOC101119856,LOC101109080,ICAM1,AKT1	14.1287	4.08893e-06	0.000109992
oas04611	Platelet activation	Immune system	126	20	ADCY1,FGG,MYLK3,LOC106991405,GUCY1B3,NOS3,PLCB1,VWF,TBXA2R,GP1BA,AKT3,PTGIR,FGB,ADCY5,PIK3R6,TBXAS1,FGA,ITGB1,F2R,AKT1	6.40366	4.83387e-06	0.00011821
oas05320	Autoimmune thyroid disease	Immune diseases	70	14	PRF1,LOC101105609,OVAR-DRB3,LOC105614324,LOC101108171,OVAR-DRB1,LOC101110710,MCP1,DQA,LOC101109747,LOC101119545,LOC101106374,LOC101119856,LOC101109080	3.55759	8.72405e-06	0.000195564
oas05150	Staphylococcus aureus infection	Infectious diseases	65	13	ITGB2,FGG,FCGR1A,OVAR-DRB3,OVAR-DRB1,MASP1,DQA,LOC101109747,SELP,LOC101119856,FCGR2B,ICAM1,LOC105605879	3.30347	1.82825e-05	0.000376763
oas04015	Rap1 signaling pathway	Signal transduction	210	26	PARD6G,ITGB2,PFN2,ADCY1,RAP1GAP,TEK,LPAR5,CSF1,PDGFRB,THBS1,PLCB1,AKT3,ADCY5,KDR,FLT1,RAPGEF4,NGFR,ANGPT2,DRD2,HGF,ITGB1,RASGRP3,F2R,FLT4,EFNA5,AKT1	10.6728	2.10091e-05	0.000376763
oas04151	PI3K-Akt signaling pathway	Signal transduction	367	38	COL6A6,LOC106991405,ITGA11,TEK,GNGT1,LPAR5,CSF1,PDGFRB,TLR2,THBS1,NOS3,MYC,VWF,NTF3,CSF3R,AKT3,COL4A1,TLR4,KDR,LPAR6,PIK3R6,COL6A2,FLT1,TNC,RELN,NGFR,ANGPT2,GNG5,LOC101115805,LAMB3,HGF,ITGB1,F2R,ITGAV,SGK1,FLT4,EFNA5,AKT1	18.6519	1.96158e-05	0.000376763
oas05145	Toxoplasmosis	Infectious diseases	122	18	TLR2,TNFRSF1A,OVAR-DRB3,AKT3,HSPA2,OVAR-DRB1,TLR4,NFKBIA,TGFB1,PIK3R6,DQA,LOC101109747,LOC101119856,NOS2,LAMB3,ITGB1,IL10RA,AKT1	6.20037	3.98958e-05	0.000670749
oas05146	Amoebiasis	Infectious diseases	102	16	ITGB2,IL1R2,ADCY1,RAB7B,LOC106991405,IL1R1,TLR2,PLCB1,COL4A1,TLR4,GNA14,LOC101123244,TGFB1,NOS2,LOC101115805,LAMB3	5.18391	4.99694e-05	0.000740255
oas05152	Tuberculosis	Infectious diseases	196	24	ITGB2,MRC2,FCGR1A,TLR2,TNFRSF1A,OVAR-DRB3,AKT3,OVAR-DRB1,CAMK2B,TLR4,LOC101102057,LBP,TGFB1,DQA,LOC101109747,CEBPB,LOC101119856,FCGR2B,CLEC7A,NOS2,ATP6V0D2,MRC1,IL10RA,AKT1	9.96124	5.22857e-05	0.000740255
oas05140	Leishmaniasis	Infectious diseases	81	14	ITGB2,FCGR1A,TLR2,OVAR-DRB3,OVAR-DRB1,TLR4,NFKBIA,TGFB1,DQA,LOC101109747,LOC101119856,NOS2,ITGB1,NCF2	4.11664	4.93059e-05	0.000740255
oas04926	Relaxin signaling pathway	Endocrine system	132	18	ADCY1,MMP9,LOC106991405,GNGT1,NOS3,PLCB1,AKT3,COL4A1,ADCY5,NFKBIA,TGFB1,TGFBR2,MMP2,NOS2,GNG5,LOC101115805,EDNRB,AKT1	6.70859	0.000114402	0.00153871
oas05323	Rheumatoid arthritis	Immune diseases	99	15	ITGB2,TEK,CSF1,TLR2,OVAR-DRB3,OVAR-DRB1,TLR4,TGFB1,CTSK,DQA,FLT1,LOC101109747,LOC101119856,ATP6V0D2,ICAM1	5.03144	0.000128292	0.00164336
oas04380	Osteoclast differentiation	Development	124	17	LOC101123578,LOC105602100,LOC105601911,IL1R1,CSF1,FCGR1A,TNFRSF1A,AKT3,NFKBIA,TGFB1,TNFRSF11B,CTSK,TGFBR2,SOCS3,FCGR2B,AKT1,NCF2	6.30201	0.00016504	0.00201799
oas04913	Ovarian Steroidogenesis	Endocrine system	64	11	HSD17B1,ADCY1,HSD17B2,LOC101109377,CYP17A1,LOC101107119,ADCY5,LOC106990122,LOC101106610,CYP17,LOC101109111	3.25265	0.000331634	0.00376836
oas00532	Glycosaminoglycan biosynthesis - chondroitin sulfate / dermatan sulfate	Glycan iosynthesis and metaolism	20	6	CHST3,CHSY1,LOC101120469,LOC105605252,CHST15,UST	1.01645	0.000350219	0.00376836
oas04933	AGE-RAGE signaling pathway in diabetic complications	Endocrine and metaolic diseases	108	15	LOC106991405,NOS3,PLCB1,AKT3,COL4A1,TGFB1,TGFBR2,THBD,LOC101114226,LOC101113636,MMP2,PIM1,LOC101115805,ICAM1,AKT1	5.48885	0.00034314	0.00376836
oas04612	Antigen processing and presentation	Immune system	86	13	LOC101105609,OVAR-DRB3,HSPA2,LOC105614324,LOC101108171,OVAR-DRB1,LOC101110710,DQA,LOC101109747,LOC101119545,LOC101106374,LOC101119856,LOC101109080	4.37075	0.000366342	0.00379023
oas04670	Leukocyte transendothelial migration	Immune system	114	15	ITGB2,MMP9,CDH5,ESAM,PECAM1,CLDN15,RAPGEF4,LOC101114226,LOC101113636,MMP2,CTNNA3,ICAM1,ITGB1,CLDN2,NCF2	5.79378	0.000617943	0.00615654
oas05167	Kaposi's sarcoma-associated herpesvirus infection	Infectious diseases	193	21	GNGT1,LOC101103766,LOC101105609,CCR3,TNFRSF1A,MYC,AKT3,LOC105614324,LOC101108171,LOC101110710,NFKBIA,PIK3R6,MICA,LOC101119545,LOC101106374,LOC101114747,ANGPT2,GNG5,LOC101109080,ICAM1,AKT1	9.80878	0.000770079	0.00739826
oas04510	Focal adhesion	Cellular community - eukaryotes	209	22	COL6A6,MYLK3,LOC106991405,ITGA11,PDGFRB,THBS1,VWF,AKT3,COL4A1,KDR,COL6A2,FLT1,TNC,RELN,CAV1,LOC101115805,LAMB3,HGF,ITGB1,ITGAV,FLT4,AKT1	10.6219	0.000909591	0.00843724
oas04668	TNF signaling pathway	Signal transduction	110	14	MMP9,CSF1,RPS6KA5,TNFAIP3,TNFRSF1A,AKT3,NFKBIA,LOC101114226,LOC101113636,SOCS3,MMP14,CEBPB,ICAM1,AKT1	5.59049	0.00129456	0.0112334
oas04640	Hematopoietic cell lineage	Immune system	110	14	IL1R2,LOC101115115,IL1R1,CSF1,FCGR1A,LOC101102230,CSF3R,OVAR-DRB3,GP1BA,OVAR-DRB1,DQA,LOC101109747,LOC101119856,CD1D	5.59049	0.00129456	0.0112334
oas04060	Cytokine-cytokine receptor interaction	Signaling molecules and interaction	274	26	IL1R2,IL1R1,XCR1,CSF1,PDGFRB,LOC101103766,CCR3,TNFSF4,TNFRSF1A,EDA,CSF3R,INHBC,KDR,TGFB1,TNFRSF11B,FLT1,CNTFR,TGFBR2,PF4,TNFSF14,LIFR,INHBE,NGFR,HGF,FLT4,IL10RA	13.9254	0.00152032	0.0127802
oas00140	Steroid hormone biosynthesis	Lipid metaolism	78	11	HSD17B1,LOC101110202,LOC101117764,HSD17B2,LOC101109377,CYP17A1,LOC101107119,LOC106990122,LOC101106610,CYP17,LOC101109111	3.96417	0.00183116	0.0144877
oas04144	Endocytosis	Transport and cataolism	263	25	PARD6G,EHD4,EHD2,LOC101105609,NEDD4,ADRBK2,HSPA2,DNM3,CAPZA3,LOC105614324,LOC101108171,PIP5K1B,DAB2,LOC101110710,GRK5,GIT2,ASAP1,TGFBR2,LOC101119545,LOC101106374,CAV1,LOC101109080,LOC101120775,EHD3,CHMP4C	13.3664	0.00181788	0.0144877
oas04923	Regulation of lipolysis in adipocyte	Endocrine system	57	9	LOC101120029,ADCY1,LIPE,AKT3,NPR1,ADCY5,PTGER3,NPY1R,AKT1	2.89689	0.00212297	0.0163165
oas00260	Glycine, serine and threonine metabolism	Amino acid metaolism	48	8	LOC105605975,GCSH,LOC101110116,LOC105605918,GRHPR,GCAT,GLDC,LOC101112335	2.43949	0.00261609	0.019548
oas04610	Complement and coagulation cascades	Immune system	95	12	ITGB2,PLAT,FGG,F8,VWF,FGB,MASP1,SERPINA5,THBD,FGA,LOC105605879,F2R	4.82815	0.00300029	0.0216721
oas05200	Pathways in cancer	Cancers	536	42	BIRC5,ADCY1,MMP9,LOC101107401,DLL4,GNGT1,LPAR5,RPS6KA5,PDGFRB,ETS1,GNA12,PLCB1,MYC,CSF3R,FZD8,AKT3,COL4A1,CAMK2B,ADCY5,PTGER3,LPAR6,NFKBIA,TGFB1,WNT2B,FRAT2,TGFBR2,MMP2,CTNNA3,BMP4,NOS2,GNG5,PIM1,LOC101115805,LAMB3,HGF,ITGB1,RASGRP3,F2R,ITGAV,EDNRB,FLT4,AKT1	27.241	0.00306149	0.0216721
oas04014	Ras signaling pathway	Signal transduction	233	22	RGL1,LOC101120029,TEK,GNGT1,CSF1,PDGFRB,ETS1,NTF3,AKT3,HTR7,KDR,RASAL3,FLT1,NGFR,ANGPT2,GNG5,HGF,RASGRP3,LOC101107171,FLT4,EFNA5,AKT1	11.8417	0.00363817	0.0249669
oas04024	cAMP signaling pathway	Signal transduction	219	21	LOC101109105,ADCY1,LIPE,GHSR,AKT3,LOC105605961,PDE3A,HTR1B,CAMK2B,NPR1,ADCY5,PTGER3,NFKBIA,NPY1R,RAPGEF4,LOC101108321,LOC101107772,DRD2,F2R,HTR4,AKT1	11.1302	0.00371255	0.0249669
oas04010	MAPK signaling pathway	Signal transduction	296	26	IL1R1,TEK,CSF1,RPS6KA5,PDGFRB,GNA12,TNFRSF1A,MYC,NTF3,AKT3,HSPA2,KDR,TGFB1,FLT1,TGFBR2,LOC101111776,DUSP9,DUSP4,NGFR,MAP3K12,ANGPT2,HGF,RASGRP3,FLT4,EFNA5,AKT1	15.0435	0.00440998	0.0289337
oas04650	Natural killer cell mediated cytotoxicity	Immune system	139	15	ITGB2,PRF1,LOC101105609,LOC105614324,LOC101108171,LOC101110710,ICAM2,MCP1,MICA,LOC101119545,LOC101106374,SH2D1A,LOC101109080,ICAM1,LOC106991404	7.06435	0.00454899	0.0291352
oas05165	Human papillomavirus infection	Infectious diseases	344	29	PARD6G,COL6A6,LOC106991405,ITGA11,PDGFRB,LOC101105609,THBS1,TNFRSF1A,VWF,FZD8,AKT3,LOC105614324,LOC101108171,COL4A1,LOC101110710,WNT2B,COL6A2,MFNG,TNC,LOC101119545,LOC101106374,RELN,LOC101109080,LOC101115805,LAMB3,ITGB1,ITGAV,IRF1,AKT1	17.483	0.00487822	0.0305172
oas04371	Apelin signaling pathway	Signal transduction	132	14	ADCY1,LIPE,PLAT,MYLK3,GNGT1,NOS3,APLNR,PLCB1,AKT3,ADCY5,PIK3R6,NOS2,GNG5,AKT1	6.70859	0.00700621	0.0428334
oas04072	Phospholipase D signaling pathway	Signal transduction	147	15	AVPR2,ADCY1,LPAR5,PDGFRB,GNA12,PLCB1,AKT3,DNM3,PIP5K1B,ADCY5,LPAR6,PIK3R6,RAPGEF4,F2R,AKT1	7.47093	0.00761172	0.044512
oas04080	Neuroactive ligand-receptor interaction	Signaling molecules and interaction	324	27	GRIK2,AVPR2,ADRA2B,HRH1,NMB,ADORA3,APLNR,TBXA2R,GHSR,GABRA3,NPFFR2,HTR1B,GALR1,PTGIR,HTR7,PTGER3,LPAR6,CHRNA5,NPY1R,VIPR1,S1PR1,DRD2,F2R,EDNRB,HTR4,CALCRL,CYSLTR2	16.4665	0.00755001	0.044512
oas05205	Proteoglycans in cancer	Cancers	205	19	MMP9,TLR2,THBS1,MYC,FZD8,AKT3,CAMK2B,TLR4,HSPG2,KDR,TGFB1,WNT2B,TIMP3,MMP2,CAV1,HGF,ITGB1,ITGAV,AKT1	10.4186	0.0080734	0.0462074
oas04360	Axon guidance	Development	177	17	SEMA3F,PARD6G,NTN1,SEMA6C,SRGAP3,SLIT3,CAMK2B,ROBO2,SEMA5A,EPHA4,EFNB2,EFNB3,NRP1,SEMA4C,ITGB1,EFNA5,SEMA3D	8.99561	0.00846403	0.0474338
oas00360	Phenylalanine metabolism	Amino acid metaolism	26	5	LOC105605975,LOC105605918,ALDH1A3,ALDH3A1,LOC101112335	1.32139	0.00897909	0.0492934
oas00590	Arachidonic acid metabolism	Lipid metaolism	96	11	LOC101120029,LOC101109377,LOC101107119,LOC101116587,LOC106990122,FAM213B,LOC101106610,TBXAS1,GPX3,LOC101109111,LOC101107171	4.87898	0.00918201	0.0493992
oas05164	Influenza A	Infectious diseases	179	17	TNFRSF1A,OVAR-DRB3,AKT3,HSPA2,IL33,OVAR-DRB1,TLR4,TMPRSS4,NFKBIA,DQA,LOC101109747,SOCS3,LOC101119856,TMPRSS2,ICAM1,NLRP3,AKT1	9.09726	0.00942569	0.0497159
