# Supplementary material for: Transcriptomic Analysis Provides Novel Insights into Heat Stress Responses in Sheep
Source: Animals (Basel). 2019 Jun 24;9(6):387. doi: 10.3390/ani9060387 (PMC6617286; doi:10.3390/ani9060387)
Supplement: Supplementary file 1 [file animals-09-00387-s001.zip › Supplementary/Supplementary Table S8.xlsx]

## Sheet: GO_enrichment_topGO
Table S8: GO analysis of differentially expressed genes in heat-stressed rams and control group rams
GO_ID	GO_term	GO_category	Annotated	Significant	SymbolList	Expected	classic_fisher	FDR
GO:0006412	translation	biological_process	356	116	AARS2,AGO4,APP,BANK1,CARS,CARS2,CDK5RAP1,CDKAL1,CHCHD1,CNOT6L,DAPK3,DENR,EARS2,EIF3A,EIF3D,EIF5B,ERBB2,FARSB,FAU,FOXO3,FTSJ1,GAPDH,GEMIN5,GUF1,KHSRP,KLHL25,LARP4B,LOC100037664,LOC100037668,LOC101102357,LOC101103232,LOC101104725,LOC101105336,LOC101106166,LOC101107098,LOC101110546,LOC101117063,LOC101119765,LOC101121371,LOC105605606,LOC105612165,MALSU1,MARS,MCTS1,METTL14,MRPL1,MRPL11,MRPL13,MRPL14,M…	74.23	9.6e-08	0.00073763
GO:0043043	peptide biosynthetic process	biological_process	367	118	AARS2,AGO4,APP,BANK1,CARS,CARS2,CDK5RAP1,CDKAL1,CHCHD1,CNOT6L,DAPK3,DENR,EARS2,EIF3A,EIF3D,EIF5B,ERBB2,FARSB,FAU,FOXO3,FTSJ1,FURIN,GAPDH,GEMIN5,GUF1,KHSRP,KLHL25,LARP4B,LOC100037664,LOC100037668,LOC101102357,LOC101103232,LOC101104725,LOC101105336,LOC101106166,LOC101107098,LOC101110546,LOC101117063,LOC101119765,LOC101121371,LOC105605606,LOC105612165,MALSU1,MARS,MCTS1,METTL14,MRPL1,MRPL11,MRPL13,MR…	76.53	1.7e-07	0.00073763
GO:0002684	positive regulation of immune system process	biological_process	504	149	ABL1,ANO6,AP1G1,APP,ARRB2,AXL,B2M,C3AR1,C4BPA,C5,C6,CACTIN,CADM1,CASP8,CAV1,CCL19,CCL24,CD101,CD14,CD19,CD27,CD274,CD320,CD40,CD59,CD81,CD84,CMKLR1,CSF1,CXCL12,DAB2IP,DCSTAMP,DOCK8,EFNB1,EFNB2,EFNB3,ELF1,ETS1,EVI2B,EXOSC3,FADD,FAM49B,FAM65B,FCRL3,FOXJ1,FOXO3,FOXP1,GAS6,GATA1,GLI3,GPI,HIF1A,HK1,HSPD1,ICAM1,IDO1,IGF1,IL1B,IL1R1,IL33,INPP5D,IRF1,ITGAM,ITK,ITPKB,LAG3,LBP,LGALS1,LIF,LOC101103021,LOC10…	105.09	1.3e-06	0.0026034
GO:0002376	immune system process	biological_process	1292	335	ABCC9,ABI1,ABL1,ABR,ADD1,ANO6,AP1G1,APOA2,APOD,APP,ARG2,ARHGEF7,ARID4A,ARMC6,ARRB2,AXL,B2M,B4GALT1,BABAM1,BANK1,BATF3,BMP4,BPI,BTK,C3AR1,C4BPA,C5,C5AR2,C6,CACTIN,CADM1,CASP8,CAV1,CCL17,CCL19,CCL24,CCL27,CCR5,CD101,CD14,CD180,CD19,CD1D,CD27,CD274,CD320,CD40,CD58,CD59,CD81,CD84,CHD2,CITED2,CLPTM1,CMKLR1,CNN2,CRKL,CSF1,CSF3R,CTNNB1,CTPS1,CTSL,CUL4A,CXCL12,CXCL8,CXCR5,CYSLTR1,DAB2IP,DAPK3,DCSTAMP,DLL…	269.41	1.5e-06	0.0026034
GO:0043604	amide biosynthetic process	biological_process	414	126	AARS2,AGO4,APP,ARG2,ASNS,BANK1,CARS,CARS2,CDK5RAP1,CDKAL1,CERS4,CHCHD1,CNOT6L,DAPK3,DENR,EARS2,EIF3A,EIF3D,EIF5B,ERBB2,FARSB,FAU,FOXO3,FTSJ1,FURIN,GAPDH,GEMIN5,GUF1,KHSRP,KLHL25,LARP4B,LOC100037664,LOC100037668,LOC101102357,LOC101103232,LOC101104725,LOC101105336,LOC101106166,LOC101107098,LOC101110546,LOC101117063,LOC101119765,LOC101121371,LOC105605606,LOC105612165,MALSU1,MARS,MCTS1,METTL14,MRPL1,…	86.33	1.8e-06	0.0026034
GO:0010257	NADH dehydrogenase complex assembly	biological_process	27	17	NDUFA2,NDUFA3,NDUFA8,NDUFAF4,NDUFAF5,NDUFB10,NDUFB2,NDUFB3,NDUFB4,NDUFB5,NDUFB6,NDUFB7,NDUFB9,NDUFS4,NDUFS5,NDUFS7,NDUFS8	5.63	2.4e-06	0.0026034
GO:0032981	mitochondrial respiratory chain complex I assembly	biological_process	27	17	NDUFA2,NDUFA3,NDUFA8,NDUFAF4,NDUFAF5,NDUFB10,NDUFB2,NDUFB3,NDUFB4,NDUFB5,NDUFB6,NDUFB7,NDUFB9,NDUFS4,NDUFS5,NDUFS7,NDUFS8	5.63	2.4e-06	0.0026034
GO:0097031	mitochondrial respiratory chain complex I biogenesis	biological_process	27	17	NDUFA2,NDUFA3,NDUFA8,NDUFAF4,NDUFAF5,NDUFB10,NDUFB2,NDUFB3,NDUFB4,NDUFB5,NDUFB6,NDUFB7,NDUFB9,NDUFS4,NDUFS5,NDUFS7,NDUFS8	5.63	2.4e-06	0.0026034
GO:0002682	regulation of immune system process	biological_process	719	199	ABL1,ABR,ANO6,AP1G1,APOA2,APOD,APP,ARG2,ARRB2,AXL,B2M,BANK1,BMP4,BPI,BTK,C3AR1,C4BPA,C5,C5AR2,C6,CACTIN,CADM1,CASP8,CAV1,CCL19,CCL24,CD101,CD14,CD19,CD27,CD274,CD320,CD40,CD59,CD81,CD84,CLPTM1,CMKLR1,CSF1,CSF3R,CTNNB1,CUL4A,CXCL12,DAB2IP,DCSTAMP,DOCK8,EFNB1,EFNB2,EFNB3,ELF1,ERBB2,ETS1,EVI2B,EXOSC3,FADD,FAM49B,FAM65B,FCRL3,FOXJ1,FOXO3,FOXP1,FSTL3,GAS6,GATA1,GLI3,GLMN,GPI,GPR55,HIF1A,HK1,HSPD1,ICAM…	149.93	3.6e-06	0.0034712
GO:0034101	erythrocyte homeostasis	biological_process	85	36	ADD1,ARID4A,AXL,B2M,BMP4,CITED2,DYRK3,EPAS1,ETS1,ETV2,FLVCR1,FOXO3,GATA1,GPI,HIF1A,HMOX1,INPP5D,KIT,KMT2E,L3MBTL3,LDB1,LYN,MED1,NCKAP1L,NFE2L1,PRDX1,RPS17,RPS19,RPS6,SETD1A,SLC25A38,SP3,STAT3,STAT5B,TAL1,THRA	17.72	5.6e-06	0.00485968
GO:0033108	mitochondrial respiratory chain complex assembly	biological_process	34	19	AARS2,NDUFA2,NDUFA3,NDUFA8,NDUFAF4,NDUFAF5,NDUFB10,NDUFB2,NDUFB3,NDUFB4,NDUFB5,NDUFB6,NDUFB7,NDUFB9,NDUFS4,NDUFS5,NDUFS7,NDUFS8,PET100	7.09	7.7e-06	0.0060746
GO:0006518	peptide metabolic process	biological_process	423	125	AARS2,AGO4,APEH,APP,BANK1,CARS,CARS2,CDK5RAP1,CDKAL1,CHCHD1,CNOT6L,DAPK3,DENR,EARS2,ECE1,EFNA1,EIF3A,EIF3D,EIF5B,ERBB2,FARSB,FAU,FOXO3,FTSJ1,FURIN,GAPDH,GEMIN5,GGT5,GUF1,KHSRP,KLHL25,LARP4B,LOC100037664,LOC100037668,LOC101102357,LOC101103232,LOC101104725,LOC101105336,LOC101106166,LOC101107098,LOC101110546,LOC101117063,LOC101119765,LOC101121371,LOC105605606,LOC105612165,MALSU1,MARS,MCTS1,METTL14,M…	88.2	9.9e-06	0.00715935
GO:0030335	positive regulation of cell migration	biological_process	254	81	ABL1,ACTN4,ADGRA2,AKT2,AMOTL1,ANO6,APC,APP,ARHGEF39,ARHGEF7,ATOH8,ATP5B,BMP4,BMPR2,C3AR1,CCL19,CCL24,CD40,CEMIP,CMKLR1,CSF1,CXCL12,DAB2,DAB2IP,DAPK3,DDR2,DDRGK1,DOCK8,ENPP2,EPB41L4B,ETS1,F2R,FADD,FAM65B,FAM83H,FLT1,FLT4,FN1,GAS6,HGF,HIF1A,ICAM1,IGF1,IL1B,IL1R1,KDR,LBP,LYN,MAPK3,MIA3,NCKAP1L,NRP1,P2RX4,PDGFRB,PLAU,PLCG1,PPM1F,PRKCE,PTP4A1,RARRES2,RDX,RHOB,RHOD,ROR2,RREB1,S100A14,SELP,SMURF2,SNAI1,…	52.96	2e-05	0.0133508
GO:0051241	negative regulation of multicellular organismal process	biological_process	654	179	ABCG5,ABR,ACVRL1,ADAMTS12,ADAMTS7,ADRB2,AHSG,ANGPT2,ANXA5,APOA2,APOC3,APOD,APOH,APP,ARG2,ARRB1,ARRB2,ASAP1,ATP2A2,AXL,B2M,BANK1,BBS2,BCOR,BMP10,BMP4,BMPR2,BPI,BTK,C1QTNF1,C5AR2,CACTIN,CD274,CD84,CDKN1B,CHSY1,CMKLR1,CNTF,COL5A1,CRY2,CTNNB1,CUL4A,DAB2IP,DLL4,EAF2,EDNRB,EFEMP1,EFNA1,EFNB2,EFNB3,EPHA2,ERBB2,F2R,FERMT1,FGG,FKBP1B,FN1,FOXA2,FOXJ1,FOXP1,FSTL3,FUOM,FURIN,GAK,GAS6,GATA1,GHSR,GLI3,GORASP1,…	136.37	2.3e-05	0.0142567
GO:0016477	cell migration	biological_process	791	210	ABL1,ABR,ACTN4,ACVRL1,ADAMTS12,ADGRA2,ADORA3,AKT2,AMOTL1,ANGPT2,ANO6,APC,APOD,APOH,APP,ARF4,ARHGAP35,ARHGEF39,ARHGEF7,ARID2,ARRB2,ATOH8,ATP5B,AXL,B4GALT1,BBS1,BEX4,BMP10,BMP4,BMPER,BMPR2,C3AR1,C5,C5AR2,CCL19,CCL24,CD40,CDC42BPB,CEMIP,CENPV,CFL1,CHL1,CMKLR1,CNN2,COL5A1,CORO1B,CSF1,CSF3R,CTNNB1,CUL3,CXCL12,CXCL8,CXCR5,DAB2,DAB2IP,DAPK3,DCHS1,DDR1,DDR2,DDRGK1,DISC1,DLC1,DLL4,DOCK10,DOCK8,EDNRB,EFNA1…	164.94	3.8e-05	0.0211526
GO:0044259	multicellular organismal macromolecule metabolic process	biological_process	40	20	ACACA,BMP4,COL5A1,CTSK,CTSL,F2R,HIF1A,ID1,ITGB1,MMP11,MMP14,MMP16,MMP2,MRC2,P2RX7,P3H2,P3H3,SERPINF2,TGFB1,TRAM2	8.34	3.9e-05	0.0211526
GO:0032675	regulation of interleukin-6 production	biological_process	85	34	AFAP1L2,AKIRIN2,ARRB1,ARRB2,BANK1,BPI,C5AR2,F2R,FOXJ1,GAS6,GHSR,HGF,HYAL2,IL1B,IL33,IL6R,INPP5D,LBP,LOC105601870,MAVS,NCKAP1L,NLRP12,NOD2,P2RX7,RAB7B,TICAM1,TLR2,TLR4,TLR7,TLR8,TNFAIP3,WNT5A,ZBTB20,ZCCHC11	17.72	4.3e-05	0.0219502
GO:0040017	positive regulation of locomotion	biological_process	279	86	ABL1,ACTN4,ADGRA2,AKT2,AMOTL1,ANO6,APC,APP,ARHGEF39,ARHGEF7,ATOH8,ATP5B,BMP4,BMPR2,C3AR1,CCL19,CCL24,CD40,CEMIP,CMKLR1,CSF1,CXCL12,CXCL8,DAB2,DAB2IP,DAPK3,DDR2,DDRGK1,DOCK8,ENPP2,EPB41L4B,ETS1,F2R,FADD,FAM65B,FAM83H,FLT1,FLT4,FN1,GAS6,HGF,HIF1A,ICAM1,IGF1,IL1B,IL1R1,KDR,LBP,LGALS1,LYN,MAPK3,MEGF8,MIA3,NCKAP1L,NRP1,P2RX4,PDGFRB,PLAU,PLCG1,PPM1F,PRKCE,PTP4A1,RARRES2,RDX,RHOB,RHOD,ROR2,RREB1,S100A14…	58.18	4.7e-05	0.0226592
GO:0019538	protein metabolic process	biological_process	2799	656	AARS2,ABCA1,ABI1,ABL1,ACACA,ACER2,ACVRL1,ADAM10,ADAMTS12,ADAMTS7,ADD1,ADRB2,AGO4,AKT2,ALAD,ANAPC4,ANGPTL8,APC,APOA2,APOC3,APOD,APOH,APOM,APOPT1,APP,AREL1,ARF4,ARID4A,ARL6IP1,ARNT,ARNTL,ARRB1,ARRB2,ARRDC4,ASB11,ASB13,ASB2,ASB6,ASB9,ASGR2,ASPSCR1,ATG4B,ATP13A2,ATRX,AURKAIP1,B2M,B3GALT5,B4GALT1,BABAM1,BANK1,BANP,BAP1,BBS7,BCOR,BEX4,BFAR,BMP10,BMP4,BMPER,BMPR2,BRD1,C1QTNF1,C4BPA,C5,C5AR2,C6,CACTIN,CA…	583.65	5e-05	0.0228368
GO:0002224	toll-like receptor signaling pathway	biological_process	66	28	ARRB2,CACTIN,CAV1,CD14,DAB2IP,FCRL3,IRF1,LBP,LYN,NFKBIA,NFKBIL1,PELI1,PIK3AP1,PRKCE,PTPRS,RAB7B,RFTN1,RSAD2,S100A14,SMPDL3B,TICAM1,TLR10,TLR2,TLR4,TLR7,TLR8,TNFAIP3,UBQLN1	13.76	5.8e-05	0.0242261
GO:0030218	erythrocyte differentiation	biological_process	76	31	ADD1,ARID4A,B2M,BMP4,CITED2,DYRK3,EPAS1,ETS1,ETV2,FLVCR1,FOXO3,GATA1,HIF1A,INPP5D,KIT,KMT2E,L3MBTL3,LDB1,LYN,MED1,NCKAP1L,NFE2L1,RPS19,RPS6,SETD1A,SLC25A38,SP3,STAT3,STAT5B,TAL1,THRA	15.85	5.9e-05	0.0242261
GO:0030099	myeloid cell differentiation	biological_process	238	75	ABI1,ADD1,APP,ARID4A,B2M,BATF3,BMP4,CASP8,CD101,CITED2,CSF1,CSF3R,CTNNB1,CUL4A,DCSTAMP,DYRK3,EPAS1,EPHA2,ETS1,ETV2,EVI2B,FADD,FLVCR1,FOXO3,FSTL3,GATA1,GPC3,GPR55,HIF1A,INPP5D,ITPKB,KIT,KMT2E,L3MBTL3,LDB1,LEO1,LIF,LTBR,LYN,MED1,MEIS2,MYH9,NBEAL2,NCKAP1L,NFE2L1,NFKBIA,NKX2-3,PPARGC1B,PRKX,RAB7B,RARA,RARG,RASSF2,RBP1,RBPJ,RNF41,RPS19,RPS6,RUNX1,SBNO2,SETD1A,SLC25A38,SP3,STAT3,STAT5B,TAL1,TFE3,TGFB1,…	49.63	6.3e-05	0.0242261
GO:0035556	intracellular signal transduction	biological_process	1492	368	ABCA1,ABL1,ABR,ACTN4,ADCY1,ADCY7,ADRB2,AKT3,AMOTL1,APOC3,APOPT1,APP,ARF4,ARF6,ARFRP1,ARHGAP1,ARHGAP29,ARHGAP35,ARHGAP42,ARHGAP44,ARHGEF18,ARHGEF19,ARHGEF39,ARHGEF7,ARL16,ARL4C,ARL5B,ARL8A,ARL8B,ARNTL,ARRB1,ARRB2,ASB11,ASB13,ASB2,ASB6,ASB9,ATP2C1,ATRX,AXL,BANK1,BCL2L1,BCLAF1,BMP4,BMPER,BOP1,BTK,C1QTNF1,C5AR2,CAPN3,CASP8,CAV1,CBL,CC2D1A,CCL19,CCR5,CD14,CD27,CD40,CD81,CDC42BPB,CDC42EP4,CDK10,CHML,CH…	311.11	6.5e-05	0.0242261
GO:0030334	regulation of cell migration	biological_process	464	131	ABL1,ABR,ACTN4,ACVRL1,ADGRA2,ADORA3,AKT2,AMOTL1,ANGPT2,ANO6,APC,APOD,APOH,APP,ARHGEF39,ARHGEF7,ARID2,ATOH8,ATP5B,BEX4,BMP10,BMP4,BMPER,BMPR2,C3AR1,C5,C5AR2,CCL19,CCL24,CD40,CEMIP,CMKLR1,CNN2,CORO1B,CSF1,CXCL12,DAB2,DAB2IP,DAPK3,DDR2,DDRGK1,DLC1,DLL4,DOCK10,DOCK8,EFNA1,ENG,ENPP2,EPB41L4B,EPHA2,ETS1,F2R,FADD,FAM65B,FAM83H,FLT1,FLT4,FN1,GAS6,GNA12,HGF,HIF1A,HYAL2,ICAM1,IGF1,IL1B,IL1R1,IL33,KDR,KIF14…	96.75	6.7e-05	0.0242261
GO:0045089	positive regulation of innate immune response	biological_process	134	47	AP1G1,ARRB2,CACTIN,CADM1,CAV1,CD14,DAB2IP,FADD,FCRL3,IRF1,LAG3,LBP,LYN,MAVS,MED1,MMP2,NFKBIA,NFKBIL1,NLRC4,NOD2,NONO,PARP9,PELI1,PIK3AP1,POLR3C,PRKCE,PTPRS,RAB7B,RFTN1,RNF125,RPS19,RSAD2,S100A14,SEC14L1,SH2D1A,SMPDL3B,STAT5B,TICAM1,TLR10,TLR2,TLR4,TLR7,TLR8,TNFAIP3,UBQLN1,VAV1,WNT5A	27.94	8.9e-05	0.0297531
GO:2000147	positive regulation of cell motility	biological_process	264	81	ABL1,ACTN4,ADGRA2,AKT2,AMOTL1,ANO6,APC,APP,ARHGEF39,ARHGEF7,ATOH8,ATP5B,BMP4,BMPR2,C3AR1,CCL19,CCL24,CD40,CEMIP,CMKLR1,CSF1,CXCL12,DAB2,DAB2IP,DAPK3,DDR2,DDRGK1,DOCK8,ENPP2,EPB41L4B,ETS1,F2R,FADD,FAM65B,FAM83H,FLT1,FLT4,FN1,GAS6,HGF,HIF1A,ICAM1,IGF1,IL1B,IL1R1,KDR,LBP,LYN,MAPK3,MIA3,NCKAP1L,NRP1,P2RX4,PDGFRB,PLAU,PLCG1,PPM1F,PRKCE,PTP4A1,RARRES2,RDX,RHOB,RHOD,ROR2,RREB1,S100A14,SELP,SMURF2,SNAI1,…	55.05	9.1e-05	0.0297531
GO:0043603	cellular amide metabolic process	biological_process	509	141	AARS2,ACER2,AGO4,ALDH1L1,APEH,APP,ARG2,ASNS,BANK1,CARS,CARS2,CDK5RAP1,CDKAL1,CERS4,CHCHD1,CLN6,CNOT6L,DAPK3,DENR,EARS2,ECE1,EFNA1,EIF3A,EIF3D,EIF5B,ERBB2,FARSB,FAU,FOXO3,FTSJ1,FURIN,GAPDH,GEMIN5,GGT5,GUF1,KHSRP,KLHL25,LARP4B,LOC100037664,LOC100037668,LOC101102357,LOC101103232,LOC101104725,LOC101105336,LOC101106166,LOC101107098,LOC101110546,LOC101117063,LOC101119765,LOC101121371,LOC105605606,LOC10…	106.14	9.6e-05	0.0297531
GO:0032963	collagen metabolic process	biological_process	39	19	BMP4,COL5A1,CTSK,CTSL,F2R,HIF1A,ID1,ITGB1,MMP11,MMP14,MMP16,MMP2,MRC2,P2RX7,P3H2,P3H3,SERPINF2,TGFB1,TRAM2	8.13	9.6e-05	0.0297531
GO:0070887	cellular response to chemical stimulus	biological_process	1366	338	ABCA1,ABCD4,ABL1,ABL2,ACACA,ACER2,ACVRL1,ADAMTS12,ADAMTS7,ADCY3,ADCY5,ADCY7,ADD1,ADGRA2,ADIRF,ADRB2,AGO4,AKT2,ALAD,ALPL,ANKZF1,ANO6,APC,APP,AQP1,ARNT,ARNTL,ARRB1,ARRB2,ASIP,ATF6,ATP13A2,ATP2A2,ATRX,AXL,B2M,BBS2,BCL2L1,BCLAF1,BFAR,BMP10,BMP4,BMPER,BMPR2,BTK,C3AR1,C5,C5AR2,CACTIN,CACYBP,CAPN10,CAPN3,CAV1,CCL19,CCL24,CCR5,CD14,CD180,CD58,CD68,CD81,CDH5,CDKN1B,CFTR,CHCHD2,CHP2,CITED2,CMKLR1,CNTF,COL4…	284.84	0.0001	0.0299241
GO:0007155	cell adhesion	biological_process	834	217	ABL1,ACER2,ACTG1,ACTN4,ACVRL1,ADAMTS12,ANGPT2,APOD,ARG2,ARHGEF7,ATP2C1,ATP5B,AXL,B2M,B4GALT1,BCAM,BMP4,C1QTNF1,CADM3,CAV1,CCDC80,CCL19,CD27,CD274,CD58,CD93,CDH23,CDH24,CDH26,CDH5,CERCAM,CITED2,CLDN1,CLPTM1,COL5A1,COL8A1,CRKL,CSF1,CSRP1,CTNNA3,CTNNB1,CTNND2,CTPS1,CXCL12,CXCL8,CYFIP2,CYTH3,DAPK3,DCHS1,DDR1,DLC1,DLL4,DOCK2,DOCK8,DSP,DUSP26,EDA,EDIL3,EFNA1,EFNB1,EFNB2,EFNB3,EGFLAM,ELF4,ELMO2,EMCN,EMI…	173.91	0.00011	0.0318193
GO:0051272	positive regulation of cellular component movement	biological_process	270	82	ABL1,ACTN4,ADGRA2,AKT2,AMOTL1,ANO6,APC,APP,ARHGEF39,ARHGEF7,ATOH8,ATP5B,BMP4,BMPR2,C3AR1,CCL19,CCL24,CD40,CEMIP,CMKLR1,CSF1,CXCL12,DAB2,DAB2IP,DAPK3,DDR2,DDRGK1,DOCK8,ENPP2,EPB41L4B,ETS1,F2R,FADD,FAM65B,FAM83H,FLT1,FLT4,FN1,GAS6,HGF,HIF1A,ICAM1,IGF1,IL1B,IL1R1,KDR,LBP,LYN,MAPK3,MEGF8,MIA3,NCKAP1L,NRP1,P2RX4,PDGFRB,PLAU,PLCG1,PPM1F,PRKCE,PTP4A1,RARRES2,RDX,RHOB,RHOD,ROR2,RREB1,S100A14,SELP,SMURF2,…	56.3	0.00012	0.0335923
GO:0030097	hemopoiesis	biological_process	521	143	ABI1,ABL1,ADD1,APP,ARHGEF7,ARID4A,ARMC6,AXL,B2M,BABAM1,BATF3,BMP4,BTK,CASP8,CD101,CD27,CHD2,CITED2,CLPTM1,CNN2,CSF1,CSF3R,CTNNB1,CUL4A,DCSTAMP,DLL4,DOCK2,DYRK3,EBP,EML1,EPAS1,EPHA2,ERBB2,ERCC1,ETS1,ETV2,ETV6,EVI2B,FADD,FCRL3,FLVCR1,FOXJ1,FOXO3,FOXP1,FSTL3,GAS6,GATA1,GLI3,GPATCH4,GPC3,GPR55,HIF1A,HOXB3,HYAL2,IL18R1,INPP5D,IRF1,ITK,ITPKB,KCP,KIT,KMT2E,L3MBTL3,LDB1,LEO1,LEPR,LFNG,LGALS1,LIF,LIG4,LOC…	108.64	0.00014	0.0368158
GO:1901564	organonitrogen compound metabolic process	biological_process	1131	284	AARS2,ABCA1,ABCD4,ACER2,ACOT7,ACSL3,ADCY7,ADGRG6,ADRB2,AGO4,AGXT2,ALAD,ALDH1L1,ALDH4A1,ALDH6A1,AP2A1,APEH,APOA1BP,APOA2,APP,APRT,AQP1,ARG2,ASNS,ATP5B,ATP5G1,ATP5H,ATP5I,ATP5J,ATP5O,BANK1,BLVRB,CARKD,CARS,CARS2,CDK5RAP1,CDKAL1,CEMIP,CERS4,CHCHD1,CHSY1,CLN6,CNOT6L,CREM,CRYM,CTPS1,CYP1A1,DAO,DAPK3,DCTPP1,DENR,DGUOK,DNPH1,DPYD,DUT,EARS2,ECE1,EFNA1,EGFLAM,EIF3A,EIF3D,EIF5B,ENO3,ENO4,ENPP1,ENPP2,EPAS1,…	235.84	0.00014	0.0368158
GO:0002262	myeloid cell homeostasis	biological_process	104	38	ADD1,ARID4A,AXL,B2M,BMP4,CITED2,DYRK3,EPAS1,ETS1,ETV2,FLVCR1,FOXO3,GATA1,GPI,HIF1A,HMOX1,INPP5D,ITPKB,KIT,KMT2E,L3MBTL3,LDB1,LYN,MED1,NCKAP1L,NFE2L1,PDE4B,PRDX1,RPS17,RPS19,RPS6,SETD1A,SLC25A38,SP3,STAT3,STAT5B,TAL1,THRA	21.69	0.00016	0.0408376
GO:0022610	biological adhesion	biological_process	840	217	ABL1,ACER2,ACTG1,ACTN4,ACVRL1,ADAMTS12,ANGPT2,APOD,ARG2,ARHGEF7,ATP2C1,ATP5B,AXL,B2M,B4GALT1,BCAM,BMP4,C1QTNF1,CADM3,CAV1,CCDC80,CCL19,CD27,CD274,CD58,CD93,CDH23,CDH24,CDH26,CDH5,CERCAM,CITED2,CLDN1,CLPTM1,COL5A1,COL8A1,CRKL,CSF1,CSRP1,CTNNA3,CTNNB1,CTNND2,CTPS1,CXCL12,CXCL8,CYFIP2,CYTH3,DAPK3,DCHS1,DDR1,DLC1,DLL4,DOCK2,DOCK8,DSP,DUSP26,EDA,EDIL3,EFNA1,EFNB1,EFNB2,EFNB3,EGFLAM,ELF4,ELMO2,EMCN,EMI…	175.16	0.00017	0.0409794
GO:0048534	hematopoietic or lymphoid organ development	biological_process	557	151	ABI1,ABL1,ADD1,APP,ARHGEF7,ARID4A,ARMC6,AXL,B2M,BABAM1,BATF3,BMP4,BTK,CASP8,CD101,CD27,CHD2,CITED2,CLPTM1,CNN2,CRKL,CSF1,CSF3R,CTNNB1,CUL4A,CXCR5,DCSTAMP,DLL4,DOCK2,DYRK3,EBP,EML1,EPAS1,EPHA2,ERBB2,ERCC1,ETS1,ETV2,ETV6,EVI2B,FADD,FCRL3,FLVCR1,FOXJ1,FOXO3,FOXP1,FSTL3,GAS6,GATA1,GLI3,GPATCH4,GPC3,GPR55,HIF1A,HOXB3,HYAL2,IL18R1,INPP5D,IRF1,ITK,ITPKB,KCP,KIT,KMT2E,L3MBTL3,LDB1,LEO1,LEPR,LFNG,LGALS1,L…	116.15	0.00017	0.0409794
GO:0003158	endothelium development	biological_process	73	29	ACVRL1,ADAMTS12,ADD1,ATOH8,BMP4,BMPR2,CDH5,CTNNB1,DLL4,ENG,ETV2,HEY2,ICAM1,ID1,IL1B,KDM6B,MSN,PTPRS,RAPGEF1,RBPJ,RDX,RHOB,S1PR3,SLC40A1,SMAD4,STK4,VEZF1,XDH,ZEB1	15.22	0.00018	0.0422173
GO:0045321	leukocyte activation	biological_process	474	131	ABL1,ABR,AP1G1,APP,ARG2,AXL,B2M,BANK1,BATF3,BMP4,BPI,BTK,CAV1,CCL19,CD180,CD27,CD274,CD320,CD40,CD81,CD84,CLPTM1,CTNNB1,CTPS1,CXCL8,CXCR5,DCSTAMP,DLL4,DOCK2,DOCK8,EFNB1,EFNB2,EFNB3,ELF4,ERBB2,ERCC1,EXOSC3,FADD,FAM49B,FCRL3,FKBP1B,FOXJ1,FOXP1,GAS6,GLI3,GLMN,HSPD1,HYAL2,ICAM1,IDO1,IGF1,IL18R1,IL1B,IL33,IMPDH1,INPP5D,IRF1,ITGAM,ITK,ITPKB,KIT,KMT2E,LAG3,LAT,LBP,LCP1,LEPR,LFNG,LGALS1,LIG4,LOC101103021…	98.84	0.00019	0.0422774
GO:1901700	response to oxygen-containing compound	biological_process	656	174	ABCA1,ABL1,ABL2,ABR,ACACA,ACER2,ADCY3,ADCY5,ADCY7,ADRB2,AKIRIN2,AKT2,ALPL,ANKZF1,APC,APOA2,APOD,APP,APTX,AQP1,ARRB1,AXL,BCL2L1,BGLAP,CACTIN,CAPN10,CAV1,CCL19,CCR5,CD14,CD180,CFL1,CFTR,CLK2,COL4A1,CRY2,CRYAB,CTNNB1,DAB2IP,DCPS,DGKQ,ENPP1,ERN1,F2R,FABP1,FBLN5,FBXO32,FDX1,FKBP1B,GAS6,GHSR,GRB10,HGF,HIF1A,HSD17B2,HYAL2,ICAM1,IDO1,IGF1,IGFBP3,IL1B,INPPL1,ITPR2,JAK2,KCNMA1,KDM6B,KL,LAMTOR4,LBP,LPL,LRP1…	136.79	0.00019	0.0422774
GO:0032612	interleukin-1 production	biological_process	41	19	ABCA1,ARG2,ARRB2,F2R,GAS6,GHSR,HK1,IL1B,NLRC4,NLRP12,NLRP3,NOD2,P2RX7,S100A13,S1PR3,TLR4,TLR8,TNFAIP3,WNT5A	8.55	0.00022	0.047729
GO:0040012	regulation of locomotion	biological_process	540	146	ABL1,ABR,ACTN4,ACVRL1,ADGRA2,ADORA3,AKT2,AMOTL1,ANGPT2,ANO6,APC,APOD,APOH,APP,ARHGEF39,ARHGEF7,ARID2,ATOH8,ATP5B,BBS1,BBS2,BEX4,BMP10,BMP4,BMPER,BMPR2,C3AR1,C5,C5AR2,CAV1,CCL19,CCL24,CD40,CD81,CEMIP,CMKLR1,CNN2,CORO1B,CSF1,CXCL12,CXCL8,DAB2,DAB2IP,DAPK3,DDR2,DDRGK1,DLC1,DLL4,DOCK10,DOCK8,EFNA1,EFNB2,ENG,ENPP2,EPB41L4B,EPHA2,ETS1,EXOC7,F2R,FADD,FAM65B,FAM83H,FLT1,FLT4,FN1,GAS6,GNA12,HGF,HIF1A,HYAL…	112.6	0.00025	0.0498523
GO:0044267	cellular protein metabolic process	biological_process	2552	595	AARS2,ABCA1,ABI1,ABL1,ACER2,ACVRL1,ADAMTS12,ADAMTS7,ADRB2,AGO4,AKT2,ALAD,ANAPC4,ANGPTL8,APC,APOA2,APOPT1,APP,AREL1,ARF4,ARID4A,ARL6IP1,ARNT,ARNTL,ARRB1,ARRB2,ARRDC4,ASB11,ASB13,ASB2,ASB6,ASB9,ASPSCR1,ATG4B,ATRX,AURKAIP1,B2M,B3GALT5,B4GALT1,BABAM1,BANK1,BAP1,BBS7,BCOR,BEX4,BFAR,BMP10,BMP4,BMPER,BMPR2,BRD1,C1QTNF1,C4BPA,C5AR2,C6,CACTIN,CAMK2B,CAMKK2,CAPN3,CARS,CARS2,CASP8,CAST,CAV1,CBL,CBX4,CCL19,C…	532.15	0.00025	0.0498523
GO:2000145	regulation of cell motility	biological_process	494	135	ABL1,ABR,ACTN4,ACVRL1,ADGRA2,ADORA3,AKT2,AMOTL1,ANGPT2,ANO6,APC,APOD,APOH,APP,ARHGEF39,ARHGEF7,ARID2,ATOH8,ATP5B,BBS1,BBS2,BEX4,BMP10,BMP4,BMPER,BMPR2,C3AR1,C5,C5AR2,CCL19,CCL24,CD40,CD81,CEMIP,CMKLR1,CNN2,CORO1B,CSF1,CXCL12,DAB2,DAB2IP,DAPK3,DDR2,DDRGK1,DLC1,DLL4,DOCK10,DOCK8,EFNA1,ENG,ENPP2,EPB41L4B,EPHA2,ETS1,F2R,FADD,FAM65B,FAM83H,FLT1,FLT4,FN1,GAS6,GNA12,HGF,HIF1A,HYAL2,ICAM1,IGF1,IL1B,IL1R1…	103.01	0.00026	0.0498523
GO:0032635	interleukin-6 production	biological_process	92	34	AFAP1L2,AKIRIN2,ARRB1,ARRB2,BANK1,BPI,C5AR2,F2R,FOXJ1,GAS6,GHSR,HGF,HYAL2,IL1B,IL33,IL6R,INPP5D,LBP,LOC105601870,MAVS,NCKAP1L,NLRP12,NOD2,P2RX7,RAB7B,TICAM1,TLR2,TLR4,TLR7,TLR8,TNFAIP3,WNT5A,ZBTB20,ZCCHC11	19.18	0.00027	0.0498523
GO:0045637	regulation of myeloid cell differentiation	biological_process	121	42	B2M,CASP8,CD101,CSF1,CSF3R,CTNNB1,CUL4A,DCSTAMP,ETS1,EVI2B,FADD,FOXO3,FSTL3,GATA1,GPR55,HIF1A,INPP5D,ITPKB,LDB1,LEO1,LIF,LYN,MED1,MEIS2,NCKAP1L,NFKBIA,PPARGC1B,RAB7B,RARA,RARG,RASSF2,RBP1,RNF41,RUNX1,SETD1A,STAT3,STAT5B,TAL1,TFE3,THPO,ZBTB46,ZFP36	25.23	0.00027	0.0498523
GO:0048870	cell motility	biological_process	864	221	ABL1,ABR,ACTN4,ACVRL1,ADAMTS12,ADCY3,ADGRA2,ADORA3,AKT2,AMOTL1,ANGPT2,ANO6,APC,APOD,APOH,APP,ARF4,ARHGAP35,ARHGEF39,ARHGEF7,ARID2,ARRB2,ATOH8,ATP5B,AXL,B4GALT1,BBS1,BBS2,BEX4,BMP10,BMP4,BMPER,BMPR2,C3AR1,C5,C5AR2,CCL19,CCL24,CD40,CD81,CDC42BPB,CEMIP,CENPV,CFL1,CHL1,CMKLR1,CNN2,COL5A1,CORO1B,CSF1,CSF3R,CTNNB1,CUL3,CXCL12,CXCL8,CXCR5,DAB2,DAB2IP,DAPK3,DCHS1,DDR1,DDR2,DDRGK1,DDX4,DISC1,DLC1,DLL4,DNA…	180.16	0.00027	0.0498523
GO:0051674	localization of cell	biological_process	864	221	ABL1,ABR,ACTN4,ACVRL1,ADAMTS12,ADCY3,ADGRA2,ADORA3,AKT2,AMOTL1,ANGPT2,ANO6,APC,APOD,APOH,APP,ARF4,ARHGAP35,ARHGEF39,ARHGEF7,ARID2,ARRB2,ATOH8,ATP5B,AXL,B4GALT1,BBS1,BBS2,BEX4,BMP10,BMP4,BMPER,BMPR2,C3AR1,C5,C5AR2,CCL19,CCL24,CD40,CD81,CDC42BPB,CEMIP,CENPV,CFL1,CHL1,CMKLR1,CNN2,COL5A1,CORO1B,CSF1,CSF3R,CTNNB1,CUL3,CXCL12,CXCL8,CXCR5,DAB2,DAB2IP,DAPK3,DCHS1,DDR1,DDR2,DDRGK1,DDX4,DISC1,DLC1,DLL4,DNA…	180.16	0.00027	0.0498523
GO:0005840	ribosome	cellular_component	186	86	CHCHD1,FAU,GADD45GIP1,GEMIN5,HSPA14,LARP4B,LOC100037664,LOC100037668,LOC101102357,LOC101103232,LOC101104725,LOC101105336,LOC101106166,LOC101107098,LOC101110546,LOC101117063,LOC101119765,LOC101121371,LOC105612165,MCTS1,MRPL1,MRPL11,MRPL13,MRPL14,MRPL18,MRPL19,MRPL2,MRPL20,MRPL21,MRPL22,MRPL24,MRPL27,MRPL28,MRPL30,MRPL35,MRPL37,MRPL38,MRPL40,MRPL43,MRPL46,MRPL47,MRPL51,MRPL52,MRPL54,MRPL55,MRPL57,M…	37.59	7.9e-16	8.0185e-13
GO:0043226	organelle	cellular_component	8132	1801	AARS2,AASDHPPT,ABCA1,ABCA2,ABCA3,ABCB8,ABCB9,ABCC9,ABCD4,ABHD11,ABI1,ABL1,ACACA,ACAD11,ACBD3,ACER2,ACOT7,ACP2,ACSL3,ACSL5,ACSM1,ACSM4,ACSS2,ACTG1,ACTG2,ACTN4,ACTR1A,ACTR3B,ADAM28,ADAMTS4,ADCY1,ADCY3,ADCY5,ADD1,ADGRG2,ADIRF,ADRB2,AEBP1,AGL,AGMAT,AGO4,AGXT2,AHCYL2,AHNAK,AHSG,AK6,AKAP7,AKIRIN1,AKIRIN2,AKNA,AKR1D1,AKT2,ALAD,ALDH1A1,ALDH1L1,ALDH4A1,ALDH6A1,ALKBH3,ALKBH7,ALPL,AMBRA1,AMOTL1,ANAPC11,ANAP…	1643.49	5e-14	2.5375e-11
GO:0043227	membrane-bounded organelle	cellular_component	7371	1646	AARS2,AASDHPPT,ABCA1,ABCA2,ABCA3,ABCB8,ABCB9,ABCD4,ABHD11,ABI1,ABL1,ACACA,ACAD11,ACBD3,ACER2,ACOT7,ACP2,ACSL3,ACSL5,ACSM1,ACSM4,ACSS2,ACTG1,ACTN4,ACTR1A,ADAM28,ADAMTS4,ADCY1,ADD1,ADGRG2,ADIRF,ADRB2,AEBP1,AGL,AGMAT,AGO4,AGXT2,AHCYL2,AHNAK,AHSG,AK6,AKAP7,AKIRIN1,AKIRIN2,AKNA,AKR1D1,AKT2,ALAD,ALDH1A1,ALDH1L1,ALDH4A1,ALDH6A1,ALKBH3,ALKBH7,ALPL,AMBRA1,AMOTL1,ANAPC11,ANAPC4,ANGPTL2,ANKRD11,ANKRD33,ANKS…	1489.69	5.4e-13	1.827e-10
GO:0044424	intracellular part	cellular_component	8355	1825	AARS2,ABCA1,ABCA2,ABCA3,ABCB8,ABCB9,ABCC9,ABCD4,ABHD11,ABI1,ABL1,ABR,ACACA,ACAD11,ACBD3,ACER2,ACOT7,ACP2,ACSL3,ACSL5,ACSM1,ACSM4,ACSS2,ACTG1,ACTG2,ACTN4,ACTR1A,ACTR3B,ADAM28,ADAMTS4,ADCY1,ADCY5,ADD1,ADGRG2,ADIRF,ADRB2,AFAP1L2,AFP,AGL,AGO4,AGXT2,AHCYL2,AHNAK,AHSG,AK6,AKAP7,AKIRIN1,AKIRIN2,AKNA,AKR1D1,AKT2,ALAD,ALDH1A1,ALDH1L1,ALDH4A1,ALDH6A1,ALKBH3,ALKBH7,AMBRA1,AMOTL1,ANAPC11,ANAPC4,ANK1,ANKRD11,…	1688.56	3.4e-11	7.105e-09
GO:0070062	extracellular exosome	cellular_component	1812	472	AASDHPPT,ABI1,ACACA,ACOT7,ACP2,ACSM1,ACTG1,ACTN4,ACTR1A,ADCY1,ADGRG2,ADIRF,AEBP1,AGMAT,AHNAK,AHSG,AKR1D1,ALAD,ALDH1A1,ALDH1L1,ALDH6A1,ALPL,ANGPTL2,ANO6,ANXA5,ANXA6,AP1M1,APEH,APLP2,APOA1BP,APOA2,APOC3,APOD,APOH,APOM,APP,APRT,ARF4,ARF6,ARHGAP1,ARHGAP23,ARPC5L,ATP2B1,ATP2B2,ATP5B,ATP5H,ATP6V0D2,ATP6V1C2,ATP6V1D,AXL,B2M,B4GALT1,B4GALT5,BAIAP2,BCAM,BCAS1,BDH2,BLVRB,BPI,BPTF,BROX,BSG,C1RL,C5,C6,CACTIN…	366.21	4.2e-11	7.105e-09
GO:0065010	extracellular membrane-bounded organelle	cellular_component	1813	472	AASDHPPT,ABI1,ACACA,ACOT7,ACP2,ACSM1,ACTG1,ACTN4,ACTR1A,ADCY1,ADGRG2,ADIRF,AEBP1,AGMAT,AHNAK,AHSG,AKR1D1,ALAD,ALDH1A1,ALDH1L1,ALDH6A1,ALPL,ANGPTL2,ANO6,ANXA5,ANXA6,AP1M1,APEH,APLP2,APOA1BP,APOA2,APOC3,APOD,APOH,APOM,APP,APRT,ARF4,ARF6,ARHGAP1,ARHGAP23,ARPC5L,ATP2B1,ATP2B2,ATP5B,ATP5H,ATP6V0D2,ATP6V1C2,ATP6V1D,AXL,B2M,B4GALT1,B4GALT5,BAIAP2,BCAM,BCAS1,BDH2,BLVRB,BPI,BPTF,BROX,BSG,C1RL,C5,C6,CACTIN…	366.41	4.6e-11	7.105e-09
GO:1903561	extracellular vesicle	cellular_component	1825	474	AASDHPPT,ABI1,ACACA,ACOT7,ACP2,ACSM1,ACTG1,ACTN4,ACTR1A,ADCY1,ADGRG2,ADIRF,AEBP1,AGMAT,AHNAK,AHSG,AKR1D1,ALAD,ALDH1A1,ALDH1L1,ALDH6A1,ALPL,ANGPTL2,ANO6,ANXA5,ANXA6,AP1M1,APEH,APLP2,APOA1BP,APOA2,APOC3,APOD,APOH,APOM,APP,APRT,ARF4,ARF6,ARHGAP1,ARHGAP23,ARPC5L,ARRDC4,ATP2B1,ATP2B2,ATP5B,ATP5H,ATP6V0D2,ATP6V1C2,ATP6V1D,AXL,B2M,B4GALT1,B4GALT5,BAIAP2,BCAM,BCAS1,BDH2,BLVRB,BPI,BPTF,BROX,BSG,C1RL,C5,C6…	368.84	6e-11	7.105e-09
GO:0043230	extracellular organelle	cellular_component	1826	474	AASDHPPT,ABI1,ACACA,ACOT7,ACP2,ACSM1,ACTG1,ACTN4,ACTR1A,ADCY1,ADGRG2,ADIRF,AEBP1,AGMAT,AHNAK,AHSG,AKR1D1,ALAD,ALDH1A1,ALDH1L1,ALDH6A1,ALPL,ANGPTL2,ANO6,ANXA5,ANXA6,AP1M1,APEH,APLP2,APOA1BP,APOA2,APOC3,APOD,APOH,APOM,APP,APRT,ARF4,ARF6,ARHGAP1,ARHGAP23,ARPC5L,ARRDC4,ATP2B1,ATP2B2,ATP5B,ATP5H,ATP6V0D2,ATP6V1C2,ATP6V1D,AXL,B2M,B4GALT1,B4GALT5,BAIAP2,BCAM,BCAS1,BDH2,BLVRB,BPI,BPTF,BROX,BSG,C1RL,C5,C6…	369.04	6.6e-11	7.105e-09
GO:0005737	cytoplasm	cellular_component	6010	1359	AARS2,ABCA1,ABCA2,ABCA3,ABCB8,ABCB9,ABCC9,ABCD4,ABHD11,ABI1,ABL1,ABR,ACACA,ACAD11,ACBD3,ACER2,ACOT7,ACP2,ACSL3,ACSL5,ACSM1,ACSM4,ACSS2,ACTG1,ACTG2,ACTN4,ACTR1A,ADAM28,ADCY1,ADD1,ADGRG2,ADIRF,AFAP1L2,AFP,AGL,AGO4,AGXT2,AHCYL2,AHNAK,AHSG,AK6,AKAP7,AKNA,AKR1D1,AKT2,ALDH1A1,ALDH1L1,ALDH4A1,ALDH6A1,ALKBH3,ALKBH7,AMBRA1,AMOTL1,ANK1,ANKRD11,ANKRD33,ANKS4B,ANKZF1,ANO6,ANXA6,AP1G1,AP1M1,AP2A1,AP2S1,AP3M1,…	1214.63	6.8e-11	7.105e-09
GO:0044444	cytoplasmic part	cellular_component	4929	1138	AARS2,ABCA1,ABCA2,ABCA3,ABCB8,ABCB9,ABCC9,ABCD4,ABHD11,ABI1,ABL1,ABR,ACACA,ACAD11,ACBD3,ACER2,ACOT7,ACP2,ACSL3,ACSL5,ACSM1,ACSM4,ACSS2,ACTG1,ACTN4,ACTR1A,ADAM28,ADGRG2,ADIRF,AFAP1L2,AFP,AGO4,AGXT2,AHCYL2,AHNAK,AHSG,AK6,AKAP7,AKNA,AKR1D1,AKT2,ALDH1A1,ALDH1L1,ALDH4A1,ALDH6A1,ALKBH3,ALKBH7,AMBRA1,AMOTL1,ANKRD11,ANKRD33,ANKS4B,ANO6,ANXA6,AP1G1,AP1M1,AP2A1,AP2S1,AP3M1,AP4B1,AP5M1,AP5Z1,APBA1,APC,APEH,…	996.16	7e-11	7.105e-09
GO:0070469	respiratory chain	cellular_component	42	28	COX5A,LOC101110066,LOC101113001,LOC101116886,NDUFA12,NDUFA2,NDUFA3,NDUFA6,NDUFA8,NDUFA9,NDUFB10,NDUFB2,NDUFB3,NDUFB4,NDUFB5,NDUFB6,NDUFB7,NDUFB9,NDUFC2,NDUFS2,NDUFS3,NDUFS4,NDUFS5,NDUFS6,NDUFS7,NDUFS8,NDUFV1,UQCRH	8.49	8.4e-11	7.75091e-09
GO:0005747	mitochondrial respiratory chain complex I	cellular_component	29	22	NDUFA12,NDUFA2,NDUFA3,NDUFA6,NDUFA8,NDUFA9,NDUFB10,NDUFB2,NDUFB3,NDUFB4,NDUFB5,NDUFB6,NDUFB7,NDUFB9,NDUFS2,NDUFS3,NDUFS4,NDUFS5,NDUFS6,NDUFS7,NDUFS8,NDUFV1	5.86	1.7e-10	1.2325e-08
GO:0030964	NADH dehydrogenase complex	cellular_component	29	22	NDUFA12,NDUFA2,NDUFA3,NDUFA6,NDUFA8,NDUFA9,NDUFB10,NDUFB2,NDUFB3,NDUFB4,NDUFB5,NDUFB6,NDUFB7,NDUFB9,NDUFS2,NDUFS3,NDUFS4,NDUFS5,NDUFS6,NDUFS7,NDUFS8,NDUFV1	5.86	1.7e-10	1.2325e-08
GO:0045271	respiratory chain complex I	cellular_component	29	22	NDUFA12,NDUFA2,NDUFA3,NDUFA6,NDUFA8,NDUFA9,NDUFB10,NDUFB2,NDUFB3,NDUFB4,NDUFB5,NDUFB6,NDUFB7,NDUFB9,NDUFS2,NDUFS3,NDUFS4,NDUFS5,NDUFS6,NDUFS7,NDUFS8,NDUFV1	5.86	1.7e-10	1.2325e-08
GO:0005739	mitochondrion	cellular_component	1073	299	AARS2,ABCB8,ABHD11,ACACA,ACAD11,ACSL5,ACSM1,ACSM4,ADAM28,AGXT2,ALDH1L1,ALDH4A1,ALDH6A1,ALKBH3,ALKBH7,AMBRA1,ANXA6,APOA1BP,APOO,APOPT1,ARG2,ARGLU1,ARMCX3,AS3MT,ATP5B,ATP5G1,ATP5H,ATP5I,ATP5J,ATP5O,AURKAIP1,BCKDK,BCL2L1,BNIP3L,BOLA3,BSG,C5H5orf63,CAPN10,CARKD,CBR4,CD3EAP,CDK5RAP1,CHCHD1,CHCHD10,CHCHD2,CHCHD7,CHDH,CISD3,CKMT2,CLPP,CMC1,CMC2,CMC4,COMTD1,COQ4,COQ7,COX5A,CRY2,CRYAB,CRYM,CYB5A,DAO,DCAF5…	216.86	1.9e-10	1.28567e-08
GO:0005746	mitochondrial respiratory chain	cellular_component	36	25	COX5A,LOC101110066,LOC101116886,NDUFA12,NDUFA2,NDUFA3,NDUFA6,NDUFA8,NDUFA9,NDUFB10,NDUFB2,NDUFB3,NDUFB4,NDUFB5,NDUFB6,NDUFB7,NDUFB9,NDUFS2,NDUFS3,NDUFS4,NDUFS5,NDUFS6,NDUFS7,NDUFS8,NDUFV1	7.28	2.3e-10	1.45906e-08
GO:0031988	membrane-bounded vesicle	cellular_component	2122	536	AASDHPPT,ABCA1,ABCA3,ABI1,ACACA,ACOT7,ACP2,ACSM1,ACTG1,ACTN4,ACTR1A,ADCY1,ADGRG2,ADIRF,AEBP1,AGMAT,AHNAK,AHSG,AKR1D1,ALAD,ALDH1A1,ALDH1L1,ALDH6A1,ALPL,AMBRA1,ANGPTL2,ANO6,ANXA5,ANXA6,AP1G1,AP1M1,AP2S1,APBA1,APEH,APLP2,APOA1BP,APOA2,APOC3,APOD,APOH,APOM,APP,APRT,ARF4,ARF6,ARHGAP1,ARHGAP23,ARPC5L,ARRB2,ASPSCR1,ATP13A2,ATP2B1,ATP2B2,ATP5B,ATP5H,ATP6V0D2,ATP6V1C2,ATP6V1D,ATP7A,ATP8B3,AXL,B2M,B4GALT1,…	428.86	2.9e-10	1.73147e-08
GO:0005622	intracellular	cellular_component	8834	1908	AARS2,ABCA1,ABCA2,ABCA3,ABCB8,ABCB9,ABCC9,ABCD4,ABHD11,ABI1,ABL1,ABR,ACACA,ACAD11,ACBD3,ACER2,ACOT7,ACP2,ACSL3,ACSL5,ACSM1,ACSM4,ACSS2,ACTG1,ACTG2,ACTN4,ACTR1A,ACTR3B,ADAM28,ADAMTS4,ADCY1,ADCY3,ADCY5,ADCY7,ADCY9,ADD1,ADGRG2,ADGRG6,ADIRF,ADRB2,AFAP1L2,AFP,AGL,AGO4,AGXT2,AHCYL2,AHNAK,AHSG,AK6,AKAP7,AKIRIN1,AKIRIN2,AKNA,AKR1D1,AKT2,ALAD,ALDH1A1,ALDH1L1,ALDH4A1,ALDH6A1,ALKBH3,ALKBH7,AMBRA1,AMOTL1,ANA…	1785.37	6.2e-10	3.49611e-08
GO:0098800	inner mitochondrial membrane protein complex	cellular_component	59	33	APOO,ATP5B,ATP5G1,ATP5H,ATP5I,ATP5J,COX5A,MINOS1,NDUFA12,NDUFA2,NDUFA3,NDUFA6,NDUFA8,NDUFA9,NDUFB10,NDUFB2,NDUFB3,NDUFB4,NDUFB5,NDUFB6,NDUFB7,NDUFB9,NDUFS2,NDUFS3,NDUFS4,NDUFS5,NDUFS6,NDUFS7,NDUFS8,NDUFV1,SMDT1,TIMM17A,TIMM50	11.92	1.5e-09	8.01316e-08
GO:0031982	vesicle	cellular_component	2210	550	AASDHPPT,ABCA1,ABCA3,ABI1,ACACA,ACOT7,ACP2,ACSM1,ACTG1,ACTN4,ACTR1A,ADCY1,ADGRG2,ADIRF,AEBP1,AGMAT,AHNAK,AHSG,AKR1D1,ALAD,ALDH1A1,ALDH1L1,ALDH6A1,ALPL,AMBRA1,AMOTL1,ANGPTL2,ANO6,ANXA5,ANXA6,AP1G1,AP1M1,AP2S1,APBA1,APEH,APLP2,APOA1BP,APOA2,APOC3,APOD,APOH,APOM,APP,APRT,ARF4,ARF6,ARHGAP1,ARHGAP23,ARPC5L,ARRB1,ARRB2,ARRDC4,ASPSCR1,ATP13A2,ATP2B1,ATP2B2,ATP5B,ATP5H,ATP6V0D2,ATP6V1C2,ATP6V1D,ATP7A,ATP…	446.65	1.9e-09	9.6425e-08
GO:0098803	respiratory chain complex	cellular_component	34	23	COX5A,NDUFA12,NDUFA2,NDUFA3,NDUFA6,NDUFA8,NDUFA9,NDUFB10,NDUFB2,NDUFB3,NDUFB4,NDUFB5,NDUFB6,NDUFB7,NDUFB9,NDUFS2,NDUFS3,NDUFS4,NDUFS5,NDUFS6,NDUFS7,NDUFS8,NDUFV1	6.87	2.7e-09	1.305e-07
GO:0030529	ribonucleoprotein complex	cellular_component	524	161	ACTN4,AGO4,ARNTL,ATXN2L,BOP1,CACTIN,CAPRIN1,CHCHD1,CLOCK,CWC15,DCP1A,DDX39B,DERL2,DYRK3,EIF3A,EIF3D,ERG,FAU,FCF1,GADD45GIP1,GAR1,GCFC2,GEMIN2,GEMIN5,GRSF1,HNRNPF,HNRNPH2,HSPA14,ILF2,KHSRP,LARP4B,LIMD1,LOC100037664,LOC100037668,LOC101102357,LOC101103232,LOC101104725,LOC101105336,LOC101106166,LOC101107098,LOC101110546,LOC101117063,LOC101119765,LOC101121371,LOC105612165,LSM2,LSM7,LSM8,LUC7L,MCTS1,MI…	105.9	3.8e-09	1.75318e-07
GO:0044421	extracellular region part	cellular_component	2389	586	AASDHPPT,ABCA3,ABI1,ACACA,ACOT7,ACP2,ACSM1,ACTG1,ACTN4,ACTR1A,ADAMTS4,ADAMTS7,ADAMTS8,ADCY1,ADGRG2,ADIRF,AEBP1,AFM,AFP,AGMAT,AHNAK,AHSG,AKR1D1,ALAD,ALDH1A1,ALDH1L1,ALDH6A1,ALPL,ANGPT2,ANGPTL2,ANO6,ANXA5,ANXA6,AP1M1,APEH,APLP2,APOA1BP,APOA2,APOC3,APOD,APOH,APOM,APP,APRT,ARF4,ARF6,ARHGAP1,ARHGAP23,ARPC5L,ARRDC4,ATP2B1,ATP2B2,ATP4A,ATP5B,ATP5H,ATP6V0D2,ATP6V1C2,ATP6V1D,AXL,B2M,B4GALT1,B4GALT5,BAIAP2…	482.82	5.4e-09	2.38304e-07
GO:0044391	ribosomal subunit	cellular_component	117	51	FAU,GEMIN5,LOC101106166,LOC101119765,MCTS1,MRPL1,MRPL11,MRPL14,MRPL18,MRPL19,MRPL2,MRPL20,MRPL21,MRPL22,MRPL24,MRPL27,MRPL28,MRPL30,MRPL35,MRPL38,MRPL40,MRPL43,MRPL46,MRPL47,MRPL51,MRPL52,MRPL54,MRPL55,MRPS14,MRPS15,MRPS16,MRPS31,RPL12,RPL23A,RPL26L1,RPL34,RPL37,RPLP1,RPLP2,RPS13,RPS15,RPS17,RPS19,RPS20,RPS21,RPS23,RPS26,RPS27A,RPS3A,RPS4X,RPS6	23.65	7.4e-09	3.12958e-07
GO:0044429	mitochondrial part	cellular_component	416	132	ACAD11,ACSL5,ACSM1,ALKBH7,APOO,ARMCX3,ATP5B,ATP5G1,ATP5H,ATP5I,ATP5J,BCL2L1,BNIP3L,CBR4,CHCHD1,CHCHD2,CHDH,CLPP,COQ4,COQ7,COX5A,DAO,ELAC2,GADD45GIP1,GCAT,GLRX5,GRSF1,GUF1,HMGCS2,HSD17B8,HSPD1,LOC101104725,LOC101107153,LOC101110066,LOC101113001,LOC101116886,LOC101122926,MAVS,MFN1,MINOS1,MPC2,MPV17,MRPL11,MRPL14,MRPL18,MRPL19,MRPL2,MRPL20,MRPL21,MRPL22,MRPL24,MRPL27,MRPL28,MRPL35,MRPL38,MRPL40,MRPL…	84.07	1.2e-08	4.872e-07
GO:0005743	mitochondrial inner membrane	cellular_component	200	73	ACSL5,APOO,ATP5B,ATP5G1,ATP5H,ATP5I,ATP5J,CHDH,COQ4,COQ7,COX5A,GCAT,GUF1,HMGCS2,HSPD1,LOC101110066,LOC101113001,LOC101116886,LOC101122926,MINOS1,MPC2,MPV17,MRPS21,MTFP1,NDUFA12,NDUFA2,NDUFA3,NDUFA6,NDUFA7,NDUFA8,NDUFA9,NDUFAF5,NDUFB10,NDUFB2,NDUFB3,NDUFB4,NDUFB5,NDUFB6,NDUFB7,NDUFB9,NDUFC2,NDUFS2,NDUFS3,NDUFS4,NDUFS5,NDUFS6,NDUFS7,NDUFS8,NDUFV1,OCIAD2,PDE2A,PHB,PHB2,PISD,PRODH2,RSAD2,SLC25A22,SLC…	40.42	5.6e-08	2.18615e-06
GO:0019866	organelle inner membrane	cellular_component	219	78	ACSL5,APOO,ATP5B,ATP5G1,ATP5H,ATP5I,ATP5J,CHDH,COQ4,COQ7,COX5A,ERN1,GCAT,GUF1,HMGCS2,HSPD1,LOC101110066,LOC101113001,LOC101116886,LOC101122926,MINOS1,MPC2,MPV17,MRPS21,MTFP1,NDUFA12,NDUFA2,NDUFA3,NDUFA6,NDUFA7,NDUFA8,NDUFA9,NDUFAF5,NDUFB10,NDUFB2,NDUFB3,NDUFB4,NDUFB5,NDUFB6,NDUFB7,NDUFB9,NDUFC2,NDUFS2,NDUFS3,NDUFS4,NDUFS5,NDUFS6,NDUFS7,NDUFS8,NDUFV1,OCIAD2,PDE2A,PHB,PHB2,PISD,PRODH2,RSAD2,SLC25A2…	44.26	6.7e-08	2.5187e-06
GO:0098798	mitochondrial protein complex	cellular_component	79	37	APOO,ATP5B,ATP5G1,ATP5H,ATP5I,ATP5J,COX5A,MINOS1,NDUFA12,NDUFA2,NDUFA3,NDUFA6,NDUFA8,NDUFA9,NDUFB10,NDUFB2,NDUFB3,NDUFB4,NDUFB5,NDUFB6,NDUFB7,NDUFB9,NDUFS2,NDUFS3,NDUFS4,NDUFS5,NDUFS6,NDUFS7,NDUFS8,NDUFV1,SMDT1,SUPV3L1,TIMM10,TIMM17A,TIMM50,TIMM9,TOMM5	15.97	8.8e-08	3.185e-06
GO:0043229	intracellular organelle	cellular_component	7267	1584	AARS2,ABCA1,ABCA2,ABCA3,ABCB8,ABCB9,ABCC9,ABCD4,ABHD11,ABL1,ACACA,ACAD11,ACBD3,ACER2,ACOT7,ACP2,ACSL3,ACSL5,ACSM1,ACSM4,ACSS2,ACTG1,ACTG2,ACTN4,ACTR1A,ACTR3B,ADAM28,ADAMTS4,ADCY5,ADD1,ADIRF,ADRB2,AGL,AGO4,AGXT2,AHCYL2,AHNAK,AHSG,AK6,AKAP7,AKIRIN1,AKIRIN2,AKNA,AKT2,ALAD,ALDH1L1,ALDH4A1,ALDH6A1,ALKBH3,ALKBH7,AMBRA1,AMOTL1,ANAPC11,ANAPC4,ANK1,ANKRD11,ANKRD33,ANKS4B,ANXA6,AP1G1,AP2S1,AP3M1,AP4B1,AP5M…	1468.68	9.1e-08	3.185e-06
GO:0044455	mitochondrial membrane part	cellular_component	99	43	APOO,ARMCX3,ATP5B,ATP5G1,ATP5H,ATP5I,ATP5J,COQ4,COQ7,COX5A,LOC101110066,LOC101116886,MINOS1,NDUFA12,NDUFA2,NDUFA3,NDUFA6,NDUFA8,NDUFA9,NDUFAF5,NDUFB10,NDUFB2,NDUFB3,NDUFB4,NDUFB5,NDUFB6,NDUFB7,NDUFB9,NDUFS2,NDUFS3,NDUFS4,NDUFS5,NDUFS6,NDUFS7,NDUFS8,NDUFV1,PISD,SARM1,SMDT1,TIMM17A,TIMM50,TMEM11,TOMM5	20.01	1.2e-07	4.06e-06
GO:0005829	cytosol	cellular_component	1998	486	ABL1,ABR,ACACA,ACOT7,ACSS2,ACTN4,ADGRG2,ADIRF,AFAP1L2,AFP,AGO4,AHCYL2,AHNAK,AK6,AKAP7,AKNA,AKR1D1,AKT2,ALDH1A1,ALDH1L1,ALKBH3,AMBRA1,ANKRD11,ANKRD33,ANO6,AP1G1,AP4B1,AP5M1,APEH,APOA1BP,APOO,APRT,AREL1,ARF4,ARFGAP2,ARFRP1,ARHGAP10,ARHGEF7,ARID4A,ARL6IP1,ARMC6,ARRB1,ASNS,ASPSCR1,ATP5H,ATXN2L,B2M,BABAM1,BACH2,BAIAP2,BAZ2A,BBX,BCL2L1,BCL2L14,BDH2,BLVRB,BTK,C1QTNF1,CA3,CABIN1,CACTIN,CACYBP,CAMKK2,CAPN…	403.8	5.3e-07	1.73532e-05
GO:0044446	intracellular organelle part	cellular_component	4586	1032	ABCA3,ABCB8,ABCB9,ABCD4,ABL1,ACACA,ACAD11,ACBD3,ACER2,ACOT7,ACSL5,ACSM1,ACSS2,ACTG1,ACTG2,ACTN4,ACTR1A,ACTR3B,ADAMTS4,ADD1,ADIRF,AGO4,AHNAK,AK6,AKIRIN1,AKIRIN2,AKNA,ALDH6A1,ALKBH3,ALKBH7,AMOTL1,ANAPC11,ANAPC4,ANKRD11,ANKS4B,ANXA6,AP2S1,AP3M1,AP4B1,AP5Z1,APC,APEH,APOA1BP,APOO,APP,APRT,APTX,AQP1,ARF6,ARFRP1,ARGLU1,ARHGAP1,ARHGAP32,ARHGAP35,ARID2,ARID4A,ARL6IP1,ARMCX3,ARNT,ARNTL,ARPC5L,ARRB1,ASAP1,A…	926.84	7.3e-07	2.31547e-05
GO:0044422	organelle part	cellular_component	4718	1059	ABCA3,ABCB8,ABCB9,ABCC9,ABCD4,ABL1,ACACA,ACAD11,ACBD3,ACER2,ACOT7,ACSL5,ACSM1,ACSS2,ACTG1,ACTG2,ACTN4,ACTR1A,ACTR3B,ADAMTS4,ADD1,ADIRF,AGO4,AHNAK,AK6,AKIRIN1,AKIRIN2,AKNA,ALDH6A1,ALKBH3,ALKBH7,AMBRA1,AMOTL1,ANAPC11,ANAPC4,ANKRD11,ANKS4B,ANXA6,AP2S1,AP3M1,AP4B1,AP5Z1,APC,APEH,APOA1BP,APOO,APP,APRT,APTX,AQP1,ARF6,ARFRP1,ARGLU1,ARHGAP1,ARHGAP32,ARHGAP35,ARID2,ARID4A,ARL6IP1,ARMCX3,ARNT,ARNTL,ARPC5L,…	953.52	7.7e-07	2.36833e-05
GO:0015934	large ribosomal subunit	cellular_component	72	33	GEMIN5,LOC101106166,LOC101119765,MRPL1,MRPL11,MRPL14,MRPL18,MRPL19,MRPL2,MRPL20,MRPL21,MRPL22,MRPL24,MRPL27,MRPL28,MRPL30,MRPL35,MRPL38,MRPL40,MRPL43,MRPL46,MRPL47,MRPL51,MRPL52,MRPL54,MRPL55,RPL12,RPL23A,RPL26L1,RPL34,RPL37,RPLP1,RPLP2	14.55	8.1e-07	2.41809e-05
GO:0000313	organellar ribosome	cellular_component	61	29	CHCHD1,GADD45GIP1,LOC101104725,MRPL11,MRPL14,MRPL18,MRPL19,MRPL2,MRPL20,MRPL21,MRPL22,MRPL24,MRPL27,MRPL28,MRPL35,MRPL38,MRPL40,MRPL43,MRPL46,MRPL47,MRPL51,MRPL52,MRPL54,MRPL55,MRPL57,MRPS14,MRPS15,MRPS16,MRPS31	12.33	1.5e-06	4.22917e-05
GO:0005761	mitochondrial ribosome	cellular_component	61	29	CHCHD1,GADD45GIP1,LOC101104725,MRPL11,MRPL14,MRPL18,MRPL19,MRPL2,MRPL20,MRPL21,MRPL22,MRPL24,MRPL27,MRPL28,MRPL35,MRPL38,MRPL40,MRPL43,MRPL46,MRPL47,MRPL51,MRPL52,MRPL54,MRPL55,MRPL57,MRPS14,MRPS15,MRPS16,MRPS31	12.33	1.5e-06	4.22917e-05
GO:0000315	organellar large ribosomal subunit	cellular_component	38	21	MRPL11,MRPL14,MRPL18,MRPL19,MRPL2,MRPL20,MRPL21,MRPL22,MRPL24,MRPL27,MRPL28,MRPL35,MRPL38,MRPL40,MRPL43,MRPL46,MRPL47,MRPL51,MRPL52,MRPL54,MRPL55	7.68	1.9e-06	5.075e-05
GO:0005762	mitochondrial large ribosomal subunit	cellular_component	38	21	MRPL11,MRPL14,MRPL18,MRPL19,MRPL2,MRPL20,MRPL21,MRPL22,MRPL24,MRPL27,MRPL28,MRPL35,MRPL38,MRPL40,MRPL43,MRPL46,MRPL47,MRPL51,MRPL52,MRPL54,MRPL55	7.68	1.9e-06	5.075e-05
GO:0031966	mitochondrial membrane	cellular_component	280	89	ACAD11,ACSL5,APOO,ARMCX3,ATP5B,ATP5G1,ATP5H,ATP5I,ATP5J,BCL2L1,CHDH,COQ4,COQ7,COX5A,DAO,GCAT,GUF1,HMGCS2,HSPD1,LOC101110066,LOC101113001,LOC101116886,LOC101122926,MAVS,MFN1,MINOS1,MPC2,MPV17,MRPS21,MTFP1,MTX3,NDUFA12,NDUFA2,NDUFA3,NDUFA6,NDUFA7,NDUFA8,NDUFA9,NDUFAF5,NDUFB10,NDUFB2,NDUFB3,NDUFB4,NDUFB5,NDUFB6,NDUFB7,NDUFB9,NDUFC2,NDUFS2,NDUFS3,NDUFS4,NDUFS5,NDUFS6,NDUFS7,NDUFS8,NDUFV1,OCIAD2,PDE2A…	56.59	2.6e-06	6.76667e-05
GO:0005740	mitochondrial envelope	cellular_component	299	93	ACAD11,ACSL5,APOO,ARMCX3,ATP5B,ATP5G1,ATP5H,ATP5I,ATP5J,BCL2L1,BNIP3L,CHCHD2,CHDH,COQ4,COQ7,COX5A,DAO,GCAT,GUF1,HMGCS2,HSD17B8,HSPD1,LOC101107153,LOC101110066,LOC101113001,LOC101116886,LOC101122926,MAVS,MFN1,MINOS1,MPC2,MPV17,MRPS21,MTFP1,MTX3,NDUFA12,NDUFA2,NDUFA3,NDUFA6,NDUFA7,NDUFA8,NDUFA9,NDUFAF5,NDUFB10,NDUFB2,NDUFB3,NDUFB4,NDUFB5,NDUFB6,NDUFB7,NDUFB9,NDUFC2,NDUFS2,NDUFS3,NDUFS4,NDUFS5,NDUFS…	60.43	4.4e-06	0.00011165
GO:1990204	oxidoreductase complex	cellular_component	55	26	CBR4,NCF2,NDUFA12,NDUFA2,NDUFA3,NDUFA6,NDUFA8,NDUFA9,NDUFB10,NDUFB2,NDUFB3,NDUFB4,NDUFB5,NDUFB6,NDUFB7,NDUFB9,NDUFS2,NDUFS3,NDUFS4,NDUFS5,NDUFS6,NDUFS7,NDUFS8,NDUFV1,NOXO1,P4HA1	11.12	5.8e-06	0.000143585
GO:0032991	macromolecular complex	cellular_component	3377	771	ABCC9,ABCG5,ABI1,ABL1,ACTG1,ACTG2,ACTN4,ACTR1A,ACTR3B,ADD1,ADRB2,AGO4,AKAP7,AKT2,AMOTL1,ANAPC11,ANAPC4,ANO6,AP1G1,AP1M1,AP2A1,AP2S1,AP3M1,AP4B1,AP5M1,AP5Z1,APC,APOA2,APOC3,APOH,APOM,APOO,APP,APTX,ARHGEF7,ARID4A,ARL6IP1,ARNT,ARNT2,ARNTL,ARPC5L,ARRB1,ASAP1,ASB2,ASH2L,ATP5B,ATP5G1,ATP5H,ATP5I,ATP5J,ATP6V0C,ATP6V0D2,ATP6V1C2,ATP6V1D,ATRX,ATXN2L,B2M,BABAM1,BBS1,BBS2,BBS7,BCL2L1,BCOR,BEX4,BNIP1,BOP1,BP…	682.5	6e-06	0.000145
GO:0005576	extracellular region	cellular_component	2641	615	AASDHPPT,ABCA3,ABI1,ACACA,ACOT7,ACP2,ACSM1,ACTG1,ACTN4,ACTR1A,ADAMTS4,ADAMTS7,ADAMTS8,ADCY1,ADGRG2,ADIRF,AEBP1,AFM,AFP,AGMAT,AHNAK,AHSG,AKR1D1,ALAD,ALDH1A1,ALDH1L1,ALDH6A1,ALPL,ANGPT2,ANGPTL2,ANGPTL8,ANO6,ANXA5,ANXA6,AP1M1,APEH,APLP2,APOA1BP,APOA2,APOC3,APOD,APOH,APOM,APOO,APP,APRT,ARF4,ARF6,ARHGAP1,ARHGAP23,ARPC5L,ARRDC4,ASIP,ATP2B1,ATP2B2,ATP4A,ATP5B,ATP5H,ATP6V0D2,ATP6V1C2,ATP6V1D,AXL,B2M,B4GA…	533.75	6.7e-06	0.000158151
GO:0043231	intracellular membrane-bounded organelle	cellular_component	6443	1399	AARS2,ABCA1,ABCA2,ABCA3,ABCB8,ABCB9,ABCD4,ABHD11,ABL1,ACACA,ACAD11,ACBD3,ACER2,ACOT7,ACP2,ACSL3,ACSL5,ACSM1,ACSM4,ACSS2,ACTG1,ACTN4,ADAM28,ADAMTS4,ADD1,ADIRF,ADRB2,AGL,AGO4,AGXT2,AHCYL2,AHNAK,AHSG,AK6,AKAP7,AKIRIN1,AKIRIN2,AKNA,AKT2,ALAD,ALDH1L1,ALDH4A1,ALDH6A1,ALKBH3,ALKBH7,AMBRA1,AMOTL1,ANAPC11,ANAPC4,ANKRD11,ANKRD33,ANKS4B,ANXA6,AP1G1,AP2S1,AP3M1,AP4B1,AP5M1,AP5Z1,APBA1,APBB1,APC,APEH,APLP2,AP…	1302.14	8.3e-06	0.000191466
GO:0005839	proteasome core complex	cellular_component	18	12	PSMA2,PSMA3,PSMA4,PSMA5,PSMA6,PSMA7,PSMA8,PSMB1,PSMB10,PSMB3,PSMB4,PSMB7	3.64	2.5e-05	0.000563889
GO:0019773	proteasome core complex, alpha-subunit complex	cellular_component	8	7	PSMA2,PSMA3,PSMA4,PSMA5,PSMA6,PSMA7,PSMA8	1.62	9e-05	0.00198587
GO:0070161	anchoring junction	cellular_component	344	98	ACTG1,ACTN4,ADD1,AHNAK,ANXA5,ANXA6,APC,ARF6,ARHGEF7,ARPC5L,B2M,B4GALT1,BAIAP2,BMPR2,BSG,CAV1,CD59,CD81,CDC42EP4,CDH5,CFL1,CORO1B,CSRP1,CTNNA3,CTNNB1,CYTH3,DAB2,DDR2,DLC1,DSP,EFNB2,EHD3,ENG,EPHA2,ESAM,FAM129B,FERMT1,FHL2,FLNB,FLRT3,FLT1,FRMD4B,GDI2,GIT1,GIT2,GNA12,HSPG2,ICAM1,IGF2R,IRF2,ITGA2,ITGA3,ITGA4,ITGB1,JAK2,KLHL24,LCP1,LIG4,LIMD1,LRP1,MMP14,MRC2,MSN,MYH9,NCKAP1,NDRG1,NF2,NRP1,PAK4,PDGFRB,P…	69.52	0.00012	0.00259149
GO:0022627	cytosolic small ribosomal subunit	cellular_component	23	13	FAU,MCTS1,RPS13,RPS17,RPS19,RPS20,RPS21,RPS23,RPS26,RPS27A,RPS3A,RPS4X,RPS6	4.65	0.00013	0.00274896
GO:0031090	organelle membrane	cellular_component	1215	295	ABCA3,ABCB9,ABCD4,ACAD11,ACBD3,ACER2,ACSL5,AHNAK,AKIRIN1,ANKS4B,ANXA6,AP2S1,AP3M1,APEH,APOO,AQP1,ARF6,ARHGAP1,ARL6IP1,ARMCX3,ASPSCR1,ATF6,ATL2,ATP11A,ATP13A2,ATP2A2,ATP2A3,ATP2C1,ATP5B,ATP5G1,ATP5H,ATP5I,ATP5J,ATP6V0C,ATP6V0D2,ATP6V1C2,ATP6V1D,ATP7B,B3GALT5,BBS2,BCL2L1,BSG,CABP7,CAV1,CD1D,CD68,CEMIP,CFTR,CHDH,CHMP2A,CHSY1,CLCN3,CLEC16A,COPB2,COPG2,COQ4,COQ7,COX5A,CUL3,CYB561,CYP1A1,DAO,DCSTAMP,DD…	245.55	0.00015	0.00310714
GO:0031967	organelle envelope	cellular_component	508	136	ACAD11,ACSL5,AKIRIN1,APEH,APOO,APP,AQP1,ARMCX3,ATP5B,ATP5G1,ATP5H,ATP5I,ATP5J,BCL2L1,BNIP1,BNIP3L,CACYBP,CHCHD2,CHDH,CHMP2A,CLGN,COQ4,COQ7,COX5A,DAO,DHCR7,DNASE1,EBP,ERN1,GCAT,GOLT1A,GRK5,GUF1,HMGCS2,HSD17B8,HSPD1,IGF2R,LBR,LOC101107153,LOC101110066,LOC101113001,LOC101116886,LOC101122926,MAPK3,MAVS,MFN1,MINOS1,MNS1,MPC2,MPV17,MRGPRF,MRPL19,MRPS21,MRPS23,MTFP1,MTX3,NDUFA12,NDUFA2,NDUFA3,NDUFA6,NDU…	102.67	0.00016	0.00318431
GO:0031975	envelope	cellular_component	508	136	ACAD11,ACSL5,AKIRIN1,APEH,APOO,APP,AQP1,ARMCX3,ATP5B,ATP5G1,ATP5H,ATP5I,ATP5J,BCL2L1,BNIP1,BNIP3L,CACYBP,CHCHD2,CHDH,CHMP2A,CLGN,COQ4,COQ7,COX5A,DAO,DHCR7,DNASE1,EBP,ERN1,GCAT,GOLT1A,GRK5,GUF1,HMGCS2,HSD17B8,HSPD1,IGF2R,LBR,LOC101107153,LOC101110066,LOC101113001,LOC101116886,LOC101122926,MAPK3,MAVS,MFN1,MINOS1,MNS1,MPC2,MPV17,MRGPRF,MRPL19,MRPS21,MRPS23,MTFP1,MTX3,NDUFA12,NDUFA2,NDUFA3,NDUFA6,NDU…	102.67	0.00016	0.00318431
GO:0005912	adherens junction	cellular_component	334	95	ACTG1,ACTN4,ADD1,AHNAK,ANXA5,ANXA6,APC,ARF6,ARHGEF7,ARPC5L,B2M,BAIAP2,BMPR2,BSG,CAV1,CD59,CD81,CDC42EP4,CDH5,CFL1,CORO1B,CSRP1,CTNNA3,CTNNB1,CYTH3,DAB2,DDR2,DLC1,EFNB2,EHD3,ENG,EPHA2,ESAM,FAM129B,FERMT1,FHL2,FLNB,FLRT3,FLT1,FRMD4B,GDI2,GIT1,GIT2,GNA12,HSPG2,ICAM1,IGF2R,IRF2,ITGA2,ITGA3,ITGA4,ITGB1,JAK2,KLHL24,LCP1,LIG4,LIMD1,LRP1,MMP14,MRC2,MSN,MYH9,NCKAP1,NDRG1,NF2,NRP1,PAK4,PDGFRB,PDLIM7,PIP5K1…	67.5	0.00017	0.00331827
GO:0022626	cytosolic ribosome	cellular_component	45	20	FAU,GEMIN5,MCTS1,RPL12,RPL23A,RPL34,RPL37,RPLP1,RPLP2,RPS13,RPS17,RPS19,RPS20,RPS21,RPS23,RPS26,RPS27A,RPS3A,RPS4X,RPS6	9.09	0.0002	0.00383019
GO:0005925	focal adhesion	cellular_component	276	80	ACTG1,ACTN4,ADD1,AHNAK,ANXA5,ANXA6,ARF6,ARHGEF7,ARPC5L,B2M,BSG,CAV1,CD59,CD81,CFL1,CORO1B,CSRP1,CTNNB1,DAB2,DDR2,DLC1,EFNB2,EHD3,ENG,EPHA2,FERMT1,FHL2,FLNB,FLRT3,FLT1,GDI2,GIT1,GIT2,GNA12,HSPG2,ICAM1,IGF2R,IRF2,ITGA2,ITGA3,ITGA4,ITGB1,JAK2,LCP1,LIG4,LIMD1,LRP1,MMP14,MRC2,MSN,MYH9,NCKAP1,NRP1,PAK4,PDGFRB,PDLIM7,PIP5K1A,PLAU,PPP1CC,PROCR,PXN,RAB21,RDX,RHOB,RPL12,RPLP1,RPLP2,RPS13,RPS17,RPS19,RPS4X,…	55.78	0.00028	0.00526296
GO:0016272	prefoldin complex	cellular_component	9	7	LOC101112255,PDRG1,PFDN1,PFDN4,PFDN5,PFDN6,VBP1	1.82	0.00033	0.00609
GO:0005924	cell-substrate adherens junction	cellular_component	279	80	ACTG1,ACTN4,ADD1,AHNAK,ANXA5,ANXA6,ARF6,ARHGEF7,ARPC5L,B2M,BSG,CAV1,CD59,CD81,CFL1,CORO1B,CSRP1,CTNNB1,DAB2,DDR2,DLC1,EFNB2,EHD3,ENG,EPHA2,FERMT1,FHL2,FLNB,FLRT3,FLT1,GDI2,GIT1,GIT2,GNA12,HSPG2,ICAM1,IGF2R,IRF2,ITGA2,ITGA3,ITGA4,ITGB1,JAK2,LCP1,LIG4,LIMD1,LRP1,MMP14,MRC2,MSN,MYH9,NCKAP1,NRP1,PAK4,PDGFRB,PDLIM7,PIP5K1A,PLAU,PPP1CC,PROCR,PXN,RAB21,RDX,RHOB,RPL12,RPLP1,RPLP2,RPS13,RPS17,RPS19,RPS4X,…	56.39	0.0004	0.00725
GO:0031012	extracellular matrix	cellular_component	338	94	ACTG1,ADAMTS12,ADAMTS4,ADAMTS8,AEBP1,AHSG,ALPL,APOC3,APOH,ARF4,ATP5B,BCAM,CCDC80,CD93,CFL1,CILP,COL14A1,COL27A1,COL28A1,COL4A1,COL4A6,COL5A1,COL6A2,COL6A6,COL8A1,CPA3,CRISPLD2,DPT,DSP,EDIL3,EFEMP1,EGFLAM,EMILIN1,FBLN5,FBN3,FGFR2,FLNB,FN1,FREM1,GANAB,GLG1,GPC1,GPC3,HDGF,HSD17B12,HSPG2,ICAM1,LGALS1,LOX,LOXL1,LTBP3,MFAP2,MGP,MMP11,MMP14,MMP15,MMP16,MMP2,MMRN2,MYH9,NAV2,NID1,NID2,NTN1,P3H2,POSTN,PRDX…	68.31	0.00042	0.00747895
GO:0030055	cell-substrate junction	cellular_component	281	80	ACTG1,ACTN4,ADD1,AHNAK,ANXA5,ANXA6,ARF6,ARHGEF7,ARPC5L,B2M,BSG,CAV1,CD59,CD81,CFL1,CORO1B,CSRP1,CTNNB1,DAB2,DDR2,DLC1,EFNB2,EHD3,ENG,EPHA2,FERMT1,FHL2,FLNB,FLRT3,FLT1,GDI2,GIT1,GIT2,GNA12,HSPG2,ICAM1,IGF2R,IRF2,ITGA2,ITGA3,ITGA4,ITGB1,JAK2,LCP1,LIG4,LIMD1,LRP1,MMP14,MRC2,MSN,MYH9,NCKAP1,NRP1,PAK4,PDGFRB,PDLIM7,PIP5K1A,PLAU,PPP1CC,PROCR,PXN,RAB21,RDX,RHOB,RPL12,RPLP1,RPLP2,RPS13,RPS17,RPS19,RPS4X,…	56.79	0.00051	0.008925
GO:0031974	membrane-enclosed lumen	cellular_component	2572	578	ABCB8,ABL1,ACACA,ACOT7,ACSL5,ACSM1,ACSS2,ACTN4,ADAMTS4,ADD1,ADIRF,AGO4,AK6,AKIRIN1,AKIRIN2,AKNA,ALDH6A1,ALKBH3,ALKBH7,ANKRD11,AP5Z1,APOA1BP,APP,APRT,APTX,ARGLU1,ARHGAP32,ARID2,ARID4A,ARNT,ARNTL,ARRB1,ASH2L,ASPSCR1,ATN1,ATOH8,ATP10D,ATP2A2,ATP5B,ATP5H,ATRX,ATXN2L,AURKAIP1,BABAM1,BANP,BAZ2A,BBX,BCLAF1,BCORL1,BHLHE40,BLVRB,BMPR2,BOD1L1,BOP1,BPTF,BRD1,BRIX1,BYSL,CABIN1,CACTIN,CACYBP,CASKIN2,CASP8,CBL…	519.81	0.00081	0.0139347
GO:0044428	nuclear part	cellular_component	2631	589	ABCB8,ABL1,ACACA,ACOT7,ACSL5,ACSS2,ACTN4,ADAMTS4,ADD1,ADIRF,AGO4,AK6,AKIRIN1,AKIRIN2,AKNA,ALDH6A1,ALKBH3,AMOTL1,ANAPC11,ANAPC4,ANKRD11,AP5Z1,APEH,APOA1BP,APP,APRT,APTX,AQP1,ARGLU1,ARHGAP32,ARID2,ARID4A,ARNT,ARNTL,ARRB1,ASH2L,ASPSCR1,ATN1,ATOH8,ATP10D,ATP2A2,ATP5H,ATRX,ATXN2L,AURKAIP1,BABAM1,BANP,BAZ2A,BBX,BCLAF1,BCOR,BCORL1,BHLHE40,BLVRB,BMPR2,BNIP1,BOD1L1,BOP1,BPTF,BRD1,BRIX1,BYSL,CABIN1,CACTIN,…	531.73	0.00104	0.0175933
GO:0070013	intracellular organelle lumen	cellular_component	2541	570	ABCB8,ABL1,ACACA,ACOT7,ACSL5,ACSM1,ACSS2,ACTN4,ADAMTS4,ADD1,ADIRF,AGO4,AK6,AKIRIN1,AKIRIN2,AKNA,ALDH6A1,ALKBH3,ALKBH7,ANKRD11,AP5Z1,APOA1BP,APRT,APTX,ARGLU1,ARHGAP32,ARID2,ARID4A,ARNT,ARNTL,ARRB1,ASH2L,ASPSCR1,ATN1,ATOH8,ATP10D,ATP2A2,ATP5B,ATP5H,ATRX,ATXN2L,AURKAIP1,BABAM1,BANP,BAZ2A,BBX,BCLAF1,BCORL1,BHLHE40,BLVRB,BMPR2,BOD1L1,BOP1,BPTF,BRD1,BRIX1,BYSL,CABIN1,CACTIN,CACYBP,CASKIN2,CASP8,CBLB,CB…	513.54	0.00106	0.0176377
GO:0043233	organelle lumen	cellular_component	2544	570	ABCB8,ABL1,ACACA,ACOT7,ACSL5,ACSM1,ACSS2,ACTN4,ADAMTS4,ADD1,ADIRF,AGO4,AK6,AKIRIN1,AKIRIN2,AKNA,ALDH6A1,ALKBH3,ALKBH7,ANKRD11,AP5Z1,APOA1BP,APRT,APTX,ARGLU1,ARHGAP32,ARID2,ARID4A,ARNT,ARNTL,ARRB1,ASH2L,ASPSCR1,ATN1,ATOH8,ATP10D,ATP2A2,ATP5B,ATP5H,ATRX,ATXN2L,AURKAIP1,BABAM1,BANP,BAZ2A,BBX,BCLAF1,BCORL1,BHLHE40,BLVRB,BMPR2,BOD1L1,BOP1,BPTF,BRD1,BRIX1,BYSL,CABIN1,CACTIN,CACYBP,CASKIN2,CASP8,CBLB,CB…	514.15	0.00119	0.0194815
GO:0000502	proteasome complex	cellular_component	51	20	PSMA2,PSMA3,PSMA4,PSMA5,PSMA6,PSMA7,PSMA8,PSMB1,PSMB10,PSMB3,PSMB4,PSMB7,PSMC1,PSMC5,PSMD4,PSMD7,PSMD8,PSME2,SEL1L,UBL4A	10.31	0.0014	0.0225556
GO:0034366	spherical high-density lipoprotein particle	cellular_component	4	4	APOA2,APOC3,APOM,PON1	0.81	0.00167	0.0264852
GO:0043228	non-membrane-bounded organelle	cellular_component	2465	550	ABCB8,ABCC9,ABL1,ACACA,ACSL3,ACSL5,ACTG1,ACTG2,ACTN4,ACTR1A,ACTR3B,ADCY5,ADD1,AGO4,AHNAK,AKNA,ANK1,APC,APP,APTX,ARHGAP32,ARHGAP35,ARNTL,ARPC5L,ARRB1,ASAP1,ASH2L,ATP5B,ATP6V1D,ATP8B1,ATRX,ATXN2L,BAIAP2,BBS1,BBS2,BBS7,BCL2L1,BEX4,BMP10,BOP1,BORA,BRIX1,BYSL,CAMSAP1,CAPN3,CAPN6,CAPRIN1,CATIP,CC2D1A,CCDC68,CCHCR1,CCT3,CD3EAP,CDC14B,CDC16,CDC27,CDC42BPB,CDC42EP4,CDH23,CDKL2,CENPA,CENPQ,CENPV,CEP131,CEP…	498.18	0.00218	0.0335258
GO:0043232	intracellular non-membrane-bounded organelle	cellular_component	2465	550	ABCB8,ABCC9,ABL1,ACACA,ACSL3,ACSL5,ACTG1,ACTG2,ACTN4,ACTR1A,ACTR3B,ADCY5,ADD1,AGO4,AHNAK,AKNA,ANK1,APC,APP,APTX,ARHGAP32,ARHGAP35,ARNTL,ARPC5L,ARRB1,ASAP1,ASH2L,ATP5B,ATP6V1D,ATP8B1,ATRX,ATXN2L,BAIAP2,BBS1,BBS2,BBS7,BCL2L1,BEX4,BMP10,BOP1,BORA,BRIX1,BYSL,CAMSAP1,CAPN3,CAPN6,CAPRIN1,CATIP,CC2D1A,CCDC68,CCHCR1,CCT3,CD3EAP,CDC14B,CDC16,CDC27,CDC42BPB,CDC42EP4,CDH23,CDKL2,CENPA,CENPQ,CENPV,CEP131,CEP…	498.18	0.00218	0.0335258
GO:0015935	small ribosomal subunit	cellular_component	46	18	FAU,MCTS1,MRPS14,MRPS15,MRPS16,MRPS31,RPS13,RPS15,RPS17,RPS19,RPS20,RPS21,RPS23,RPS26,RPS27A,RPS3A,RPS4X,RPS6	9.3	0.00245	0.0371157
GO:0072546	ER membrane protein complex	cellular_component	9	6	EMC1,EMC10,EMC2,EMC6,EMC8,EMC9	1.82	0.00323	0.0482125
GO:0003735	structural constituent of ribosome	molecular_function	147	72	FAU,LOC100037664,LOC100037668,LOC101102357,LOC101103232,LOC101104725,LOC101105336,LOC101106166,LOC101107098,LOC101110546,LOC101117063,LOC101119765,LOC101121371,LOC105612165,MRPL1,MRPL11,MRPL13,MRPL14,MRPL18,MRPL19,MRPL2,MRPL20,MRPL22,MRPL24,MRPL27,MRPL28,MRPL30,MRPL35,MRPL37,MRPL47,MRPL51,MRPL52,MRPL55,MRPL57,MRPS14,MRPS15,MRPS16,MRPS21,MRPS23,MRPS30,MRPS31,MRPS34,RPL12,RPL21,RPL23,RPL23A,RPL26L1…	29.33	2.1e-15	4.0236e-12
GO:0005488	binding	molecular_function	8194	1730	AARS2,AASDHPPT,ABCA1,ABCA2,ABCA3,ABCB8,ABCB9,ABCC5,ABCC9,ABCD4,ABCG5,ABI1,ABL1,ABL2,ACACA,ACAD11,ACAP2,ACBD3,ACOT7,ACSL3,ACSS2,ACTG1,ACTG2,ACTN4,ACTR1A,ACTR3B,ACVRL1,ADAM10,ADAM28,ADAMTS12,ADAMTS4,ADAMTS7,ADAMTS8,ADAMTSL1,ADCY1,ADCY3,ADCY5,ADCY7,ADCY9,ADD1,ADGRG6,ADRB2,AEBP1,AFAP1L2,AGL,AGMAT,AGO4,AGXT2,AHNAK,AK6,AK7,AKAP7,AKIRIN2,AKNA,AKT2,AKT3,ALAD,ALDH1A1,ALDH4A1,ALDH6A1,ALKBH3,ALPK1,ALS2CL,AM…	1635.17	2.3e-07	0.00022034
GO:0005198	structural molecule activity	molecular_function	395	114	ACTG1,ADD1,AHNAK,ARRB2,CAPN3,CAV1,CLDN1,CLDN2,COL11A2,COL27A1,COL4A1,COL4A6,COL5A1,COPB2,COPG2,CRYAB,DISC1,DSP,EMILIN1,EPB41,FAU,FBN3,FGG,HSPB6,KRT10,KRT18,KRT222,KRT79,LAMTOR4,LOC100037664,LOC100037668,LOC101102357,LOC101103232,LOC101104725,LOC101105336,LOC101106166,LOC101107098,LOC101110546,LOC101117063,LOC101119765,LOC101121371,LOC105612165,MAPK8IP3,MRPL1,MRPL11,MRPL13,MRPL14,MRPL18,MRPL19,MRP…	78.82	1e-05	0.00479
GO:0097159	organic cyclic compound binding	molecular_function	4144	915	AARS2,ABCA1,ABCA2,ABCA3,ABCB8,ABCB9,ABCC5,ABCC9,ABCD4,ABCG5,ABL1,ABL2,ACACA,ACAD11,ACSS2,ACTG1,ACTG2,ACTN4,ACTR1A,ACTR3B,ACVRL1,ADCY1,ADCY3,ADCY5,ADCY7,ADCY9,ADD1,ADRB2,AEBP1,AGO4,AGXT2,AHNAK,AK6,AK7,AKNA,AKT2,AKT3,ALDH1A1,ALDH6A1,ALPK1,ANKZF1,ANXA6,APEH,APOA1BP,APOA2,APOD,APP,APRT,APTX,ARF4,ARF6,ARFRP1,ARHGAP35,ARHGEF18,ARID2,ARID3A,ARID4A,ARL16,ARL4C,ARL5B,ARL6IP4,ARL8A,ARL8B,ARNT,ARNT2,ARNTL,A…	826.96	1e-05	0.00479
GO:1901363	heterocyclic compound binding	molecular_function	4109	905	AARS2,ABCA1,ABCA2,ABCA3,ABCB8,ABCB9,ABCC5,ABCC9,ABCD4,ABCG5,ABL1,ABL2,ACACA,ACAD11,ACSS2,ACTG1,ACTG2,ACTN4,ACTR1A,ACTR3B,ACVRL1,ADCY1,ADCY3,ADCY5,ADCY7,ADCY9,ADD1,AEBP1,AGO4,AGXT2,AHNAK,AK6,AK7,AKNA,AKT2,AKT3,ALDH1A1,ALDH6A1,ALPK1,ANKZF1,ANXA6,APEH,APOA1BP,APP,APRT,APTX,ARF4,ARF6,ARFRP1,ARHGAP35,ARHGEF18,ARID2,ARID3A,ARID4A,ARL16,ARL4C,ARL5B,ARL6IP4,ARL8A,ARL8B,ARNT,ARNT2,ARNTL,ARRB1,ASH2L,ASNS,A…	819.98	1.9e-05	0.0072808
GO:0004298	threonine-type endopeptidase activity	molecular_function	19	12	PSMA2,PSMA3,PSMA4,PSMA5,PSMA6,PSMA7,PSMA8,PSMB1,PSMB10,PSMB3,PSMB4,PSMB7	3.79	4.8e-05	0.0121347
GO:0070003	threonine-type peptidase activity	molecular_function	19	12	PSMA2,PSMA3,PSMA4,PSMA5,PSMA6,PSMA7,PSMA8,PSMB1,PSMB10,PSMB3,PSMB4,PSMB7	3.79	4.8e-05	0.0121347
GO:0016491	oxidoreductase activity	molecular_function	521	140	ACAD11,AKR1D1,ALDH1A1,ALDH1L1,ALDH4A1,ALDH6A1,ALKBH3,BDH2,BLVRB,CBR4,CCS,CHDH,CLIC2,COQ7,COX5A,CP,CTBP1,CYB561,CYP1A1,DAO,DECR2,DHCR24,DHCR7,DHRS7,DIO3,DPYD,DUS4L,ERO1A,F8,FADS1,FADS3,FAM213B,FASN,FMO3,FMO5,GAPDH,GCDH,GLDC,GLRX2,GLRX5,GPX3,GRHPR,HAO1,HGD,HMGCR,HMOX1,HSD17B1,HSD17B10,HSD17B12,HSD17B2,HSD17B7,HSD17B8,IDH3A,IDO1,IMPDH1,IVD,KDM1B,LBR,LDHB,LOC101104808,LOC101106610,LOC101107119,LOC101…	103.97	5.7e-05	0.0121347
GO:0036094	small molecule binding	molecular_function	1788	418	AARS2,ABCA1,ABCA2,ABCA3,ABCB8,ABCB9,ABCC5,ABCC9,ABCD4,ABCG5,ABL1,ABL2,ACACA,ACAD11,ACSS2,ACTG1,ACTG2,ACTN4,ACTR1A,ACTR3B,ACVRL1,ADCY1,ADCY3,ADCY5,ADCY7,ADCY9,AK6,AK7,AKT2,AKT3,ALDH1A1,ALPK1,ANXA6,APOA1BP,APOA2,APOD,APRT,ARF4,ARF6,ARFRP1,ARHGAP35,ARL16,ARL4C,ARL5B,ARL8A,ARL8B,ASAP1,ASNS,ATL2,ATP10A,ATP10B,ATP10D,ATP11A,ATP13A2,ATP2A2,ATP2A3,ATP2B1,ATP2B2,ATP2C1,ATP4A,ATP5B,ATP7A,ATP7B,ATP8B1,ATP8B…	356.81	5.7e-05	0.0121347
GO:0000166	nucleotide binding	molecular_function	1596	375	AARS2,ABCA1,ABCA2,ABCA3,ABCB8,ABCB9,ABCC5,ABCC9,ABCD4,ABCG5,ABL1,ABL2,ACACA,ACAD11,ACSS2,ACTG1,ACTG2,ACTR1A,ACTR3B,ACVRL1,ADCY1,ADCY3,ADCY5,ADCY7,ADCY9,AK6,AK7,AKT2,AKT3,ALDH1A1,ALPK1,ANXA6,APOA1BP,APRT,ARF4,ARF6,ARFRP1,ARHGAP35,ARL16,ARL4C,ARL5B,ARL8A,ARL8B,ASNS,ATL2,ATP10A,ATP10B,ATP10D,ATP11A,ATP13A2,ATP2A2,ATP2A3,ATP2B1,ATP2B2,ATP2C1,ATP4A,ATP5B,ATP7A,ATP7B,ATP8B1,ATP8B2,ATP8B3,ATP8B4,ATRX,AU…	318.49	9.7e-05	0.0156473
GO:1901265	nucleoside phosphate binding	molecular_function	1596	375	AARS2,ABCA1,ABCA2,ABCA3,ABCB8,ABCB9,ABCC5,ABCC9,ABCD4,ABCG5,ABL1,ABL2,ACACA,ACAD11,ACSS2,ACTG1,ACTG2,ACTR1A,ACTR3B,ACVRL1,ADCY1,ADCY3,ADCY5,ADCY7,ADCY9,AK6,AK7,AKT2,AKT3,ALDH1A1,ALPK1,ANXA6,APOA1BP,APRT,ARF4,ARF6,ARFRP1,ARHGAP35,ARL16,ARL4C,ARL5B,ARL8A,ARL8B,ASNS,ATL2,ATP10A,ATP10B,ATP10D,ATP11A,ATP13A2,ATP2A2,ATP2A3,ATP2B1,ATP2B2,ATP2C1,ATP4A,ATP5B,ATP7A,ATP7B,ATP8B1,ATP8B2,ATP8B3,ATP8B4,ATRX,AU…	318.49	9.7e-05	0.0156473
GO:0003954	NADH dehydrogenase activity	molecular_function	20	12	NDUFA12,NDUFA7,NDUFB1,NDUFB4,NDUFB7,NDUFC2,NDUFS2,NDUFS3,NDUFS4,NDUFS7,NDUFS8,NDUFV1	3.99	9.8e-05	0.0156473
GO:0003723	RNA binding	molecular_function	1132	272	AARS2,ACTN4,ADD1,AGO4,AHNAK,ALDH6A1,APEH,APTX,ARL6IP4,ATXN2L,BCLAF1,BICC1,BOP1,BRIX1,BYSL,C4BPA,CACTIN,CAPRIN1,CARS,CAST,CBX4,CCNT2,CCT3,CD3EAP,CDC42EP4,CHCHD1,CHD2,CLUH,COL14A1,CPEB2,CPSF3,CRKL,CSRP1,DCPS,DDX27,DDX39B,DDX51,DDX55,DENR,DHX33,DNAJC17,DSP,EARS2,EDF1,EEF1B2,EEF1D,EIF1AD,EIF1AX,EIF3A,EIF3D,EIF5B,ELAC2,ELAVL1,ESRP1,EXOSC1,EXOSC3,EXOSC4,EXOSC8,FAM32A,FAM46A,FAM50A,FARSB,FASN,FAU,FBL,FC…	225.9	0.00023	0.0314771
GO:0008134	transcription factor binding	molecular_function	341	95	ACTN4,ADD1,ARNT,ARNT2,ARNTL,ARRB1,ATOH8,BBS10,BBS2,BBS7,BCOR,BHLHE40,BPTF,CAMTA2,CAND2,CCNT2,CHCHD2,CITED2,COMMD6,CREBBP,CTBP1,CTNNB1,DDRGK1,DGKQ,DHX33,DMAP1,DR1,DUSP26,EPAS1,ERCC1,FBL,FHL2,FOXA2,GABARAPL1,GATA1,GATA4,HDAC4,HDGF,HEY2,HIF1A,LDB1,MAPK9,MED1,MED16,MEF2D,MEIS2,METTL23,NAB1,NCOA2,NFATC2,NFKBIA,NFKBID,NLRP3,NOC2L,NOP58,NR1H2,NR4A3,PAXBP1,PER1,PHF12,PPARA,PPARGC1A,PPARGC1B,PPP1R13B,PSIP…	68.05	0.00023	0.0314771
GO:0005072	transforming growth factor beta receptor, cytoplasmic mediator activity	molecular_function	5	5	ENG,SMAD2,SMAD3,SMAD4,SMAD6	1	0.00032	0.040715
GO:0016655	oxidoreductase activity, acting on NAD(P)H, quinone or similar compound as acceptor	molecular_function	22	12	CBR4,NDUFA12,NDUFA7,NDUFB4,NDUFB7,NDUFC2,NDUFS3,NDUFS4,NDUFS7,NDUFS8,NDUFV1,NQO1	4.39	0.00034	0.040715
GO:0005515	protein binding	molecular_function	4237	915	ABCA1,ABCB9,ABCC9,ABCG5,ABI1,ABL1,ABL2,ACACA,ACAP2,ACBD3,ACOT7,ACSL3,ACTG1,ACTN4,ACVRL1,ADAMTS4,ADCY5,ADD1,ADGRG6,ADRB2,AFAP1L2,AGL,AHNAK,AKAP7,AKIRIN2,ALAD,ALDH4A1,ALS2CL,AMBRA1,AMOTL1,ANAPC4,ANGPT2,ANK1,ANO6,ANXA6,AP1G1,AP2A1,AP3M1,APBB1,APC,APEH,APLP2,APOA1BP,APOA2,APOC3,APOH,APP,APTX,ARF4,ARF6,ARGLU1,ARHGAP1,ARHGAP29,ARHGAP44,ARHGEF7,ARL6IP1,ARNT,ARNT2,ARNTL,ARRB1,ARRB2,ARRDC4,ASAP1,ASH2L,ASI…	845.52	0.00041	0.0457711
GO:0016791	phosphatase activity	molecular_function	188	57	ACP2,ALPL,APTX,CDC14B,CDC25A,CTDSP2,DUSP26,DUSP4,DUSP7,DUSP9,EPHX2,FBP1,FBP2,IMPA2,INPP5D,INPP5F,LPIN1,LPIN3,MDP1,MTM1,MTMR3,NT5C,NUDT16,PFKFB1,PGAM5,PGP,PHOSPHO2,PLPP2,PLPP4,PON1,PPEF1,PPM1E,PPM1F,PPM1H,PPM1N,PPP1CC,PPP2R2A,PSPH,PTP4A1,PTPDC1,PTPMT1,PTPN12,PTPN18,PTPN21,PTPRA,PTPRB,PTPRC,PTPRD,PTPRE,PTPRJ,PTPRK,PTPRM,PTPRS,SSH1,SSH2,SYNJ2,TIMM50	37.52	0.00043	0.0457711
