# Supplementary material for: Transcriptomic Analysis Provides Novel Insights into Heat Stress Responses in Sheep
Source: Animals (Basel). 2019 Jun 24;9(6):387. doi: 10.3390/ani9060387 (PMC6617286; doi:10.3390/ani9060387)
Supplement: Supplementary file 1 [file animals-09-00387-s001.zip › Supplementary/Supplementary Table S9.xlsx]

## Sheet: KEGG_enrichment_significant
Table S9: KEGG analysis of differentially expressed genes in heat-stressed rams and control group rams
Pathway_id	Pathway_name	Pathway_class	Annotated	Significant	SymbolList	Expected	classic_fisher	FDR
oas00190	Oxidative phosphorylation	Energy metaolism	143	73	ATP5G1,LOC101107153,NDUFS2,NDUFB3,NDUFB10,NDUFA5,UQCRH,ATP5B,NDUFV2,ATP4A,NDUFV1,NDUFB2,NDUFB4,ATP6V0D2,LOC101110243,NDUFB6,NDUFB7,NDUFA11,NDUFB1,TCIRG1,LOC101122926,NDUFA1,LOC101108663,NDUFA3,NDUFB11,NDUFA9,LOC101114379,LOC780772,NDUFA12,LOC101110066,NDUFA6,NDUFC2,NDUFA2,ATP6V0C,ATP5C1,LOC101108778,LOC101116886,NDUFA13,LOC101117799,ATP6V1C2,LOC101117181,NDUFA8,LOC101110664,NDUFA7,COX5A,LOC101119…	27.5717	8.21395e-18	2.58739e-15
oas04932	Non-alcoholic fatty liver disease (NAFLD)	Endocrine and metaolic diseases	157	77	CASP7,AKT2,NDUFS2,IRS2,NDUFB3,NDUFB10,NDUFA5,UQCRH,IL6R,NDUFV2,NDUFV1,NDUFB2,NDUFB4,LOC101110243,NDUFB6,NDUFB7,NDUFA11,NDUFB1,LOC101122926,LOC105615140,NDUFA1,LOC101108663,NDUFA3,NDUFB11,NDUFA9,LOC101114379,LOC780772,NDUFA12,LOC101110066,PRKAG1,NDUFA6,NDUFC2,NDUFA2,AKT3,LEPR,LOC101108778,LOC101116886,NDUFA13,PRKAG2,LOC101117799,NDUFA8,LOC101110664,CASP8,NDUFA7,CEBPA,COX5A,LOC101119721,IL1B,LOC101…	30.2711	2.03778e-17	3.20951e-15
oas05010	Alzheimer's disease	Neurodegenerative diseases	177	83	CASP7,ATP5G1,NDUFS2,NDUFB3,NDUFB10,NDUFA5,UQCRH,LPL,ATP5B,LRP1,NDUFV2,ATF6,NDUFV1,FADD,NDUFB2,NDUFB4,LOC101110243,NDUFB6,NDUFB7,NDUFA11,NDUFB1,CALML4,LOC101122926,NDUFA1,LOC101108663,NDUFA3,NDUFB11,NDUFA9,LOC101114379,LOC780772,NDUFA12,LOC101110066,NDUFA6,MAPK3,ATP2A3,NDUFC2,NDUFA2,ADAM10,ATP5C1,APP,LOC101108778,LOC101116886,NDUFA13,LOC101117799,NDUFA8,LOC101110664,CASP8,NDUFA7,GAPDH,COX5A,LOC101…	34.1272	3.56997e-17	3.74847e-15
oas05012	Parkinson's disease	Neurodegenerative diseases	150	73	ATP5G1,NDUFS2,SLC25A4,NDUFB3,NDUFB10,NDUFA5,UQCRH,ATP5B,NDUFV2,NDUFV1,NDUFB2,NDUFB4,LOC101110243,PRKACA,NDUFB6,NDUFB7,UBE2G1,NDUFA11,NDUFB1,LOC101122926,VDAC2,NDUFA1,LOC101108663,ADCY5,NDUFA3,SLC25A6,NDUFB11,NDUFA9,LOC101114379,LOC780772,NDUFA12,LOC101110066,NDUFA6,UCHL1,NDUFC2,NDUFA2,ATP5C1,LOC101108778,LOC101116886,NDUFA13,LOC101117799,NDUFA8,LOC101110664,NDUFA7,COX5A,LOC101119721,ATP5O,LOC1011…	28.9214	2.42051e-16	1.90615e-14
oas03010	Ribosome	Translation	244	100	MRPL21,RPS17,RPS16,LOC100037664,RPS6,MRPS16,RPL21,RPL26L1,LOC101113219,MRPL20,RPS27L,LOC101116132,RPS10,MRPL11,MRPL2,LOC101103232,RPL9,MRPL19,MRPL18,RPS4X,LOC443297,LOC101116302,RPL30,RPL27,LOC101112339,LOC101112474,LOC101110941,MRPL1,LOC101106166,LOC105610139,RPS23,MRPL14,RPL37,LOC101120489,RPL34,LOC105612165,LOC105605079,RPS15,LOC101115154,RPL22,RPL12,RPS26,LOC101119765,MRPL27,LOC101103150,MRPL…	47.0455	1.72765e-15	1.08842e-13
oas05016	Huntington's disease	Neurodegenerative diseases	200	82	ATP5G1,NDUFS2,SLC25A4,NDUFB3,NDUFB10,PPARGC1A,DNAH11,POLR2I,NDUFA5,UQCRH,ATP5B,NDUFV2,NDUFV1,NDUFB2,SP1,NDUFB4,LOC101110243,NDUFB6,NDUFB7,NDUFA11,NDUFB1,LOC101122926,VDAC2,AP2S1,NDUFA1,LOC101108663,NDUFA3,SLC25A6,NDUFB11,NDUFA9,LOC101114379,LOC780772,NDUFA12,LOC101110066,NDUFA6,NDUFC2,NDUFA2,ATP5C1,LOC101108778,LOC101116886,NDUFA13,CREB3L2,LOC101117799,NDUFA8,LOC101110664,CASP8,NDUFA7,COX5A,LOC10…	38.5619	6.34037e-13	3.32869e-11
oas04723	Retrograde endocannabinoid signaling	Nervous system	146	57	GABRA3,ADCY1,GNGT1,NDUFS2,NDUFB3,NDUFB10,NDUFA5,NDUFV2,NDUFV1,ADCY3,NDUFB2,NDUFB4,PRKACA,NDUFB6,NDUFB7,NDUFA11,NDUFB1,MGLL,LOC101122926,NDUFA1,GNG5,ADCY5,NDUFA3,NDUFB11,NDUFA9,LOC101114379,ADCY7,NDUFA12,NDUFA6,MAPK3,MAPK12,NDUFC2,NAPEPLD,NDUFA2,NDUFA13,NDUFA8,NDUFA7,NDUFA4,MAPK1,NDUFB9,ADCY9,LOC101116843,NDUFA4L2,NDUFS5,MAPK9,ITPR2,NDUFB5,LOC101103356,NDUFS3,NDUFS4,NDUFC1,NDUFS6,NDUFS7,GNG4,NDUFS…	28.1502	1.85728e-08	8.35775e-07
oas04145	Phagosome	Transport and cataolism	179	62	LOC101102057,RAB5C,RAB7B,SFTPD,ATP6V0D2,ITGB2,LOC101122475,ITGA2,TCIRG1,FCGR2B,MRC2,LOC101102230,PIK3C3,MSR1,ACTG1,LOC106990117,LOC105614324,LOC101109080,TUBA4A,THBS4,OLR1,RILP,ATP6V0C,LOC101111946,TUBB4A,SFTPA1,ITGB1,LOC101109608,THBS1,LOC443104,ITGAM,ATP6V1C2,MBLA,LOC105605927,LOC101107908,LOC101109747,OVAR-DRB1,LOC105605745,CD14,MRC1,LOC101115115,TLR4,LOC101105609,LOC443475,LOC101108730,ATP6V0…	34.5129	7.28154e-07	2.86711e-05
oas05150	Staphylococcus aureus infection	Infectious diseases	65	29	LOC105605879,LOC101123159,SELP,MASP1,LOC101123419,ITGB2,FCGR2B,CFH,C2,FGG,C5,LOC101111946,SELPLG,ITGAM,MBLA,C3AR1,LOC105605927,LOC101109747,OVAR-DRB1,LOC443475,LOC101113831,OVAR-DRB3,MBL2,LOC105601912,DQA,ICAM1,LOC101109220,LOC101103133,LOC101112891	12.5326	2.61014e-06	9.13548e-05
oas04610	Complement and coagulation cascades	Immune system	95	36	LOC105605879,LOC101123159,LOC101122940,VWF,FGA,MASP1,C6,LOC101123419,ITGB2,CD59,PLAU,THBD,F8,CFH,SERPINF2,C2,FGG,C5,SERPINA5,LOC101111946,F2R,ITGAM,F13B,PROCR,MBLA,C3AR1,LOC105605927,ITGAX,FGB,LOC443475,C4BPA,LOC101113831,MBL2,LOC105601912,LOC101103133,LOC101112891	18.3169	1.6847e-05	0.000530681
oas04144	Endocytosis	Transport and cataolism	263	77	EHD4,CBL,RAB31,IQSEC1,RAB5C,RNF41,PRKCI,LOC101120775,PIP5K1A,ARF6,VPS37B,CHMP4C,GRK5,RAB11FIP1,RAB8A,AP2S1,LOC106991049,CYTH3,RAB35,LOC106990117,LOC105614324,GRK6,TGFBR2,LOC101109080,MVB12B,AGAP1,EPS15L1,ARFGAP1,RAB11B,FGFR2,CHMP2A,EHD3,SH3KBP1,ARFGAP2,ACAP2,CAV1,SMURF1,ARRB2,SMURF2,SPG21,SMAD2,LOC105606104,LOC101107908,ADRBK2,IGF2R,LOC106991303,IQSEC2,ARRB1,DAB2,CBLB,LOC101105609,VPS25,HSPA2,LOC…	50.7088	4.72709e-05	0.00135367
oas05133	Pertussis	Infectious diseases	85	32	LOC105605879,CASP7,LOC101123159,TICAM1,LOC101123419,ITGB2,CALML4,CFL1,MAPK3,C2,MAPK12,C5,LOC101111946,SFTPA1,ITGB1,ITGAM,LOC105601870,LOC105605927,CD14,IL1B,TLR4,MAPK1,LOC443475,C4BPA,NLRP3,MAPK9,LOC101113831,CXCL8,LOC105601912,LOC101103133,LOC101112891,IRF1	16.3888	5.6796e-05	0.0014909
oas04666	Fc gamma R-mediated phagocytosis	Immune system	84	30	VAV3,AKT2,VAV2,PIP5K1A,ARF6,PLPP2,VAV1,GAB2,FCGR2B,CFL1,LYN,LAT,DOCK2,MAPK3,WASF3,CRKL,AKT3,SYK,PLCG1,PRKCE,WASF2,MAPK1,INPPL1,LOC101102178,ARPC5L,PLCG2,ASAP1,INPP5D,PTPRC,AKT1	16.196	0.000285694	0.00692259
oas00140	Steroid hormone biosynthesis	Lipid metaolism	78	28	LOC105616317,UGT1A6,HSD17B1,LOC101119706,UGT1A3,LOC106992010,CYP1A1,LOC101109377,LOC101117764,LOC101110202,LOC101108071,HSD17B12,LOC101106610,LOC101107809,LOC101109111,LOC105606098,HSD17B8,SRD5A2,LOC101109214,AKR1D1,LOC101117163,LOC101118091,UGT1A9,LOC101107119,UGT1A1,HSD17B7,HSD17B2,SRD5A1	15.0391	0.00040891	0.00920046
oas05205	Proteoglycans in cancer	Cancers	205	59	TFAP4,AKT2,CBL,CTNNB1,RPS6,FZD8,EZR,HSPG2,IGF1,GPC1,PTCH1,TIAM1,PRKACA,STAT3,MSN,ITGA2,PLAU,TWIST2,GPC3,ACTG1,MAPK3,MAPK12,IGF2,ERBB2,PXN,AKT3,CAV1,ITGB1,PLCG1,THBS1,WNT5A,TIMP3,SOS1,TLR4,SDC1,FN1,CBLB,MAPK1,PPP1CC,WNT11,NUDT16L1,MMP2,RDX,HIF1A,ITPR2,KDR,FLNB,PLCG2,LOC101117953,LOC101119576,TLR2,IGF1R,TGFB1,ANK1,CTSL,AKT1,HGF,CAMK2B,RRAS	39.5259	0.000572229	0.0112658
oas00860	Porphyrin and chlorophyll metabolism	Metaolism of cofactors and vitamins	43	18	LOC105616317,UGT1A6,CP,UGT1A3,UROD,HMBS,BLVRB,LOC101118248,EARS2,LOC101117764,ALAD,MMAB,LOC101103631,HMOX1,LOC101117163,UGT1A9,UGT1A1,LOC101105425	8.2908	0.000539914	0.0112658
oas04520	Adherens junction	Cellular community - eukaryotes	69	25	CTNNA3,ACTN4,CTNNB1,PTPRB,ACTG1,TGFBR2,MLLT4,MAPK3,WASF3,ERBB2,SMAD4,MAP3K7,LMO7,SMAD2,WASF2,MAPK1,SNAI2,PTPRJ,BAIAP2,IGF1R,SMAD3,CREBBP,SNAI1,PTPRM,PVRL1	13.3038	0.000699959	0.0129698
oas03050	Proteasome	Folding, sorting and degradation	44	18	PSMB7,PSMB10,PSMD8,PSMC1,PSMB1,PSMB4,PSMC5,PSMA8,PSMA4,PSMA6,PSMB3,PSMD7,PSMA2,PSMA3,PSMA7,PSMD4,PSMA5,PSME2	8.48361	0.000751169	0.0131454
oas04064	NF-kappa B signaling pathway	Signal transduction	93	31	TICAM1,TNFAIP3,TNFSF14,ERC1,TAB3,LBP,LTB,CCL19,PLAU,LYN,CXCL12,LAT,NFKBIA,LOC101113636,SYK,MAP3K7,IL1R1,PLCG1,LOC105601870,CD14,IL1B,TLR4,LTBR,BTK,CXCL8,XIAP,PLCG2,BCL2L1,ICAM1,TNFRSF1A,CD40	17.9313	0.000891225	0.0147756
oas00100	Steroid biosynthesis	Lipid metaolism	22	11	LOC101113583,EBP,SQLE,DHCR7,LSS,NSDHL,TM7SF2,MSMO1,DHCR24,HSD17B7,LOC101109313	4.2418	0.00114024	0.0179588
oas05144	Malaria	Infectious diseases	54	20	SELP,LRP1,ITGB2,LOC101102230,CD81,LOC101113636,THBS4,THBS1,LOC101115115,IL1B,TLR4,SDC1,LOC105606081,CXCL8,LOC101116896,TLR2,TGFB1,ICAM1,CD40,HGF	10.4117	0.00171078	0.0256617
oas04662	B cell receptor signaling pathway	Immune system	67	23	VAV3,AKT2,VAV2,CD19,VAV1,FCGR2B,CD81,LYN,NFKBIA,MAPK3,RASGRP3,AKT3,SYK,NFATC1,NFATC2,SOS1,MAPK1,INPPL1,BTK,PLCG2,INPP5D,PIK3AP1,AKT1	12.9182	0.00256679	0.0367518
oas00983	Drug metabolism - other enzymes	Xenoiotics iodegradation and metaolism	45	17	LOC101120889,TK2,LOC105616317,UGT1A6,UGT1A3,UPP2,IMPDH1,LOC101117764,DPYD,ITPA,UCKL1,LOC101103631,LOC101117163,LOC101116336,XDH,UGT1A9,UGT1A1	8.67642	0.00291449	0.0399159
oas04913	Ovarian Steroidogenesis	Endocrine system	64	22	ADCY1,IGF1,HSD17B1,ADCY3,LOC101119706,PRKACA,LOC106992010,LOC101121820,ADCY5,CYP1A1,ADCY7,LOC101109377,LOC101108071,LOC101106610,LOC101107809,LOC101109111,ADCY9,LOC101107119,IGF1R,HSD17B7,HSD17B2,LOC101121563	12.3398	0.00309183	0.0405802
oas04066	HIF-1 signaling pathway	Signal transduction	100	31	AKT2,RPS6,IGF1,IL6R,ENO3,STAT3,FLT1,ANGPT2,ENO4,MAPK3,TCEB1,ERBB2,AKT3,ARNT,PLCG1,TIMP1,HK1,GAPDH,HMOX1,TLR4,MKNK2,MAPK1,CDKN1B,LTBR,HIF1A,PLCG2,IGF1R,CREBBP,AKT1,CAMK2B,TEK	19.2809	0.00327334	0.0412441
oas04611	Platelet activation	Immune system	126	37	ADCY1,AKT2,VWF,FGA,PRKCI,ADCY3,PRKACA,TBXA2R,ITGA2,ADCY5,ACTG1,LYN,ADCY7,MAPK3,FGG,MAPK12,MYLK2,PTGIR,AKT3,SYK,F2R,ITGB1,FGB,MAPK1,PPP1CC,TLN1,ADCY9,BTK,MYLK3,ITPR2,PLCG2,LOC101117953,GUCY1B3,LOC106991405,TBXAS1,AKT1,ARHGAP35	24.294	0.00394948	0.0464567
oas04920	Adipocytokine signaling pathway	Endocrine system	73	24	CAMKK2,AKT2,IRS2,PPARGC1A,ACSL5,STAT3,ACSL3,LOC105615140,LOC101102230,ACSL4,POMC,NFKBIA,PRKAG1,AKT3,PCK1,LEPR,PRKAG2,LOC101115115,MAPK9,PPARA,SOCS3,AKT1,JAK2,TNFRSF1A	14.0751	0.00398201	0.0464567
oas05152	Tuberculosis	Infectious diseases	196	53	LOC101102057,AKT2,HSPD1,RAB5C,RFXANK,FADD,ATP6V0D2,ITGB2,LBP,TCIRG1,CALML4,FCGR2B,MRC2,PIK3C3,CEBPB,MAPK3,MAPK12,LOC101120817,ATP6V0C,LOC101111946,AKT3,SYK,ITGAM,CASP8,LOC105605927,LOC101109747,OVAR-DRB1,ITGAX,CD14,MRC1,IL1B,TLR4,BAC5,IL10RA,MAPK1,LOC443475,LOC106990092,NOD2,RFX5,MAPK9,LOC101113831,OVAR-DRB3,TLR2,CLEC7A,CREBBP,DQA,TGFB1,AKT1,LOC101109220,LOC101103133,JAK2,TNFRSF1A,CAMK2B	37.7906	0.00463517	0.0503476
